# Supplementary material for: Structure-based identification of salicylic acid derivatives as malarial threonyl tRNA-synthetase inhibitors
Source: PLoS One. 2024 Apr 1;19(4):e0296995. doi: 10.1371/journal.pone.0296995 (PMC10984466; doi:10.1371/journal.pone.0296995)
Supplement: S1 Data — (ZIP) [file pone.0296995.s002.zip]

Archive with 11 entries (11 files):
- 1evl_PfThrRS_homology_model.pdb
- 1evl_PfThrRS.aln
- 1evl_PfThrRS.csv
- 1evl_PfThrRS.fasta
- __MACOSX/._1evl_PfThrRS.fasta
- 4p3n_PfThrRS_homology_model.pdb
- __MACOSX/._4p3n_PfThrRS_homology_model.pdb
- 4p3n_PfThrRS.aln
- 4p3n_PfThrRS.csv
- 4p3n_PfThrRS.fasta
- __MACOSX/._4p3n_PfThrRS.fasta
