# Supplementary material for: Structure-based identification of salicylic acid derivatives as malarial threonyl tRNA-synthetase inhibitors
Source: PLoS One. 2024 Apr 1;19(4):e0296995. doi: 10.1371/journal.pone.0296995 (PMC10984466; doi:10.1371/journal.pone.0296995)
Supplement: S1 Data — (ZIP) [file pone.0296995.s002.zip › 1evl_PfThrRS_homology_model.pdb]

TITLE     1evl_PfThrRS_homology_model
ATOM      1  N   PRO A   1     -32.441 -38.422  24.448  1.00 12.61           N  
ATOM      2  CA  PRO A   1     -31.962 -38.248  25.814  1.00 12.68           C  
ATOM      3  C   PRO A   1     -31.460 -39.557  26.460  1.00 12.63           C  
ATOM      4  O   PRO A   1     -30.465 -39.520  27.183  1.00 12.52           O  
ATOM      5  CD  PRO A   1     -33.222 -37.218  24.213  1.00  0.00           C  
ATOM      6  CB  PRO A   1     -33.130 -37.632  26.602  1.00  0.00           C  
ATOM      7  CG  PRO A   1     -33.933 -36.892  25.531  1.00  0.00           C  
ATOM      8  H   PRO A   1     -31.658 -38.421  23.808  1.00 12.61           H  
ATOM      9  HA  PRO A   1     -31.108 -37.567  25.790  1.00 12.68           H  
ATOM     10  HD2 PRO A   1     -33.940 -37.412  23.415  1.00  0.00           H  
ATOM     11  HD3 PRO A   1     -32.589 -36.391  23.885  1.00  0.00           H  
ATOM     12  HB3 PRO A   1     -32.773 -36.931  27.358  1.00  0.00           H  
ATOM     13  HB2 PRO A   1     -33.759 -38.378  27.092  1.00  0.00           H  
ATOM     14  HG2 PRO A   1     -34.969 -37.233  25.513  1.00  0.00           H  
ATOM     15  HG3 PRO A   1     -33.946 -35.816  25.712  1.00  0.00           H  
ATOM     16  N   HIS A   2     -32.130 -40.700  26.222  1.00 12.61           N  
ATOM     17  CA  HIS A   2     -31.770 -42.003  26.796  1.00 12.70           C  
ATOM     18  C   HIS A   2     -30.490 -42.596  26.188  1.00 12.28           C  
ATOM     19  O   HIS A   2     -29.668 -43.124  26.935  1.00 12.24           O  
ATOM     20  CB  HIS A   2     -32.943 -42.993  26.668  1.00  0.00           C  
ATOM     21  CG  HIS A   2     -34.205 -42.560  27.370  1.00  0.00           C  
ATOM     22  ND1 HIS A   2     -35.220 -41.846  26.723  1.00  0.00           N  
ATOM     23  CD2 HIS A   2     -34.574 -42.767  28.683  1.00  0.00           C  
ATOM     24  CE1 HIS A   2     -36.149 -41.658  27.652  1.00  0.00           C  
ATOM     25  NE2 HIS A   2     -35.819 -42.182  28.833  1.00  0.00           N  
ATOM     26  H   HIS A   2     -32.952 -40.677  25.633  1.00 12.61           H  
ATOM     27  HA  HIS A   2     -31.581 -41.856  27.862  1.00 12.70           H  
ATOM     28  HB3 HIS A   2     -32.655 -43.965  27.073  1.00  0.00           H  
ATOM     29  HB2 HIS A   2     -33.178 -43.161  25.616  1.00  0.00           H  
ATOM     30  HD2 HIS A   2     -34.070 -43.272  29.494  1.00  0.00           H  
ATOM     31  HE1 HIS A   2     -37.076 -41.134  27.469  1.00  0.00           H  
ATOM     32  HE2 HIS A   2     -36.379 -42.162  29.674  1.00  0.00           H  
ATOM     33  N   GLY A   3     -30.330 -42.465  24.859  1.00 12.02           N  
ATOM     34  CA  GLY A   3     -29.130 -42.890  24.138  1.00 11.77           C  
ATOM     35  C   GLY A   3     -27.965 -41.926  24.403  1.00 11.70           C  
ATOM     36  O   GLY A   3     -26.826 -42.369  24.518  1.00 11.69           O  
ATOM     37  H   GLY A   3     -31.057 -42.021  24.317  1.00 12.02           H  
ATOM     38  HA3 GLY A   3     -29.341 -42.904  23.068  1.00 11.77           H  
ATOM     39  HA2 GLY A   3     -28.855 -43.905  24.423  1.00 11.77           H  
ATOM     40  N   SER A   4     -28.261 -40.622  24.548  1.00 11.65           N  
ATOM     41  CA  SER A   4     -27.296 -39.565  24.851  1.00 11.57           C  
ATOM     42  C   SER A   4     -26.732 -39.642  26.283  1.00 11.69           C  
ATOM     43  O   SER A   4     -25.598 -39.214  26.492  1.00 11.38           O  
ATOM     44  CB  SER A   4     -27.956 -38.200  24.595  1.00  0.00           C  
ATOM     45  OG  SER A   4     -28.212 -38.031  23.215  1.00  0.00           O  
ATOM     46  H   SER A   4     -29.218 -40.321  24.438  1.00 11.65           H  
ATOM     47  HA  SER A   4     -26.450 -39.672  24.170  1.00 11.57           H  
ATOM     48  HB3 SER A   4     -27.303 -37.388  24.918  1.00  0.00           H  
ATOM     49  HB2 SER A   4     -28.886 -38.101  25.154  1.00  0.00           H  
ATOM     50  HG  SER A   4     -27.376 -37.910  22.758  1.00  0.00           H  
ATOM     51  N   LYS A   5     -27.499 -40.223  27.226  1.00 11.70           N  
ATOM     52  CA  LYS A   5     -27.036 -40.564  28.573  1.00 12.18           C  
ATOM     53  C   LYS A   5     -25.982 -41.679  28.574  1.00 12.33           C  
ATOM     54  O   LYS A   5     -25.031 -41.574  29.341  1.00 12.71           O  
ATOM     55  CB  LYS A   5     -28.225 -40.931  29.486  1.00  0.00           C  
ATOM     56  CG  LYS A   5     -28.898 -39.712  30.133  1.00  0.00           C  
ATOM     57  CD  LYS A   5     -30.097 -40.105  31.007  1.00  0.00           C  
ATOM     58  CE  LYS A   5     -30.736 -38.893  31.704  1.00  0.00           C  
ATOM     59  NZ  LYS A   5     -31.875 -39.285  32.553  1.00  0.00           N1+
ATOM     60  H   LYS A   5     -28.435 -40.521  26.990  1.00 11.70           H  
ATOM     61  HA  LYS A   5     -26.555 -39.673  28.983  1.00 12.18           H  
ATOM     62  HB3 LYS A   5     -27.873 -41.561  30.305  1.00  0.00           H  
ATOM     63  HB2 LYS A   5     -28.951 -41.534  28.941  1.00  0.00           H  
ATOM     64  HG3 LYS A   5     -29.212 -39.005  29.366  1.00  0.00           H  
ATOM     65  HG2 LYS A   5     -28.165 -39.183  30.745  1.00  0.00           H  
ATOM     66  HD3 LYS A   5     -29.776 -40.836  31.751  1.00  0.00           H  
ATOM     67  HD2 LYS A   5     -30.840 -40.607  30.383  1.00  0.00           H  
ATOM     68  HE3 LYS A   5     -31.084 -38.173  30.962  1.00  0.00           H  
ATOM     69  HE2 LYS A   5     -29.998 -38.383  32.325  1.00  0.00           H  
ATOM     70  HZ1 LYS A   5     -31.563 -39.927  33.267  1.00  0.00           H  
ATOM     71  HZ2 LYS A   5     -32.267 -38.463  32.990  1.00  0.00           H  
ATOM     72  HZ3 LYS A   5     -32.582 -39.730  31.985  1.00  0.00           H  
ATOM     73  N   ILE A   6     -26.140 -42.696  27.707  1.00 12.28           N  
ATOM     74  CA  ILE A   6     -25.163 -43.778  27.531  1.00 12.46           C  
ATOM     75  C   ILE A   6     -23.850 -43.243  26.918  1.00 12.55           C  
ATOM     76  O   ILE A   6     -22.777 -43.651  27.360  1.00 12.74           O  
ATOM     77  CB  ILE A   6     -25.693 -44.926  26.617  1.00 12.78           C  
ATOM     78  CG1 ILE A   6     -27.049 -45.488  27.101  1.00 12.94           C  
ATOM     79  CG2 ILE A   6     -24.691 -46.091  26.444  1.00 12.83           C  
ATOM     80  CD1 ILE A   6     -27.804 -46.270  26.015  1.00 13.41           C  
ATOM     81  H   ILE A   6     -26.945 -42.716  27.097  1.00 12.28           H  
ATOM     82  HA  ILE A   6     -24.938 -44.194  28.515  1.00 12.46           H  
ATOM     83  HB  ILE A   6     -25.855 -44.503  25.625  1.00 12.78           H  
ATOM     84 HG13 ILE A   6     -27.703 -44.689  27.440  1.00 12.94           H  
ATOM     85 HG12 ILE A   6     -26.892 -46.116  27.977  1.00 12.94           H  
ATOM     86 HG21 ILE A   6     -25.081 -46.860  25.778  1.00 12.83           H  
ATOM     87 HG22 ILE A   6     -23.746 -45.767  26.014  1.00 12.83           H  
ATOM     88 HG23 ILE A   6     -24.470 -46.565  27.400  1.00 12.83           H  
ATOM     89 HD11 ILE A   6     -28.861 -46.364  26.267  1.00 13.41           H  
ATOM     90 HD12 ILE A   6     -27.739 -45.776  25.047  1.00 13.41           H  
ATOM     91 HD13 ILE A   6     -27.404 -47.274  25.885  1.00 13.41           H  
ATOM     92  N   TYR A   7     -23.967 -42.313  25.951  1.00 12.49           N  
ATOM     93  CA  TYR A   7     -22.843 -41.659  25.270  1.00 12.90           C  
ATOM     94  C   TYR A   7     -22.021 -40.785  26.225  1.00 13.03           C  
ATOM     95  O   TYR A   7     -20.794 -40.840  26.173  1.00 12.73           O  
ATOM     96  CB  TYR A   7     -23.343 -40.807  24.077  1.00  0.00           C  
ATOM     97  CG  TYR A   7     -24.119 -41.505  22.967  1.00  0.00           C  
ATOM     98  CD1 TYR A   7     -24.240 -42.908  22.917  1.00  0.00           C  
ATOM     99  CD2 TYR A   7     -24.741 -40.728  21.965  1.00  0.00           C  
ATOM    100  CE1 TYR A   7     -24.990 -43.521  21.902  1.00  0.00           C  
ATOM    101  CE2 TYR A   7     -25.464 -41.348  20.925  1.00  0.00           C  
ATOM    102  CZ  TYR A   7     -25.585 -42.750  20.891  1.00  0.00           C  
ATOM    103  OH  TYR A   7     -26.278 -43.360  19.887  1.00  0.00           O  
ATOM    104  H   TYR A   7     -24.889 -42.039  25.641  1.00 12.49           H  
ATOM    105  HA  TYR A   7     -22.179 -42.438  24.889  1.00 12.90           H  
ATOM    106  HB3 TYR A   7     -22.486 -40.325  23.602  1.00  0.00           H  
ATOM    107  HB2 TYR A   7     -23.971 -39.997  24.449  1.00  0.00           H  
ATOM    108  HD1 TYR A   7     -23.796 -43.534  23.675  1.00  0.00           H  
ATOM    109  HD2 TYR A   7     -24.655 -39.652  21.986  1.00  0.00           H  
ATOM    110  HE1 TYR A   7     -25.119 -44.586  21.927  1.00  0.00           H  
ATOM    111  HE2 TYR A   7     -25.923 -40.745  20.155  1.00  0.00           H  
ATOM    112  HH  TYR A   7     -26.268 -44.317  19.953  1.00  0.00           H  
ATOM    113  N   ASN A   8     -22.713 -40.027  27.093  1.00 13.52           N  
ATOM    114  CA  ASN A   8     -22.108 -39.183  28.120  1.00 14.01           C  
ATOM    115  C   ASN A   8     -21.517 -40.007  29.280  1.00 13.97           C  
ATOM    116  O   ASN A   8     -20.488 -39.621  29.815  1.00 13.58           O  
ATOM    117  CB  ASN A   8     -23.149 -38.156  28.625  1.00  0.00           C  
ATOM    118  CG  ASN A   8     -22.555 -36.954  29.375  1.00  0.00           C  
ATOM    119  OD1 ASN A   8     -21.434 -36.523  29.113  1.00  0.00           O  
ATOM    120  ND2 ASN A   8     -23.325 -36.387  30.304  1.00  0.00           N  
ATOM    121  H   ASN A   8     -23.724 -40.031  27.059  1.00 13.52           H  
ATOM    122  HA  ASN A   8     -21.266 -38.648  27.678  1.00 14.01           H  
ATOM    123  HB3 ASN A   8     -23.909 -38.651  29.233  1.00  0.00           H  
ATOM    124  HB2 ASN A   8     -23.674 -37.733  27.767  1.00  0.00           H  
ATOM    125 HD22 ASN A   8     -22.978 -35.598  30.830  1.00  0.00           H  
ATOM    126 HD21 ASN A   8     -24.242 -36.755  30.508  1.00  0.00           H  
ATOM    127  N   LYS A   9     -22.112 -41.153  29.638  1.00 14.09           N  
ATOM    128  CA  LYS A   9     -21.534 -42.052  30.645  1.00 14.41           C  
ATOM    129  C   LYS A   9     -20.264 -42.761  30.149  1.00 14.06           C  
ATOM    130  O   LYS A   9     -19.350 -42.970  30.946  1.00 13.68           O  
ATOM    131  CB  LYS A   9     -22.604 -43.035  31.136  1.00  0.00           C  
ATOM    132  CG  LYS A   9     -23.630 -42.340  32.045  1.00  0.00           C  
ATOM    133  CD  LYS A   9     -24.872 -43.201  32.298  1.00  0.00           C  
ATOM    134  CE  LYS A   9     -25.962 -42.424  33.048  1.00  0.00           C  
ATOM    135  NZ  LYS A   9     -27.128 -43.275  33.339  1.00  0.00           N1+
ATOM    136  H   LYS A   9     -22.975 -41.446  29.200  1.00 14.09           H  
ATOM    137  HA  LYS A   9     -21.235 -41.446  31.502  1.00 14.41           H  
ATOM    138  HB3 LYS A   9     -22.143 -43.846  31.703  1.00  0.00           H  
ATOM    139  HB2 LYS A   9     -23.093 -43.501  30.280  1.00  0.00           H  
ATOM    140  HG3 LYS A   9     -23.930 -41.382  31.622  1.00  0.00           H  
ATOM    141  HG2 LYS A   9     -23.158 -42.099  32.999  1.00  0.00           H  
ATOM    142  HD3 LYS A   9     -24.580 -44.086  32.867  1.00  0.00           H  
ATOM    143  HD2 LYS A   9     -25.263 -43.564  31.346  1.00  0.00           H  
ATOM    144  HE3 LYS A   9     -26.288 -41.568  32.458  1.00  0.00           H  
ATOM    145  HE2 LYS A   9     -25.570 -42.037  33.989  1.00  0.00           H  
ATOM    146  HZ1 LYS A   9     -26.839 -44.056  33.911  1.00  0.00           H  
ATOM    147  HZ2 LYS A   9     -27.823 -42.737  33.836  1.00  0.00           H  
ATOM    148  HZ3 LYS A   9     -27.519 -43.620  32.475  1.00  0.00           H  
ATOM    149  N   LEU A  10     -20.203 -43.045  28.837  1.00 13.81           N  
ATOM    150  CA  LEU A  10     -19.005 -43.533  28.161  1.00 13.65           C  
ATOM    151  C   LEU A  10     -17.925 -42.451  28.013  1.00 13.88           C  
ATOM    152  O   LEU A  10     -16.763 -42.836  28.094  1.00 13.69           O  
ATOM    153  CB  LEU A  10     -19.370 -44.156  26.799  1.00 13.64           C  
ATOM    154  CG  LEU A  10     -20.012 -45.555  26.916  1.00 13.65           C  
ATOM    155  CD1 LEU A  10     -20.652 -45.978  25.586  1.00 13.60           C  
ATOM    156  CD2 LEU A  10     -19.030 -46.624  27.441  1.00 13.52           C  
ATOM    157  H   LEU A  10     -21.005 -42.863  28.248  1.00 13.81           H  
ATOM    158  HA  LEU A  10     -18.573 -44.314  28.788  1.00 13.65           H  
ATOM    159  HB3 LEU A  10     -18.481 -44.242  26.171  1.00 13.64           H  
ATOM    160  HB2 LEU A  10     -20.037 -43.474  26.269  1.00 13.64           H  
ATOM    161  HG  LEU A  10     -20.828 -45.480  27.637  1.00 13.65           H  
ATOM    162 HD11 LEU A  10     -21.502 -46.636  25.762  1.00 13.60           H  
ATOM    163 HD12 LEU A  10     -21.014 -45.120  25.019  1.00 13.60           H  
ATOM    164 HD13 LEU A  10     -19.949 -46.511  24.947  1.00 13.60           H  
ATOM    165 HD21 LEU A  10     -19.011 -47.513  26.810  1.00 13.52           H  
ATOM    166 HD22 LEU A  10     -18.006 -46.252  27.498  1.00 13.52           H  
ATOM    167 HD23 LEU A  10     -19.313 -46.950  28.442  1.00 13.52           H  
ATOM    168  N   ILE A  11     -18.301 -41.162  27.845  1.00 14.04           N  
ATOM    169  CA  ILE A  11     -17.375 -40.018  27.780  1.00 14.61           C  
ATOM    170  C   ILE A  11     -16.762 -39.692  29.162  1.00 14.09           C  
ATOM    171  O   ILE A  11     -15.592 -39.323  29.224  1.00 13.56           O  
ATOM    172  CB  ILE A  11     -18.021 -38.725  27.157  1.00  0.00           C  
ATOM    173  CG1 ILE A  11     -17.051 -38.056  26.159  1.00  0.00           C  
ATOM    174  CG2 ILE A  11     -18.496 -37.631  28.139  1.00  0.00           C  
ATOM    175  CD1 ILE A  11     -17.671 -36.886  25.374  1.00  0.00           C  
ATOM    176  H   ILE A  11     -19.285 -40.941  27.766  1.00 14.04           H  
ATOM    177  HA  ILE A  11     -16.562 -40.324  27.124  1.00 14.61           H  
ATOM    178  HB  ILE A  11     -18.899 -39.040  26.593  1.00  0.00           H  
ATOM    179 HG13 ILE A  11     -16.703 -38.800  25.444  1.00  0.00           H  
ATOM    180 HG12 ILE A  11     -16.165 -37.702  26.689  1.00  0.00           H  
ATOM    181 HG21 ILE A  11     -19.039 -36.832  27.635  1.00  0.00           H  
ATOM    182 HG22 ILE A  11     -19.159 -37.996  28.903  1.00  0.00           H  
ATOM    183 HG23 ILE A  11     -17.652 -37.188  28.658  1.00  0.00           H  
ATOM    184 HD11 ILE A  11     -17.119 -36.680  24.460  1.00  0.00           H  
ATOM    185 HD12 ILE A  11     -18.700 -37.102  25.086  1.00  0.00           H  
ATOM    186 HD13 ILE A  11     -17.674 -35.970  25.961  1.00  0.00           H  
ATOM    187  N   GLU A  12     -17.550 -39.852  30.240  1.00 13.82           N  
ATOM    188  CA  GLU A  12     -17.114 -39.676  31.625  1.00 13.84           C  
ATOM    189  C   GLU A  12     -16.162 -40.793  32.080  1.00 13.82           C  
ATOM    190  O   GLU A  12     -15.181 -40.497  32.758  1.00 13.96           O  
ATOM    191  CB  GLU A  12     -18.345 -39.577  32.549  1.00  0.00           C  
ATOM    192  CG  GLU A  12     -19.107 -38.242  32.409  1.00  0.00           C  
ATOM    193  CD  GLU A  12     -20.417 -38.225  33.208  1.00  0.00           C  
ATOM    194  OE1 GLU A  12     -20.460 -37.485  34.215  1.00  0.00           O  
ATOM    195  OE2 GLU A  12     -21.359 -38.945  32.808  1.00  0.00           O1-
ATOM    196  H   GLU A  12     -18.518 -40.116  30.110  1.00 13.82           H  
ATOM    197  HA  GLU A  12     -16.564 -38.736  31.692  1.00 13.84           H  
ATOM    198  HB3 GLU A  12     -18.046 -39.706  33.590  1.00  0.00           H  
ATOM    199  HB2 GLU A  12     -19.020 -40.407  32.331  1.00  0.00           H  
ATOM    200  HG3 GLU A  12     -19.333 -38.025  31.366  1.00  0.00           H  
ATOM    201  HG2 GLU A  12     -18.462 -37.426  32.737  1.00  0.00           H  
ATOM    202  N   PHE A  13     -16.453 -42.038  31.669  1.00 13.79           N  
ATOM    203  CA  PHE A  13     -15.640 -43.228  31.915  1.00 13.99           C  
ATOM    204  C   PHE A  13     -14.216 -43.146  31.334  1.00 14.00           C  
ATOM    205  O   PHE A  13     -13.245 -43.323  32.068  1.00 13.75           O  
ATOM    206  CB  PHE A  13     -16.433 -44.474  31.459  1.00 14.44           C  
ATOM    207  CG  PHE A  13     -15.647 -45.764  31.323  1.00 15.17           C  
ATOM    208  CD1 PHE A  13     -15.067 -46.356  32.463  1.00 15.81           C  
ATOM    209  CD2 PHE A  13     -15.412 -46.330  30.051  1.00 15.69           C  
ATOM    210  CE1 PHE A  13     -14.295 -47.499  32.327  1.00 16.31           C  
ATOM    211  CE2 PHE A  13     -14.655 -47.488  29.942  1.00 16.45           C  
ATOM    212  CZ  PHE A  13     -14.114 -48.078  31.078  1.00 16.31           C  
ATOM    213  H   PHE A  13     -17.292 -42.188  31.125  1.00 13.79           H  
ATOM    214  HA  PHE A  13     -15.516 -43.309  32.997  1.00 13.99           H  
ATOM    215  HB3 PHE A  13     -16.927 -44.273  30.508  1.00 14.44           H  
ATOM    216  HB2 PHE A  13     -17.236 -44.657  32.174  1.00 14.44           H  
ATOM    217  HD1 PHE A  13     -15.201 -45.911  33.438  1.00 15.81           H  
ATOM    218  HD2 PHE A  13     -15.817 -45.869  29.162  1.00 15.69           H  
ATOM    219  HE1 PHE A  13     -13.825 -47.929  33.197  1.00 16.31           H  
ATOM    220  HE2 PHE A  13     -14.477 -47.923  28.971  1.00 16.45           H  
ATOM    221  HZ  PHE A  13     -13.526 -48.976  30.988  1.00 16.31           H  
ATOM    222  N   ILE A  14     -14.134 -42.842  30.032  1.00 13.90           N  
ATOM    223  CA  ILE A  14     -12.889 -42.677  29.284  1.00 14.48           C  
ATOM    224  C   ILE A  14     -12.090 -41.408  29.683  1.00 14.89           C  
ATOM    225  O   ILE A  14     -10.865 -41.454  29.605  1.00 15.06           O  
ATOM    226  CB  ILE A  14     -13.189 -42.710  27.757  1.00  0.00           C  
ATOM    227  CG1 ILE A  14     -11.964 -42.681  26.825  1.00  0.00           C  
ATOM    228  CG2 ILE A  14     -14.113 -41.573  27.345  1.00  0.00           C  
ATOM    229  CD1 ILE A  14     -11.003 -43.856  27.009  1.00  0.00           C  
ATOM    230  H   ILE A  14     -14.984 -42.721  29.499  1.00 13.90           H  
ATOM    231  HA  ILE A  14     -12.261 -43.535  29.517  1.00 14.48           H  
ATOM    232  HB  ILE A  14     -13.719 -43.644  27.561  1.00  0.00           H  
ATOM    233 HG13 ILE A  14     -11.436 -41.743  26.962  1.00  0.00           H  
ATOM    234 HG12 ILE A  14     -12.302 -42.678  25.789  1.00  0.00           H  
ATOM    235 HG21 ILE A  14     -14.559 -41.741  26.365  1.00  0.00           H  
ATOM    236 HG22 ILE A  14     -14.903 -41.438  28.061  1.00  0.00           H  
ATOM    237 HG23 ILE A  14     -13.578 -40.638  27.348  1.00  0.00           H  
ATOM    238 HD11 ILE A  14     -10.307 -43.924  26.173  1.00  0.00           H  
ATOM    239 HD12 ILE A  14     -10.422 -43.741  27.924  1.00  0.00           H  
ATOM    240 HD13 ILE A  14     -11.540 -44.803  27.070  1.00  0.00           H  
ATOM    241  N   ARG A  15     -12.759 -40.338  30.165  1.00 15.59           N  
ATOM    242  CA  ARG A  15     -12.103 -39.150  30.738  1.00 16.17           C  
ATOM    243  C   ARG A  15     -11.436 -39.424  32.093  1.00 16.85           C  
ATOM    244  O   ARG A  15     -10.367 -38.867  32.334  1.00 17.06           O  
ATOM    245  CB  ARG A  15     -13.092 -37.981  30.908  1.00 16.27           C  
ATOM    246  CG  ARG A  15     -13.306 -37.162  29.631  1.00 16.42           C  
ATOM    247  CD  ARG A  15     -14.217 -35.953  29.889  1.00 16.82           C  
ATOM    248  NE  ARG A  15     -14.527 -35.233  28.644  1.00 17.18           N  
ATOM    249  CZ  ARG A  15     -15.697 -34.706  28.244  1.00 17.52           C  
ATOM    250  NH1 ARG A  15     -16.801 -34.746  29.001  1.00 18.11           N  
ATOM    251  NH2 ARG A  15     -15.755 -34.107  27.050  1.00 17.65           N1+
ATOM    252  H   ARG A  15     -13.769 -40.351  30.193  1.00 15.59           H  
ATOM    253  HA  ARG A  15     -11.315 -38.833  30.054  1.00 16.17           H  
ATOM    254  HB3 ARG A  15     -12.710 -37.283  31.655  1.00 16.27           H  
ATOM    255  HB2 ARG A  15     -14.041 -38.342  31.305  1.00 16.27           H  
ATOM    256  HG3 ARG A  15     -13.634 -37.759  28.781  1.00 16.42           H  
ATOM    257  HG2 ARG A  15     -12.320 -36.782  29.359  1.00 16.42           H  
ATOM    258  HD3 ARG A  15     -13.652 -35.226  30.474  1.00 16.82           H  
ATOM    259  HD2 ARG A  15     -15.084 -36.222  30.491  1.00 16.82           H  
ATOM    260  HE  ARG A  15     -13.725 -35.077  28.042  1.00 17.18           H  
ATOM    261 HH12 ARG A  15     -17.667 -34.344  28.673  1.00 18.11           H  
ATOM    262 HH11 ARG A  15     -16.773 -35.192  29.906  1.00 18.11           H  
ATOM    263 HH22 ARG A  15     -16.613 -33.705  26.706  1.00 17.65           H  
ATOM    264 HH21 ARG A  15     -14.906 -34.012  26.502  1.00 17.65           H  
ATOM    265  N   LYS A  16     -12.042 -40.269  32.945  1.00 17.64           N  
ATOM    266  CA  LYS A  16     -11.430 -40.723  34.201  1.00 18.80           C  
ATOM    267  C   LYS A  16     -10.129 -41.496  33.958  1.00 19.54           C  
ATOM    268  O   LYS A  16      -9.180 -41.345  34.724  1.00 19.77           O  
ATOM    269  CB  LYS A  16     -12.425 -41.582  35.001  1.00  0.00           C  
ATOM    270  CG  LYS A  16     -13.574 -40.760  35.601  1.00  0.00           C  
ATOM    271  CD  LYS A  16     -14.737 -41.639  36.075  1.00  0.00           C  
ATOM    272  CE  LYS A  16     -15.940 -40.800  36.529  1.00  0.00           C  
ATOM    273  NZ  LYS A  16     -17.039 -41.644  37.028  1.00  0.00           N1+
ATOM    274  H   LYS A  16     -12.935 -40.678  32.702  1.00 17.64           H  
ATOM    275  HA  LYS A  16     -11.185 -39.839  34.792  1.00 18.80           H  
ATOM    276  HB3 LYS A  16     -11.912 -42.087  35.822  1.00  0.00           H  
ATOM    277  HB2 LYS A  16     -12.818 -42.375  34.367  1.00  0.00           H  
ATOM    278  HG3 LYS A  16     -13.934 -40.028  34.881  1.00  0.00           H  
ATOM    279  HG2 LYS A  16     -13.193 -40.178  36.441  1.00  0.00           H  
ATOM    280  HD3 LYS A  16     -14.393 -42.278  36.890  1.00  0.00           H  
ATOM    281  HD2 LYS A  16     -15.038 -42.307  35.266  1.00  0.00           H  
ATOM    282  HE3 LYS A  16     -16.312 -40.198  35.699  1.00  0.00           H  
ATOM    283  HE2 LYS A  16     -15.644 -40.110  37.320  1.00  0.00           H  
ATOM    284  HZ1 LYS A  16     -16.718 -42.185  37.818  1.00  0.00           H  
ATOM    285  HZ2 LYS A  16     -17.810 -41.057  37.314  1.00  0.00           H  
ATOM    286  HZ3 LYS A  16     -17.347 -42.267  36.295  1.00  0.00           H  
ATOM    287  N   GLU A  17     -10.105 -42.256  32.856  1.00 20.57           N  
ATOM    288  CA  GLU A  17      -8.939 -42.980  32.397  1.00 21.62           C  
ATOM    289  C   GLU A  17      -7.894 -42.093  31.719  1.00 22.16           C  
ATOM    290  O   GLU A  17      -6.732 -42.310  32.036  1.00 22.62           O  
ATOM    291  CB  GLU A  17      -9.381 -44.141  31.524  1.00  0.00           C  
ATOM    292  CG  GLU A  17     -10.093 -45.225  32.354  1.00  0.00           C  
ATOM    293  CD  GLU A  17     -10.751 -46.266  31.464  1.00  0.00           C  
ATOM    294  OE1 GLU A  17     -10.306 -47.435  31.513  1.00  0.00           O  
ATOM    295  OE2 GLU A  17     -11.685 -45.858  30.742  1.00  0.00           O1-
ATOM    296  H   GLU A  17     -10.934 -42.332  32.282  1.00 20.57           H  
ATOM    297  HA  GLU A  17      -8.452 -43.413  33.273  1.00 21.62           H  
ATOM    298  HB3 GLU A  17      -8.509 -44.566  31.043  1.00  0.00           H  
ATOM    299  HB2 GLU A  17     -10.024 -43.772  30.723  1.00  0.00           H  
ATOM    300  HG3 GLU A  17     -10.872 -44.789  32.982  1.00  0.00           H  
ATOM    301  HG2 GLU A  17      -9.383 -45.696  33.036  1.00  0.00           H  
ATOM    302  N   TYR A  18      -8.293 -41.103  30.886  1.00 22.66           N  
ATOM    303  CA  TYR A  18      -7.419 -40.071  30.287  1.00 23.24           C  
ATOM    304  C   TYR A  18      -6.547 -39.346  31.329  1.00 23.39           C  
ATOM    305  O   TYR A  18      -5.371 -39.113  31.061  1.00 23.51           O  
ATOM    306  CB  TYR A  18      -8.232 -38.994  29.523  1.00  0.00           C  
ATOM    307  CG  TYR A  18      -8.816 -39.285  28.147  1.00  0.00           C  
ATOM    308  CD1 TYR A  18      -8.663 -40.523  27.483  1.00  0.00           C  
ATOM    309  CD2 TYR A  18      -9.518 -38.242  27.507  1.00  0.00           C  
ATOM    310  CE1 TYR A  18      -9.214 -40.704  26.197  1.00  0.00           C  
ATOM    311  CE2 TYR A  18     -10.059 -38.424  26.223  1.00  0.00           C  
ATOM    312  CZ  TYR A  18      -9.916 -39.659  25.567  1.00  0.00           C  
ATOM    313  OH  TYR A  18     -10.460 -39.833  24.327  1.00  0.00           O  
ATOM    314  H   TYR A  18      -9.278 -41.022  30.663  1.00 22.66           H  
ATOM    315  HA  TYR A  18      -6.753 -40.559  29.578  1.00 23.24           H  
ATOM    316  HB3 TYR A  18      -7.579 -38.137  29.345  1.00  0.00           H  
ATOM    317  HB2 TYR A  18      -9.025 -38.609  30.161  1.00  0.00           H  
ATOM    318  HD1 TYR A  18      -8.143 -41.343  27.951  1.00  0.00           H  
ATOM    319  HD2 TYR A  18      -9.635 -37.285  27.997  1.00  0.00           H  
ATOM    320  HE1 TYR A  18      -9.132 -41.661  25.706  1.00  0.00           H  
ATOM    321  HE2 TYR A  18     -10.579 -37.610  25.740  1.00  0.00           H  
ATOM    322  HH  TYR A  18     -10.315 -40.702  23.946  1.00  0.00           H  
ATOM    323  N   ARG A  19      -7.136 -39.031  32.495  1.00 23.54           N  
ATOM    324  CA  ARG A  19      -6.468 -38.417  33.643  1.00 23.61           C  
ATOM    325  C   ARG A  19      -5.407 -39.338  34.272  1.00 23.74           C  
ATOM    326  O   ARG A  19      -4.306 -38.867  34.554  1.00 23.45           O  
ATOM    327  CB  ARG A  19      -7.529 -38.017  34.689  1.00  0.00           C  
ATOM    328  CG  ARG A  19      -8.507 -36.936  34.198  1.00  0.00           C  
ATOM    329  CD  ARG A  19      -9.723 -36.773  35.127  1.00  0.00           C  
ATOM    330  NE  ARG A  19     -10.746 -35.884  34.546  1.00  0.00           N  
ATOM    331  CZ  ARG A  19     -10.767 -34.536  34.533  1.00  0.00           C  
ATOM    332  NH1 ARG A  19      -9.805 -33.790  35.099  1.00  0.00           N  
ATOM    333  NH2 ARG A  19     -11.788 -33.915  33.927  1.00  0.00           N1+
ATOM    334  H   ARG A  19      -8.115 -39.252  32.622  1.00 23.54           H  
ATOM    335  HA  ARG A  19      -5.961 -37.513  33.300  1.00 23.61           H  
ATOM    336  HB3 ARG A  19      -7.039 -37.652  35.594  1.00  0.00           H  
ATOM    337  HB2 ARG A  19      -8.088 -38.905  34.990  1.00  0.00           H  
ATOM    338  HG3 ARG A  19      -8.812 -37.070  33.161  1.00  0.00           H  
ATOM    339  HG2 ARG A  19      -7.942 -36.002  34.205  1.00  0.00           H  
ATOM    340  HD3 ARG A  19      -9.397 -36.307  36.056  1.00  0.00           H  
ATOM    341  HD2 ARG A  19     -10.145 -37.736  35.415  1.00  0.00           H  
ATOM    342  HE  ARG A  19     -11.489 -36.365  34.060  1.00  0.00           H  
ATOM    343 HH12 ARG A  19      -9.848 -32.782  35.069  1.00  0.00           H  
ATOM    344 HH11 ARG A  19      -9.028 -34.238  35.562  1.00  0.00           H  
ATOM    345 HH22 ARG A  19     -11.827 -32.906  33.895  1.00  0.00           H  
ATOM    346 HH21 ARG A  19     -12.527 -34.448  33.492  1.00  0.00           H  
ATOM    347  N   ILE A  20      -5.749 -40.627  34.456  1.00 24.10           N  
ATOM    348  CA  ILE A  20      -4.876 -41.667  35.019  1.00 24.44           C  
ATOM    349  C   ILE A  20      -3.642 -41.946  34.135  1.00 24.34           C  
ATOM    350  O   ILE A  20      -2.530 -42.032  34.654  1.00 24.47           O  
ATOM    351  CB  ILE A  20      -5.662 -42.998  35.257  1.00  0.00           C  
ATOM    352  CG1 ILE A  20      -6.727 -42.824  36.363  1.00  0.00           C  
ATOM    353  CG2 ILE A  20      -4.796 -44.242  35.568  1.00  0.00           C  
ATOM    354  CD1 ILE A  20      -7.831 -43.897  36.348  1.00  0.00           C  
ATOM    355  H   ILE A  20      -6.675 -40.932  34.188  1.00 24.10           H  
ATOM    356  HA  ILE A  20      -4.515 -41.305  35.983  1.00 24.44           H  
ATOM    357  HB  ILE A  20      -6.199 -43.223  34.337  1.00  0.00           H  
ATOM    358 HG13 ILE A  20      -7.200 -41.846  36.289  1.00  0.00           H  
ATOM    359 HG12 ILE A  20      -6.236 -42.826  37.337  1.00  0.00           H  
ATOM    360 HG21 ILE A  20      -5.415 -45.114  35.778  1.00  0.00           H  
ATOM    361 HG22 ILE A  20      -4.153 -44.522  34.733  1.00  0.00           H  
ATOM    362 HG23 ILE A  20      -4.162 -44.072  36.439  1.00  0.00           H  
ATOM    363 HD11 ILE A  20      -8.799 -43.462  36.597  1.00  0.00           H  
ATOM    364 HD12 ILE A  20      -7.929 -44.378  35.375  1.00  0.00           H  
ATOM    365 HD13 ILE A  20      -7.626 -44.678  37.080  1.00  0.00           H  
ATOM    366  N   ARG A  21      -3.875 -42.059  32.819  1.00 24.09           N  
ATOM    367  CA  ARG A  21      -2.870 -42.363  31.802  1.00 23.65           C  
ATOM    368  C   ARG A  21      -2.178 -41.108  31.212  1.00 23.24           C  
ATOM    369  O   ARG A  21      -1.347 -41.261  30.317  1.00 23.36           O  
ATOM    370  CB  ARG A  21      -3.525 -43.278  30.746  1.00  0.00           C  
ATOM    371  CG  ARG A  21      -4.627 -42.619  29.907  1.00  0.00           C  
ATOM    372  CD  ARG A  21      -5.457 -43.470  28.923  1.00  0.00           C  
ATOM    373  NE  ARG A  21      -6.113 -44.653  29.515  1.00  0.00           N  
ATOM    374  CZ  ARG A  21      -7.149 -45.354  29.002  1.00  0.00           C  
ATOM    375  NH1 ARG A  21      -7.807 -44.958  27.902  1.00  0.00           N  
ATOM    376  NH2 ARG A  21      -7.540 -46.487  29.601  1.00  0.00           N1+
ATOM    377  H   ARG A  21      -4.827 -41.972  32.485  1.00 24.09           H  
ATOM    378  HA  ARG A  21      -2.075 -42.948  32.270  1.00 23.65           H  
ATOM    379  HB3 ARG A  21      -3.901 -44.178  31.232  1.00  0.00           H  
ATOM    380  HB2 ARG A  21      -2.741 -43.585  30.069  1.00  0.00           H  
ATOM    381  HG3 ARG A  21      -4.039 -42.004  29.263  1.00  0.00           H  
ATOM    382  HG2 ARG A  21      -5.190 -41.861  30.424  1.00  0.00           H  
ATOM    383  HD3 ARG A  21      -4.922 -43.689  28.000  1.00  0.00           H  
ATOM    384  HD2 ARG A  21      -6.293 -42.832  28.636  1.00  0.00           H  
ATOM    385  HE  ARG A  21      -5.687 -44.996  30.364  1.00  0.00           H  
ATOM    386 HH12 ARG A  21      -8.589 -45.495  27.554  1.00  0.00           H  
ATOM    387 HH11 ARG A  21      -7.544 -44.103  27.437  1.00  0.00           H  
ATOM    388 HH22 ARG A  21      -8.337 -47.007  29.257  1.00  0.00           H  
ATOM    389 HH21 ARG A  21      -7.091 -46.802  30.448  1.00  0.00           H  
ATOM    390  N   LYS A  22      -2.495 -39.914  31.751  1.00 22.64           N  
ATOM    391  CA  LYS A  22      -1.831 -38.619  31.536  1.00 21.95           C  
ATOM    392  C   LYS A  22      -1.960 -38.068  30.099  1.00 20.61           C  
ATOM    393  O   LYS A  22      -0.953 -37.914  29.407  1.00 20.81           O  
ATOM    394  CB  LYS A  22      -0.359 -38.680  32.014  1.00  0.00           C  
ATOM    395  CG  LYS A  22      -0.182 -39.017  33.503  1.00  0.00           C  
ATOM    396  CD  LYS A  22       1.300 -39.078  33.898  1.00  0.00           C  
ATOM    397  CE  LYS A  22       1.504 -39.489  35.364  1.00  0.00           C  
ATOM    398  NZ  LYS A  22       2.933 -39.532  35.725  1.00  0.00           N1+
ATOM    399  H   LYS A  22      -3.211 -39.901  32.463  1.00 22.64           H  
ATOM    400  HA  LYS A  22      -2.355 -37.910  32.178  1.00 21.95           H  
ATOM    401  HB3 LYS A  22       0.126 -37.722  31.821  1.00  0.00           H  
ATOM    402  HB2 LYS A  22       0.184 -39.421  31.432  1.00  0.00           H  
ATOM    403  HG3 LYS A  22      -0.652 -39.976  33.726  1.00  0.00           H  
ATOM    404  HG2 LYS A  22      -0.699 -38.274  34.111  1.00  0.00           H  
ATOM    405  HD3 LYS A  22       1.756 -38.103  33.720  1.00  0.00           H  
ATOM    406  HD2 LYS A  22       1.816 -39.782  33.243  1.00  0.00           H  
ATOM    407  HE3 LYS A  22       1.068 -40.472  35.544  1.00  0.00           H  
ATOM    408  HE2 LYS A  22       0.997 -38.787  36.027  1.00  0.00           H  
ATOM    409  HZ1 LYS A  22       3.343 -38.619  35.592  1.00  0.00           H  
ATOM    410  HZ2 LYS A  22       3.027 -39.803  36.694  1.00  0.00           H  
ATOM    411  HZ3 LYS A  22       3.409 -40.205  35.142  1.00  0.00           H  
ATOM    412  N   TYR A  23      -3.203 -37.770  29.686  1.00 18.79           N  
ATOM    413  CA  TYR A  23      -3.535 -37.143  28.404  1.00 17.20           C  
ATOM    414  C   TYR A  23      -4.134 -35.757  28.651  1.00 16.52           C  
ATOM    415  O   TYR A  23      -4.962 -35.590  29.548  1.00 16.44           O  
ATOM    416  CB  TYR A  23      -4.547 -38.003  27.600  1.00 16.50           C  
ATOM    417  CG  TYR A  23      -4.006 -39.256  26.925  1.00 15.76           C  
ATOM    418  CD1 TYR A  23      -3.365 -40.246  27.688  1.00 15.65           C  
ATOM    419  CD2 TYR A  23      -4.156 -39.465  25.537  1.00 15.55           C  
ATOM    420  CE1 TYR A  23      -2.918 -41.444  27.104  1.00 15.49           C  
ATOM    421  CE2 TYR A  23      -3.706 -40.667  24.951  1.00 15.44           C  
ATOM    422  CZ  TYR A  23      -3.117 -41.671  25.738  1.00 15.51           C  
ATOM    423  OH  TYR A  23      -2.743 -42.861  25.188  1.00 15.53           O  
ATOM    424  H   TYR A  23      -3.986 -37.947  30.303  1.00 18.79           H  
ATOM    425  HA  TYR A  23      -2.638 -37.013  27.805  1.00 17.20           H  
ATOM    426  HB3 TYR A  23      -4.977 -37.390  26.807  1.00 16.50           H  
ATOM    427  HB2 TYR A  23      -5.388 -38.286  28.234  1.00 16.50           H  
ATOM    428  HD1 TYR A  23      -3.229 -40.103  28.744  1.00 15.65           H  
ATOM    429  HD2 TYR A  23      -4.618 -38.711  24.917  1.00 15.55           H  
ATOM    430  HE1 TYR A  23      -2.432 -42.191  27.714  1.00 15.49           H  
ATOM    431  HE2 TYR A  23      -3.810 -40.837  23.895  1.00 15.44           H  
ATOM    432  HH  TYR A  23      -2.257 -43.422  25.797  1.00 15.53           H  
ATOM    433  N   GLU A  24      -3.762 -34.817  27.768  1.00 15.88           N  
ATOM    434  CA  GLU A  24      -4.484 -33.571  27.517  1.00 15.36           C  
ATOM    435  C   GLU A  24      -5.803 -33.863  26.784  1.00 14.31           C  
ATOM    436  O   GLU A  24      -5.950 -34.937  26.201  1.00 14.05           O  
ATOM    437  CB  GLU A  24      -3.627 -32.649  26.626  1.00  0.00           C  
ATOM    438  CG  GLU A  24      -2.253 -32.277  27.208  1.00  0.00           C  
ATOM    439  CD  GLU A  24      -1.514 -31.311  26.277  1.00  0.00           C  
ATOM    440  OE1 GLU A  24      -1.635 -30.087  26.499  1.00  0.00           O  
ATOM    441  OE2 GLU A  24      -0.850 -31.813  25.346  1.00  0.00           O1-
ATOM    442  H   GLU A  24      -3.069 -35.054  27.069  1.00 15.88           H  
ATOM    443  HA  GLU A  24      -4.697 -33.076  28.466  1.00 15.36           H  
ATOM    444  HB3 GLU A  24      -4.180 -31.728  26.429  1.00  0.00           H  
ATOM    445  HB2 GLU A  24      -3.482 -33.115  25.650  1.00  0.00           H  
ATOM    446  HG3 GLU A  24      -1.644 -33.170  27.355  1.00  0.00           H  
ATOM    447  HG2 GLU A  24      -2.375 -31.823  28.192  1.00  0.00           H  
ATOM    448  N   GLU A  25      -6.707 -32.876  26.772  1.00 13.24           N  
ATOM    449  CA  GLU A  25      -7.901 -32.912  25.938  1.00 12.60           C  
ATOM    450  C   GLU A  25      -8.064 -31.573  25.212  1.00 12.13           C  
ATOM    451  O   GLU A  25      -8.076 -30.521  25.852  1.00 11.78           O  
ATOM    452  CB  GLU A  25      -9.124 -33.347  26.761  1.00 12.52           C  
ATOM    453  CG  GLU A  25     -10.431 -33.388  25.938  1.00 12.75           C  
ATOM    454  CD  GLU A  25     -11.658 -33.894  26.702  1.00 13.07           C  
ATOM    455  OE1 GLU A  25     -11.498 -34.550  27.756  1.00 13.51           O  
ATOM    456  OE2 GLU A  25     -12.769 -33.615  26.203  1.00 13.05           O1-
ATOM    457  H   GLU A  25      -6.526 -32.007  27.254  1.00 13.24           H  
ATOM    458  HA  GLU A  25      -7.770 -33.672  25.171  1.00 12.60           H  
ATOM    459  HB3 GLU A  25      -9.248 -32.683  27.618  1.00 12.52           H  
ATOM    460  HB2 GLU A  25      -8.918 -34.338  27.169  1.00 12.52           H  
ATOM    461  HG3 GLU A  25     -10.292 -34.029  25.066  1.00 12.75           H  
ATOM    462  HG2 GLU A  25     -10.661 -32.393  25.553  1.00 12.75           H  
ATOM    463  N   VAL A  26      -8.186 -31.669  23.883  1.00 11.74           N  
ATOM    464  CA  VAL A  26      -8.366 -30.571  22.938  1.00 11.80           C  
ATOM    465  C   VAL A  26      -9.650 -30.807  22.118  1.00 11.87           C  
ATOM    466  O   VAL A  26     -10.240 -31.884  22.209  1.00 11.75           O  
ATOM    467  CB  VAL A  26      -7.154 -30.493  21.961  1.00 11.82           C  
ATOM    468  CG1 VAL A  26      -5.835 -30.228  22.709  1.00 11.71           C  
ATOM    469  CG2 VAL A  26      -6.988 -31.690  20.995  1.00 11.74           C  
ATOM    470  H   VAL A  26      -8.182 -32.591  23.461  1.00 11.74           H  
ATOM    471  HA  VAL A  26      -8.474 -29.622  23.467  1.00 11.80           H  
ATOM    472  HB  VAL A  26      -7.316 -29.613  21.339  1.00 11.82           H  
ATOM    473 HG11 VAL A  26      -5.016 -30.053  22.011  1.00 11.71           H  
ATOM    474 HG12 VAL A  26      -5.915 -29.349  23.349  1.00 11.71           H  
ATOM    475 HG13 VAL A  26      -5.550 -31.073  23.338  1.00 11.71           H  
ATOM    476 HG21 VAL A  26      -6.119 -31.563  20.352  1.00 11.74           H  
ATOM    477 HG22 VAL A  26      -6.820 -32.617  21.535  1.00 11.74           H  
ATOM    478 HG23 VAL A  26      -7.847 -31.827  20.338  1.00 11.74           H  
ATOM    479  N   ILE A  27     -10.060 -29.795  21.334  1.00 12.23           N  
ATOM    480  CA  ILE A  27     -11.168 -29.891  20.381  1.00 13.00           C  
ATOM    481  C   ILE A  27     -10.742 -29.200  19.077  1.00 13.28           C  
ATOM    482  O   ILE A  27     -10.619 -27.974  19.045  1.00 13.60           O  
ATOM    483  CB  ILE A  27     -12.500 -29.269  20.909  1.00  0.00           C  
ATOM    484  CG1 ILE A  27     -13.000 -30.008  22.175  1.00  0.00           C  
ATOM    485  CG2 ILE A  27     -13.620 -29.245  19.838  1.00  0.00           C  
ATOM    486  CD1 ILE A  27     -14.231 -29.376  22.842  1.00  0.00           C  
ATOM    487  H   ILE A  27      -9.541 -28.929  21.319  1.00 12.23           H  
ATOM    488  HA  ILE A  27     -11.358 -30.936  20.143  1.00 13.00           H  
ATOM    489  HB  ILE A  27     -12.299 -28.236  21.197  1.00  0.00           H  
ATOM    490 HG13 ILE A  27     -12.214 -30.044  22.927  1.00  0.00           H  
ATOM    491 HG12 ILE A  27     -13.220 -31.047  21.925  1.00  0.00           H  
ATOM    492 HG21 ILE A  27     -14.548 -28.831  20.231  1.00  0.00           H  
ATOM    493 HG22 ILE A  27     -13.364 -28.633  18.974  1.00  0.00           H  
ATOM    494 HG23 ILE A  27     -13.837 -30.252  19.477  1.00  0.00           H  
ATOM    495 HD11 ILE A  27     -14.254 -29.606  23.907  1.00  0.00           H  
ATOM    496 HD12 ILE A  27     -14.231 -28.291  22.739  1.00  0.00           H  
ATOM    497 HD13 ILE A  27     -15.154 -29.757  22.405  1.00  0.00           H  
ATOM    498  N   SER A  28     -10.505 -30.011  18.033  1.00 13.66           N  
ATOM    499  CA  SER A  28     -10.127 -29.557  16.692  1.00 14.24           C  
ATOM    500  C   SER A  28     -11.373 -29.109  15.890  1.00 14.75           C  
ATOM    501  O   SER A  28     -12.461 -29.627  16.150  1.00 15.34           O  
ATOM    502  CB  SER A  28      -9.382 -30.713  15.991  1.00  0.00           C  
ATOM    503  OG  SER A  28      -8.090 -30.884  16.539  1.00  0.00           O  
ATOM    504  H   SER A  28     -10.610 -31.010  18.151  1.00 13.66           H  
ATOM    505  HA  SER A  28      -9.454 -28.707  16.791  1.00 14.24           H  
ATOM    506  HB3 SER A  28      -9.272 -30.523  14.922  1.00  0.00           H  
ATOM    507  HB2 SER A  28      -9.919 -31.654  16.094  1.00  0.00           H  
ATOM    508  HG  SER A  28      -7.577 -30.087  16.386  1.00  0.00           H  
ATOM    509  N   PRO A  29     -11.216 -28.166  14.930  1.00 15.08           N  
ATOM    510  CA  PRO A  29     -12.349 -27.669  14.125  1.00 15.33           C  
ATOM    511  C   PRO A  29     -12.872 -28.703  13.113  1.00 15.44           C  
ATOM    512  O   PRO A  29     -12.113 -29.554  12.650  1.00 14.89           O  
ATOM    513  CB  PRO A  29     -11.783 -26.426  13.429  1.00 15.71           C  
ATOM    514  CG  PRO A  29     -10.308 -26.727  13.279  1.00 15.64           C  
ATOM    515  CD  PRO A  29      -9.967 -27.504  14.547  1.00 15.17           C  
ATOM    516  HA  PRO A  29     -13.171 -27.374  14.781  1.00 15.33           H  
ATOM    517  HB3 PRO A  29     -11.918 -25.557  14.074  1.00 15.71           H  
ATOM    518  HB2 PRO A  29     -12.259 -26.199  12.473  1.00 15.71           H  
ATOM    519  HG3 PRO A  29      -9.711 -25.826  13.148  1.00 15.64           H  
ATOM    520  HG2 PRO A  29     -10.176 -27.366  12.405  1.00 15.64           H  
ATOM    521  HD2 PRO A  29      -9.146 -28.200  14.376  1.00 15.17           H  
ATOM    522  HD3 PRO A  29      -9.676 -26.817  15.344  1.00 15.17           H  
ATOM    523  N   ASN A  30     -14.174 -28.595  12.809  1.00 15.82           N  
ATOM    524  CA  ASN A  30     -14.944 -29.494  11.940  1.00 16.69           C  
ATOM    525  C   ASN A  30     -14.435 -29.570  10.488  1.00 16.77           C  
ATOM    526  O   ASN A  30     -14.627 -30.608   9.855  1.00 16.71           O  
ATOM    527  CB  ASN A  30     -16.434 -29.073  11.929  1.00  0.00           C  
ATOM    528  CG  ASN A  30     -17.064 -28.972  13.322  1.00  0.00           C  
ATOM    529  OD1 ASN A  30     -16.899 -27.967  14.010  1.00  0.00           O  
ATOM    530  ND2 ASN A  30     -17.796 -30.005  13.739  1.00  0.00           N  
ATOM    531  H   ASN A  30     -14.714 -27.864  13.253  1.00 15.82           H  
ATOM    532  HA  ASN A  30     -14.871 -30.501  12.355  1.00 16.69           H  
ATOM    533  HB3 ASN A  30     -17.016 -29.773  11.326  1.00  0.00           H  
ATOM    534  HB2 ASN A  30     -16.541 -28.101  11.446  1.00  0.00           H  
ATOM    535 HD22 ASN A  30     -18.236 -29.973  14.647  1.00  0.00           H  
ATOM    536 HD21 ASN A  30     -17.925 -30.816  13.152  1.00  0.00           H  
ATOM    537  N   VAL A  31     -13.815 -28.485   9.994  1.00 17.38           N  
ATOM    538  CA  VAL A  31     -13.269 -28.365   8.644  1.00 18.33           C  
ATOM    539  C   VAL A  31     -11.885 -27.692   8.669  1.00 18.44           C  
ATOM    540  O   VAL A  31     -11.613 -26.857   9.533  1.00 18.37           O  
ATOM    541  CB  VAL A  31     -14.188 -27.513   7.713  1.00  0.00           C  
ATOM    542  CG1 VAL A  31     -15.488 -28.232   7.328  1.00  0.00           C  
ATOM    543  CG2 VAL A  31     -14.487 -26.085   8.214  1.00  0.00           C  
ATOM    544  H   VAL A  31     -13.676 -27.682  10.591  1.00 17.38           H  
ATOM    545  HA  VAL A  31     -13.145 -29.361   8.220  1.00 18.33           H  
ATOM    546  HB  VAL A  31     -13.657 -27.381   6.769  1.00  0.00           H  
ATOM    547 HG11 VAL A  31     -16.160 -27.573   6.776  1.00  0.00           H  
ATOM    548 HG12 VAL A  31     -15.265 -29.064   6.668  1.00  0.00           H  
ATOM    549 HG13 VAL A  31     -16.031 -28.605   8.196  1.00  0.00           H  
ATOM    550 HG21 VAL A  31     -15.130 -25.551   7.513  1.00  0.00           H  
ATOM    551 HG22 VAL A  31     -14.993 -26.097   9.179  1.00  0.00           H  
ATOM    552 HG23 VAL A  31     -13.582 -25.487   8.319  1.00  0.00           H  
ATOM    553  N   PHE A  32     -11.066 -28.045   7.667  1.00 18.60           N  
ATOM    554  CA  PHE A  32      -9.825 -27.363   7.299  1.00 18.65           C  
ATOM    555  C   PHE A  32      -9.687 -27.301   5.777  1.00 18.50           C  
ATOM    556  O   PHE A  32     -10.292 -28.117   5.081  1.00 18.04           O  
ATOM    557  CB  PHE A  32      -8.588 -28.012   7.962  1.00  0.00           C  
ATOM    558  CG  PHE A  32      -8.215 -27.435   9.316  1.00  0.00           C  
ATOM    559  CD1 PHE A  32      -7.975 -28.289  10.413  1.00  0.00           C  
ATOM    560  CD2 PHE A  32      -8.014 -26.045   9.470  1.00  0.00           C  
ATOM    561  CE1 PHE A  32      -7.604 -27.751  11.637  1.00  0.00           C  
ATOM    562  CE2 PHE A  32      -7.657 -25.526  10.705  1.00  0.00           C  
ATOM    563  CZ  PHE A  32      -7.467 -26.377  11.785  1.00  0.00           C  
ATOM    564  H   PHE A  32     -11.385 -28.739   7.004  1.00 18.60           H  
ATOM    565  HA  PHE A  32      -9.906 -26.324   7.617  1.00 18.65           H  
ATOM    566  HB3 PHE A  32      -7.705 -27.906   7.329  1.00  0.00           H  
ATOM    567  HB2 PHE A  32      -8.746 -29.088   8.056  1.00  0.00           H  
ATOM    568  HD1 PHE A  32      -8.087 -29.359  10.310  1.00  0.00           H  
ATOM    569  HD2 PHE A  32      -8.144 -25.374   8.633  1.00  0.00           H  
ATOM    570  HE1 PHE A  32      -7.440 -28.401  12.483  1.00  0.00           H  
ATOM    571  HE2 PHE A  32      -7.525 -24.461  10.826  1.00  0.00           H  
ATOM    572  HZ  PHE A  32      -7.200 -25.967  12.748  1.00  0.00           H  
ATOM    573  N   SER A  33      -8.900 -26.318   5.299  1.00 18.55           N  
ATOM    574  CA  SER A  33      -8.633 -26.041   3.884  1.00 18.97           C  
ATOM    575  C   SER A  33      -8.126 -27.290   3.151  1.00 18.51           C  
ATOM    576  O   SER A  33      -7.303 -28.009   3.715  1.00 17.78           O  
ATOM    577  CB  SER A  33      -7.580 -24.919   3.783  1.00  0.00           C  
ATOM    578  OG  SER A  33      -8.126 -23.681   4.187  1.00  0.00           O  
ATOM    579  H   SER A  33      -8.456 -25.684   5.947  1.00 18.55           H  
ATOM    580  HA  SER A  33      -9.563 -25.709   3.421  1.00 18.97           H  
ATOM    581  HB3 SER A  33      -7.236 -24.806   2.754  1.00  0.00           H  
ATOM    582  HB2 SER A  33      -6.701 -25.146   4.389  1.00  0.00           H  
ATOM    583  HG  SER A  33      -7.459 -23.001   4.071  1.00  0.00           H  
ATOM    584  N   CYS A  34      -8.611 -27.533   1.922  1.00 18.47           N  
ATOM    585  CA  CYS A  34      -8.250 -28.713   1.122  1.00 18.57           C  
ATOM    586  C   CYS A  34      -6.745 -28.847   0.835  1.00 18.37           C  
ATOM    587  O   CYS A  34      -6.281 -29.974   0.688  1.00 18.18           O  
ATOM    588  CB  CYS A  34      -9.072 -28.827  -0.170  1.00  0.00           C  
ATOM    589  SG  CYS A  34     -10.686 -29.553   0.232  1.00  0.00           S  
ATOM    590  H   CYS A  34      -9.282 -26.895   1.513  1.00 18.47           H  
ATOM    591  HA  CYS A  34      -8.489 -29.588   1.723  1.00 18.57           H  
ATOM    592  HB3 CYS A  34      -8.596 -29.491  -0.893  1.00  0.00           H  
ATOM    593  HB2 CYS A  34      -9.190 -27.856  -0.651  1.00  0.00           H  
ATOM    594  HG  CYS A  34     -11.144 -28.507   0.923  1.00  0.00           H  
ATOM    595  N   ASP A  35      -6.008 -27.724   0.837  1.00 18.25           N  
ATOM    596  CA  ASP A  35      -4.547 -27.659   0.754  1.00 18.55           C  
ATOM    597  C   ASP A  35      -3.821 -28.361   1.919  1.00 18.29           C  
ATOM    598  O   ASP A  35      -2.790 -28.980   1.671  1.00 18.28           O  
ATOM    599  CB  ASP A  35      -4.011 -26.222   0.551  1.00  0.00           C  
ATOM    600  CG  ASP A  35      -4.753 -25.447  -0.550  1.00  0.00           C  
ATOM    601  OD1 ASP A  35      -5.737 -24.753  -0.206  1.00  0.00           O  
ATOM    602  OD2 ASP A  35      -4.439 -25.702  -1.735  1.00  0.00           O1-
ATOM    603  H   ASP A  35      -6.472 -26.832   0.949  1.00 18.25           H  
ATOM    604  HA  ASP A  35      -4.277 -28.218  -0.140  1.00 18.55           H  
ATOM    605  HB3 ASP A  35      -2.952 -26.258   0.287  1.00  0.00           H  
ATOM    606  HB2 ASP A  35      -4.082 -25.658   1.483  1.00  0.00           H  
ATOM    607  N   LEU A  36      -4.384 -28.317   3.142  1.00 17.84           N  
ATOM    608  CA  LEU A  36      -3.907 -29.075   4.307  1.00 17.54           C  
ATOM    609  C   LEU A  36      -4.083 -30.594   4.125  1.00 16.92           C  
ATOM    610  O   LEU A  36      -3.168 -31.349   4.454  1.00 16.56           O  
ATOM    611  CB  LEU A  36      -4.569 -28.515   5.595  1.00 18.34           C  
ATOM    612  CG  LEU A  36      -4.340 -29.301   6.911  1.00 19.05           C  
ATOM    613  CD1 LEU A  36      -4.419 -28.362   8.128  1.00 19.69           C  
ATOM    614  CD2 LEU A  36      -5.308 -30.490   7.094  1.00 19.63           C  
ATOM    615  H   LEU A  36      -5.252 -27.813   3.268  1.00 17.84           H  
ATOM    616  HA  LEU A  36      -2.834 -28.893   4.396  1.00 17.54           H  
ATOM    617  HB3 LEU A  36      -5.642 -28.395   5.460  1.00 18.34           H  
ATOM    618  HB2 LEU A  36      -4.190 -27.500   5.717  1.00 18.34           H  
ATOM    619  HG  LEU A  36      -3.329 -29.703   6.885  1.00 19.05           H  
ATOM    620 HD11 LEU A  36      -4.068 -28.865   9.029  1.00 19.69           H  
ATOM    621 HD12 LEU A  36      -3.808 -27.470   7.992  1.00 19.69           H  
ATOM    622 HD13 LEU A  36      -5.442 -28.033   8.314  1.00 19.69           H  
ATOM    623 HD21 LEU A  36      -5.836 -30.447   8.047  1.00 19.63           H  
ATOM    624 HD22 LEU A  36      -6.070 -30.521   6.317  1.00 19.63           H  
ATOM    625 HD23 LEU A  36      -4.772 -31.439   7.062  1.00 19.63           H  
ATOM    626  N   TRP A  37      -5.233 -31.011   3.571  1.00 16.17           N  
ATOM    627  CA  TRP A  37      -5.535 -32.412   3.271  1.00 15.67           C  
ATOM    628  C   TRP A  37      -4.730 -32.971   2.076  1.00 15.68           C  
ATOM    629  O   TRP A  37      -4.561 -34.186   1.996  1.00 15.87           O  
ATOM    630  CB  TRP A  37      -7.059 -32.607   3.131  1.00 15.42           C  
ATOM    631  CG  TRP A  37      -7.858 -32.190   4.338  1.00 15.13           C  
ATOM    632  CD1 TRP A  37      -8.516 -31.017   4.475  1.00 15.46           C  
ATOM    633  CD2 TRP A  37      -8.016 -32.875   5.621  1.00 14.96           C  
ATOM    634  NE1 TRP A  37      -9.064 -30.926   5.735  1.00 15.42           N  
ATOM    635  CE2 TRP A  37      -8.776 -32.037   6.494  1.00 15.03           C  
ATOM    636  CE3 TRP A  37      -7.587 -34.116   6.146  1.00 14.86           C  
ATOM    637  CZ2 TRP A  37      -9.076 -32.399   7.818  1.00 14.98           C  
ATOM    638  CZ3 TRP A  37      -7.895 -34.500   7.467  1.00 14.58           C  
ATOM    639  CH2 TRP A  37      -8.622 -33.636   8.308  1.00 14.61           C  
ATOM    640  H   TRP A  37      -5.941 -30.334   3.322  1.00 16.17           H  
ATOM    641  HA  TRP A  37      -5.238 -32.994   4.143  1.00 15.67           H  
ATOM    642  HB3 TRP A  37      -7.280 -33.657   2.934  1.00 15.42           H  
ATOM    643  HB2 TRP A  37      -7.427 -32.055   2.265  1.00 15.42           H  
ATOM    644  HD1 TRP A  37      -8.593 -30.262   3.714  1.00 15.46           H  
ATOM    645  HE1 TRP A  37      -9.607 -30.126   6.031  1.00 15.42           H  
ATOM    646  HE3 TRP A  37      -7.009 -34.778   5.523  1.00 14.86           H  
ATOM    647  HZ2 TRP A  37      -9.644 -31.733   8.452  1.00 14.98           H  
ATOM    648  HZ3 TRP A  37      -7.558 -35.456   7.841  1.00 14.58           H  
ATOM    649  HH2 TRP A  37      -8.838 -33.923   9.324  1.00 14.61           H  
ATOM    650  N   LYS A  38      -4.193 -32.091   1.209  1.00 15.74           N  
ATOM    651  CA  LYS A  38      -3.248 -32.436   0.142  1.00 16.03           C  
ATOM    652  C   LYS A  38      -1.833 -32.736   0.668  1.00 16.14           C  
ATOM    653  O   LYS A  38      -1.223 -33.685   0.174  1.00 16.06           O  
ATOM    654  CB  LYS A  38      -3.222 -31.330  -0.934  1.00  0.00           C  
ATOM    655  CG  LYS A  38      -4.501 -31.262  -1.786  1.00  0.00           C  
ATOM    656  CD  LYS A  38      -4.569 -30.005  -2.669  1.00  0.00           C  
ATOM    657  CE  LYS A  38      -5.981 -29.727  -3.208  1.00  0.00           C  
ATOM    658  NZ  LYS A  38      -6.031 -28.466  -3.971  1.00  0.00           N1+
ATOM    659  H   LYS A  38      -4.393 -31.106   1.322  1.00 15.74           H  
ATOM    660  HA  LYS A  38      -3.600 -33.351  -0.332  1.00 16.03           H  
ATOM    661  HB3 LYS A  38      -2.383 -31.495  -1.612  1.00  0.00           H  
ATOM    662  HB2 LYS A  38      -3.034 -30.367  -0.462  1.00  0.00           H  
ATOM    663  HG3 LYS A  38      -5.384 -31.329  -1.155  1.00  0.00           H  
ATOM    664  HG2 LYS A  38      -4.535 -32.140  -2.427  1.00  0.00           H  
ATOM    665  HD3 LYS A  38      -3.882 -30.134  -3.507  1.00  0.00           H  
ATOM    666  HD2 LYS A  38      -4.201 -29.140  -2.119  1.00  0.00           H  
ATOM    667  HE3 LYS A  38      -6.688 -29.653  -2.382  1.00  0.00           H  
ATOM    668  HE2 LYS A  38      -6.314 -30.546  -3.846  1.00  0.00           H  
ATOM    669  HZ1 LYS A  38      -5.750 -27.699  -3.374  1.00  0.00           H  
ATOM    670  HZ2 LYS A  38      -5.400 -28.521  -4.758  1.00  0.00           H  
ATOM    671  HZ3 LYS A  38      -6.970 -28.305  -4.304  1.00  0.00           H  
ATOM    672  N   THR A  39      -1.345 -31.961   1.660  1.00 16.63           N  
ATOM    673  CA  THR A  39      -0.029 -32.179   2.281  1.00 17.02           C  
ATOM    674  C   THR A  39       0.036 -33.487   3.095  1.00 16.88           C  
ATOM    675  O   THR A  39       1.037 -34.192   2.985  1.00 16.86           O  
ATOM    676  CB  THR A  39       0.439 -31.016   3.203  1.00  0.00           C  
ATOM    677  OG1 THR A  39      -0.314 -30.894   4.397  1.00  0.00           O  
ATOM    678  CG2 THR A  39       0.525 -29.654   2.505  1.00  0.00           C  
ATOM    679  H   THR A  39      -1.892 -31.187   2.010  1.00 16.63           H  
ATOM    680  HA  THR A  39       0.699 -32.263   1.471  1.00 17.02           H  
ATOM    681  HB  THR A  39       1.453 -31.252   3.530  1.00  0.00           H  
ATOM    682  HG1 THR A  39      -1.226 -30.684   4.175  1.00  0.00           H  
ATOM    683 HG21 THR A  39       0.914 -28.892   3.181  1.00  0.00           H  
ATOM    684 HG22 THR A  39       1.193 -29.701   1.645  1.00  0.00           H  
ATOM    685 HG23 THR A  39      -0.442 -29.316   2.151  1.00  0.00           H  
ATOM    686  N   SER A  40      -1.036 -33.815   3.838  1.00 16.73           N  
ATOM    687  CA  SER A  40      -1.167 -35.048   4.620  1.00 16.61           C  
ATOM    688  C   SER A  40      -1.281 -36.330   3.769  1.00 16.65           C  
ATOM    689  O   SER A  40      -0.959 -37.405   4.274  1.00 17.19           O  
ATOM    690  CB  SER A  40      -2.358 -34.899   5.587  1.00  0.00           C  
ATOM    691  OG  SER A  40      -3.595 -34.865   4.907  1.00  0.00           O  
ATOM    692  H   SER A  40      -1.813 -33.170   3.886  1.00 16.73           H  
ATOM    693  HA  SER A  40      -0.263 -35.144   5.225  1.00 16.61           H  
ATOM    694  HB3 SER A  40      -2.254 -34.000   6.197  1.00  0.00           H  
ATOM    695  HB2 SER A  40      -2.389 -35.745   6.273  1.00  0.00           H  
ATOM    696  HG  SER A  40      -3.691 -34.003   4.494  1.00  0.00           H  
ATOM    697  N   GLY A  41      -1.724 -36.190   2.509  1.00 16.34           N  
ATOM    698  CA  GLY A  41      -1.935 -37.292   1.576  1.00 15.95           C  
ATOM    699  C   GLY A  41      -3.392 -37.782   1.581  1.00 15.46           C  
ATOM    700  O   GLY A  41      -3.708 -38.661   0.781  1.00 15.66           O  
ATOM    701  H   GLY A  41      -1.952 -35.264   2.175  1.00 16.34           H  
ATOM    702  HA3 GLY A  41      -1.268 -38.130   1.789  1.00 15.95           H  
ATOM    703  HA2 GLY A  41      -1.689 -36.942   0.573  1.00 15.95           H  
ATOM    704  N   HIS A  42      -4.282 -37.227   2.429  1.00 15.32           N  
ATOM    705  CA  HIS A  42      -5.717 -37.545   2.468  1.00 15.12           C  
ATOM    706  C   HIS A  42      -6.461 -37.283   1.148  1.00 15.45           C  
ATOM    707  O   HIS A  42      -7.358 -38.051   0.818  1.00 15.19           O  
ATOM    708  CB  HIS A  42      -6.420 -36.781   3.608  1.00 15.09           C  
ATOM    709  CG  HIS A  42      -6.300 -37.402   4.976  1.00 14.81           C  
ATOM    710  ND1 HIS A  42      -5.306 -37.063   5.876  1.00 14.73           N  
ATOM    711  CD2 HIS A  42      -7.098 -38.315   5.630  1.00 14.79           C  
ATOM    712  CE1 HIS A  42      -5.528 -37.760   6.993  1.00 14.63           C  
ATOM    713  NE2 HIS A  42      -6.599 -38.539   6.913  1.00 14.62           N  
ATOM    714  H   HIS A  42      -3.973 -36.504   3.064  1.00 15.32           H  
ATOM    715  HA  HIS A  42      -5.812 -38.615   2.664  1.00 15.12           H  
ATOM    716  HB3 HIS A  42      -7.490 -36.702   3.411  1.00 15.09           H  
ATOM    717  HB2 HIS A  42      -6.055 -35.755   3.652  1.00 15.09           H  
ATOM    718  HD2 HIS A  42      -7.991 -38.814   5.283  1.00 14.79           H  
ATOM    719  HE1 HIS A  42      -4.906 -37.691   7.873  1.00 14.63           H  
ATOM    720  HD1 HIS A  42      -4.563 -36.393   5.719  1.00 14.73           H  
ATOM    721  N   TYR A  43      -6.084 -36.231   0.405  1.00 15.92           N  
ATOM    722  CA  TYR A  43      -6.699 -35.894  -0.881  1.00 16.67           C  
ATOM    723  C   TYR A  43      -6.392 -36.906  -2.004  1.00 17.31           C  
ATOM    724  O   TYR A  43      -7.176 -36.983  -2.946  1.00 17.54           O  
ATOM    725  CB  TYR A  43      -6.295 -34.459  -1.274  1.00  0.00           C  
ATOM    726  CG  TYR A  43      -6.916 -33.933  -2.559  1.00  0.00           C  
ATOM    727  CD1 TYR A  43      -8.260 -33.507  -2.571  1.00  0.00           C  
ATOM    728  CD2 TYR A  43      -6.158 -33.887  -3.748  1.00  0.00           C  
ATOM    729  CE1 TYR A  43      -8.843 -33.038  -3.765  1.00  0.00           C  
ATOM    730  CE2 TYR A  43      -6.737 -33.412  -4.939  1.00  0.00           C  
ATOM    731  CZ  TYR A  43      -8.081 -32.991  -4.949  1.00  0.00           C  
ATOM    732  OH  TYR A  43      -8.642 -32.547  -6.110  1.00  0.00           O  
ATOM    733  H   TYR A  43      -5.354 -35.617   0.741  1.00 15.92           H  
ATOM    734  HA  TYR A  43      -7.782 -35.902  -0.741  1.00 16.67           H  
ATOM    735  HB3 TYR A  43      -5.212 -34.412  -1.374  1.00  0.00           H  
ATOM    736  HB2 TYR A  43      -6.556 -33.769  -0.470  1.00  0.00           H  
ATOM    737  HD1 TYR A  43      -8.849 -33.544  -1.666  1.00  0.00           H  
ATOM    738  HD2 TYR A  43      -5.129 -34.220  -3.752  1.00  0.00           H  
ATOM    739  HE1 TYR A  43      -9.875 -32.718  -3.765  1.00  0.00           H  
ATOM    740  HE2 TYR A  43      -6.151 -33.377  -5.846  1.00  0.00           H  
ATOM    741  HH  TYR A  43      -9.554 -32.261  -6.009  1.00  0.00           H  
ATOM    742  N   GLN A  44      -5.279 -37.650  -1.898  1.00 18.06           N  
ATOM    743  CA  GLN A  44      -4.833 -38.605  -2.916  1.00 19.07           C  
ATOM    744  C   GLN A  44      -5.165 -40.061  -2.548  1.00 19.08           C  
ATOM    745  O   GLN A  44      -5.432 -40.849  -3.454  1.00 19.34           O  
ATOM    746  CB  GLN A  44      -3.316 -38.444  -3.137  1.00  0.00           C  
ATOM    747  CG  GLN A  44      -2.917 -37.045  -3.645  1.00  0.00           C  
ATOM    748  CD  GLN A  44      -1.432 -36.980  -4.001  1.00  0.00           C  
ATOM    749  OE1 GLN A  44      -1.034 -37.397  -5.086  1.00  0.00           O  
ATOM    750  NE2 GLN A  44      -0.608 -36.455  -3.092  1.00  0.00           N  
ATOM    751  H   GLN A  44      -4.687 -37.549  -1.086  1.00 18.06           H  
ATOM    752  HA  GLN A  44      -5.325 -38.396  -3.868  1.00 19.07           H  
ATOM    753  HB3 GLN A  44      -2.979 -39.195  -3.854  1.00  0.00           H  
ATOM    754  HB2 GLN A  44      -2.784 -38.653  -2.207  1.00  0.00           H  
ATOM    755  HG3 GLN A  44      -3.150 -36.281  -2.902  1.00  0.00           H  
ATOM    756  HG2 GLN A  44      -3.493 -36.795  -4.536  1.00  0.00           H  
ATOM    757 HE22 GLN A  44       0.379 -36.384  -3.294  1.00  0.00           H  
ATOM    758 HE21 GLN A  44      -0.964 -36.104  -2.215  1.00  0.00           H  
ATOM    759  N   ASN A  45      -5.123 -40.391  -1.246  1.00 19.07           N  
ATOM    760  CA  ASN A  45      -5.239 -41.757  -0.720  1.00 19.22           C  
ATOM    761  C   ASN A  45      -6.570 -41.999   0.023  1.00 19.22           C  
ATOM    762  O   ASN A  45      -6.801 -43.131   0.447  1.00 19.40           O  
ATOM    763  CB  ASN A  45      -4.059 -42.038   0.244  1.00 19.63           C  
ATOM    764  CG  ASN A  45      -2.663 -41.951  -0.388  1.00 20.01           C  
ATOM    765  OD1 ASN A  45      -2.145 -42.936  -0.905  1.00 20.74           O  
ATOM    766  ND2 ASN A  45      -2.032 -40.778  -0.327  1.00 20.27           N  
ATOM    767  H   ASN A  45      -4.899 -39.679  -0.564  1.00 19.07           H  
ATOM    768  HA  ASN A  45      -5.196 -42.484  -1.533  1.00 19.22           H  
ATOM    769  HB3 ASN A  45      -4.154 -43.047   0.647  1.00 19.63           H  
ATOM    770  HB2 ASN A  45      -4.109 -41.364   1.100  1.00 19.63           H  
ATOM    771 HD22 ASN A  45      -1.106 -40.681  -0.717  1.00 20.27           H  
ATOM    772 HD21 ASN A  45      -2.480 -39.984   0.113  1.00 20.27           H  
ATOM    773  N   TYR A  46      -7.406 -40.960   0.195  1.00 19.17           N  
ATOM    774  CA  TYR A  46      -8.623 -41.007   1.016  1.00 18.98           C  
ATOM    775  C   TYR A  46      -9.725 -40.073   0.464  1.00 19.02           C  
ATOM    776  O   TYR A  46     -10.597 -39.657   1.226  1.00 19.03           O  
ATOM    777  CB  TYR A  46      -8.239 -40.685   2.488  1.00 18.72           C  
ATOM    778  CG  TYR A  46      -9.038 -41.434   3.534  1.00 18.59           C  
ATOM    779  CD1 TYR A  46     -10.079 -40.799   4.243  1.00 18.50           C  
ATOM    780  CD2 TYR A  46      -8.734 -42.786   3.794  1.00 18.72           C  
ATOM    781  CE1 TYR A  46     -10.834 -41.529   5.181  1.00 18.61           C  
ATOM    782  CE2 TYR A  46      -9.480 -43.509   4.742  1.00 18.72           C  
ATOM    783  CZ  TYR A  46     -10.536 -42.882   5.427  1.00 18.70           C  
ATOM    784  OH  TYR A  46     -11.277 -43.588   6.324  1.00 19.03           O  
ATOM    785  H   TYR A  46      -7.153 -40.048  -0.161  1.00 19.17           H  
ATOM    786  HA  TYR A  46      -9.046 -42.012   0.968  1.00 18.98           H  
ATOM    787  HB3 TYR A  46      -8.275 -39.613   2.687  1.00 18.72           H  
ATOM    788  HB2 TYR A  46      -7.200 -40.964   2.667  1.00 18.72           H  
ATOM    789  HD1 TYR A  46     -10.320 -39.763   4.049  1.00 18.50           H  
ATOM    790  HD2 TYR A  46      -7.934 -43.274   3.257  1.00 18.72           H  
ATOM    791  HE1 TYR A  46     -11.659 -41.063   5.695  1.00 18.61           H  
ATOM    792  HE2 TYR A  46      -9.246 -44.547   4.929  1.00 18.72           H  
ATOM    793  HH  TYR A  46     -11.001 -44.505   6.401  1.00 19.03           H  
ATOM    794  N   LYS A  47      -9.646 -39.737  -0.840  1.00 19.31           N  
ATOM    795  CA  LYS A  47     -10.442 -38.717  -1.536  1.00 19.67           C  
ATOM    796  C   LYS A  47     -11.964 -38.911  -1.416  1.00 19.90           C  
ATOM    797  O   LYS A  47     -12.664 -37.984  -1.009  1.00 19.88           O  
ATOM    798  CB  LYS A  47     -10.022 -38.691  -3.024  1.00 19.84           C  
ATOM    799  CG  LYS A  47     -10.529 -37.460  -3.807  1.00 20.33           C  
ATOM    800  CD  LYS A  47     -10.415 -37.606  -5.337  1.00 20.64           C  
ATOM    801  CE  LYS A  47      -8.989 -37.749  -5.900  1.00 20.91           C  
ATOM    802  NZ  LYS A  47      -8.205 -36.508  -5.777  1.00 21.09           N1+
ATOM    803  H   LYS A  47      -8.912 -40.156  -1.392  1.00 19.31           H  
ATOM    804  HA  LYS A  47     -10.188 -37.754  -1.088  1.00 19.67           H  
ATOM    805  HB3 LYS A  47     -10.364 -39.604  -3.514  1.00 19.84           H  
ATOM    806  HB2 LYS A  47      -8.937 -38.727  -3.094  1.00 19.84           H  
ATOM    807  HG3 LYS A  47      -9.993 -36.572  -3.471  1.00 20.33           H  
ATOM    808  HG2 LYS A  47     -11.577 -37.271  -3.574  1.00 20.33           H  
ATOM    809  HD3 LYS A  47     -10.915 -36.760  -5.811  1.00 20.64           H  
ATOM    810  HD2 LYS A  47     -10.994 -38.480  -5.641  1.00 20.64           H  
ATOM    811  HE3 LYS A  47      -9.047 -37.998  -6.960  1.00 20.91           H  
ATOM    812  HE2 LYS A  47      -8.454 -38.567  -5.417  1.00 20.91           H  
ATOM    813  HZ1 LYS A  47      -8.074 -36.296  -4.797  1.00 21.09           H  
ATOM    814  HZ2 LYS A  47      -7.302 -36.635  -6.210  1.00 21.09           H  
ATOM    815  HZ3 LYS A  47      -8.692 -35.747  -6.228  1.00 21.09           H  
ATOM    816  N   ASP A  48     -12.426 -40.116  -1.791  1.00 20.31           N  
ATOM    817  CA  ASP A  48     -13.836 -40.514  -1.897  1.00 20.61           C  
ATOM    818  C   ASP A  48     -14.572 -40.526  -0.546  1.00 20.04           C  
ATOM    819  O   ASP A  48     -15.790 -40.351  -0.521  1.00 20.23           O  
ATOM    820  CB  ASP A  48     -14.012 -41.896  -2.585  1.00 21.99           C  
ATOM    821  CG  ASP A  48     -13.234 -42.130  -3.896  1.00 23.19           C  
ATOM    822  OD1 ASP A  48     -13.079 -43.322  -4.243  1.00 24.57           O  
ATOM    823  OD2 ASP A  48     -12.908 -41.145  -4.598  1.00 24.34           O1-
ATOM    824  H   ASP A  48     -11.764 -40.804  -2.118  1.00 20.31           H  
ATOM    825  HA  ASP A  48     -14.331 -39.764  -2.518  1.00 20.61           H  
ATOM    826  HB3 ASP A  48     -15.067 -42.049  -2.816  1.00 21.99           H  
ATOM    827  HB2 ASP A  48     -13.724 -42.684  -1.886  1.00 21.99           H  
ATOM    828  N   CYS A  49     -13.810 -40.726   0.541  1.00 19.31           N  
ATOM    829  CA  CYS A  49     -14.293 -40.790   1.915  1.00 18.71           C  
ATOM    830  C   CYS A  49     -14.503 -39.403   2.546  1.00 18.28           C  
ATOM    831  O   CYS A  49     -15.128 -39.354   3.598  1.00 18.32           O  
ATOM    832  CB  CYS A  49     -13.329 -41.606   2.796  1.00  0.00           C  
ATOM    833  SG  CYS A  49     -13.263 -43.334   2.251  1.00  0.00           S  
ATOM    834  H   CYS A  49     -12.815 -40.853   0.419  1.00 19.31           H  
ATOM    835  HA  CYS A  49     -15.264 -41.291   1.920  1.00 18.71           H  
ATOM    836  HB3 CYS A  49     -13.637 -41.593   3.843  1.00  0.00           H  
ATOM    837  HB2 CYS A  49     -12.326 -41.186   2.745  1.00  0.00           H  
ATOM    838  HG  CYS A  49     -12.395 -43.742   3.182  1.00  0.00           H  
ATOM    839  N   MET A  50     -14.001 -38.309   1.946  1.00 17.71           N  
ATOM    840  CA  MET A  50     -14.168 -36.956   2.486  1.00 17.11           C  
ATOM    841  C   MET A  50     -15.371 -36.242   1.860  1.00 16.53           C  
ATOM    842  O   MET A  50     -15.545 -36.294   0.642  1.00 16.49           O  
ATOM    843  CB  MET A  50     -12.883 -36.133   2.258  1.00 18.05           C  
ATOM    844  CG  MET A  50     -11.704 -36.643   3.095  1.00 18.60           C  
ATOM    845  SD  MET A  50     -10.270 -35.535   3.187  1.00 19.97           S  
ATOM    846  CE  MET A  50      -9.729 -35.572   1.461  1.00 19.61           C  
ATOM    847  H   MET A  50     -13.510 -38.390   1.066  1.00 17.71           H  
ATOM    848  HA  MET A  50     -14.335 -37.000   3.565  1.00 17.11           H  
ATOM    849  HB3 MET A  50     -13.063 -35.087   2.512  1.00 18.05           H  
ATOM    850  HB2 MET A  50     -12.619 -36.147   1.200  1.00 18.05           H  
ATOM    851  HG3 MET A  50     -11.370 -37.615   2.732  1.00 18.60           H  
ATOM    852  HG2 MET A  50     -12.057 -36.800   4.111  1.00 18.60           H  
ATOM    853  HE1 MET A  50      -8.785 -35.038   1.354  1.00 19.61           H  
ATOM    854  HE2 MET A  50      -9.590 -36.600   1.129  1.00 19.61           H  
ATOM    855  HE3 MET A  50     -10.467 -35.096   0.815  1.00 19.61           H  
ATOM    856  N   PHE A  51     -16.130 -35.530   2.710  1.00 15.53           N  
ATOM    857  CA  PHE A  51     -17.086 -34.503   2.292  1.00 15.07           C  
ATOM    858  C   PHE A  51     -16.349 -33.183   2.036  1.00 15.11           C  
ATOM    859  O   PHE A  51     -15.494 -32.805   2.837  1.00 14.82           O  
ATOM    860  CB  PHE A  51     -18.156 -34.281   3.378  1.00 14.99           C  
ATOM    861  CG  PHE A  51     -19.164 -35.397   3.552  1.00 14.83           C  
ATOM    862  CD1 PHE A  51     -20.149 -35.618   2.567  1.00 14.81           C  
ATOM    863  CD2 PHE A  51     -19.088 -36.263   4.661  1.00 14.95           C  
ATOM    864  CE1 PHE A  51     -21.062 -36.651   2.723  1.00 15.10           C  
ATOM    865  CE2 PHE A  51     -20.027 -37.274   4.810  1.00 15.01           C  
ATOM    866  CZ  PHE A  51     -21.004 -37.470   3.843  1.00 14.82           C  
ATOM    867  H   PHE A  51     -15.917 -35.551   3.697  1.00 15.53           H  
ATOM    868  HA  PHE A  51     -17.581 -34.817   1.370  1.00 15.07           H  
ATOM    869  HB3 PHE A  51     -18.725 -33.378   3.148  1.00 14.99           H  
ATOM    870  HB2 PHE A  51     -17.679 -34.089   4.337  1.00 14.99           H  
ATOM    871  HD1 PHE A  51     -20.200 -34.983   1.694  1.00 14.81           H  
ATOM    872  HD2 PHE A  51     -18.319 -36.129   5.407  1.00 14.95           H  
ATOM    873  HE1 PHE A  51     -21.817 -36.822   1.969  1.00 15.10           H  
ATOM    874  HE2 PHE A  51     -19.991 -37.916   5.677  1.00 15.01           H  
ATOM    875  HZ  PHE A  51     -21.715 -38.273   3.953  1.00 14.82           H  
ATOM    876  N   LEU A  52     -16.718 -32.506   0.941  1.00 14.98           N  
ATOM    877  CA  LEU A  52     -16.157 -31.222   0.525  1.00 15.35           C  
ATOM    878  C   LEU A  52     -17.245 -30.139   0.615  1.00 15.20           C  
ATOM    879  O   LEU A  52     -18.427 -30.429   0.422  1.00 15.22           O  
ATOM    880  CB  LEU A  52     -15.624 -31.327  -0.926  1.00  0.00           C  
ATOM    881  CG  LEU A  52     -14.282 -32.085  -1.094  1.00  0.00           C  
ATOM    882  CD1 LEU A  52     -14.386 -33.599  -0.814  1.00  0.00           C  
ATOM    883  CD2 LEU A  52     -13.674 -31.817  -2.488  1.00  0.00           C  
ATOM    884  H   LEU A  52     -17.448 -32.875   0.349  1.00 14.98           H  
ATOM    885  HA  LEU A  52     -15.334 -30.930   1.178  1.00 15.35           H  
ATOM    886  HB3 LEU A  52     -15.462 -30.311  -1.288  1.00  0.00           H  
ATOM    887  HB2 LEU A  52     -16.383 -31.754  -1.583  1.00  0.00           H  
ATOM    888  HG  LEU A  52     -13.582 -31.669  -0.367  1.00  0.00           H  
ATOM    889 HD11 LEU A  52     -13.766 -34.200  -1.479  1.00  0.00           H  
ATOM    890 HD12 LEU A  52     -14.054 -33.824   0.199  1.00  0.00           H  
ATOM    891 HD13 LEU A  52     -15.407 -33.964  -0.919  1.00  0.00           H  
ATOM    892 HD21 LEU A  52     -13.523 -32.726  -3.071  1.00  0.00           H  
ATOM    893 HD22 LEU A  52     -14.305 -31.167  -3.093  1.00  0.00           H  
ATOM    894 HD23 LEU A  52     -12.702 -31.331  -2.395  1.00  0.00           H  
ATOM    895  N   PHE A  53     -16.806 -28.899   0.873  1.00 15.29           N  
ATOM    896  CA  PHE A  53     -17.641 -27.698   0.913  1.00 15.57           C  
ATOM    897  C   PHE A  53     -16.749 -26.485   0.588  1.00 15.80           C  
ATOM    898  O   PHE A  53     -15.524 -26.608   0.602  1.00 16.11           O  
ATOM    899  CB  PHE A  53     -18.319 -27.599   2.300  1.00  0.00           C  
ATOM    900  CG  PHE A  53     -19.611 -26.802   2.319  1.00  0.00           C  
ATOM    901  CD1 PHE A  53     -20.760 -27.325   1.688  1.00  0.00           C  
ATOM    902  CD2 PHE A  53     -19.663 -25.507   2.877  1.00  0.00           C  
ATOM    903  CE1 PHE A  53     -21.936 -26.588   1.662  1.00  0.00           C  
ATOM    904  CE2 PHE A  53     -20.852 -24.789   2.847  1.00  0.00           C  
ATOM    905  CZ  PHE A  53     -21.983 -25.329   2.246  1.00  0.00           C  
ATOM    906  H   PHE A  53     -15.819 -28.742   1.038  1.00 15.29           H  
ATOM    907  HA  PHE A  53     -18.395 -27.782   0.129  1.00 15.57           H  
ATOM    908  HB3 PHE A  53     -17.625 -27.198   3.041  1.00  0.00           H  
ATOM    909  HB2 PHE A  53     -18.576 -28.597   2.659  1.00  0.00           H  
ATOM    910  HD1 PHE A  53     -20.729 -28.302   1.228  1.00  0.00           H  
ATOM    911  HD2 PHE A  53     -18.785 -25.072   3.333  1.00  0.00           H  
ATOM    912  HE1 PHE A  53     -22.817 -26.994   1.186  1.00  0.00           H  
ATOM    913  HE2 PHE A  53     -20.893 -23.802   3.283  1.00  0.00           H  
ATOM    914  HZ  PHE A  53     -22.902 -24.760   2.224  1.00  0.00           H  
ATOM    915  N   ASN A  54     -17.371 -25.343   0.253  1.00 16.18           N  
ATOM    916  CA  ASN A  54     -16.672 -24.140  -0.221  1.00 16.45           C  
ATOM    917  C   ASN A  54     -17.196 -22.887   0.482  1.00 16.10           C  
ATOM    918  O   ASN A  54     -18.404 -22.766   0.686  1.00 16.13           O  
ATOM    919  CB  ASN A  54     -16.880 -23.985  -1.745  1.00  0.00           C  
ATOM    920  CG  ASN A  54     -16.133 -25.027  -2.573  1.00  0.00           C  
ATOM    921  OD1 ASN A  54     -14.951 -24.857  -2.850  1.00  0.00           O  
ATOM    922  ND2 ASN A  54     -16.818 -26.096  -2.983  1.00  0.00           N  
ATOM    923  H   ASN A  54     -18.379 -25.286   0.286  1.00 16.18           H  
ATOM    924  HA  ASN A  54     -15.608 -24.243  -0.010  1.00 16.45           H  
ATOM    925  HB3 ASN A  54     -16.504 -23.012  -2.068  1.00  0.00           H  
ATOM    926  HB2 ASN A  54     -17.942 -23.994  -1.995  1.00  0.00           H  
ATOM    927 HD22 ASN A  54     -16.356 -26.803  -3.536  1.00  0.00           H  
ATOM    928 HD21 ASN A  54     -17.794 -26.203  -2.748  1.00  0.00           H  
ATOM    929  N   VAL A  55     -16.271 -21.949   0.741  1.00 15.69           N  
ATOM    930  CA  VAL A  55     -16.553 -20.576   1.161  1.00 15.40           C  
ATOM    931  C   VAL A  55     -15.441 -19.647   0.636  1.00 15.34           C  
ATOM    932  O   VAL A  55     -14.258 -19.951   0.799  1.00 15.26           O  
ATOM    933  CB  VAL A  55     -16.692 -20.399   2.707  1.00  0.00           C  
ATOM    934  CG1 VAL A  55     -17.965 -21.054   3.270  1.00  0.00           C  
ATOM    935  CG2 VAL A  55     -15.472 -20.838   3.539  1.00  0.00           C  
ATOM    936  H   VAL A  55     -15.302 -22.141   0.524  1.00 15.69           H  
ATOM    937  HA  VAL A  55     -17.490 -20.266   0.694  1.00 15.40           H  
ATOM    938  HB  VAL A  55     -16.815 -19.330   2.887  1.00  0.00           H  
ATOM    939 HG11 VAL A  55     -18.125 -20.765   4.309  1.00  0.00           H  
ATOM    940 HG12 VAL A  55     -18.849 -20.750   2.709  1.00  0.00           H  
ATOM    941 HG13 VAL A  55     -17.905 -22.142   3.243  1.00  0.00           H  
ATOM    942 HG21 VAL A  55     -15.654 -20.688   4.603  1.00  0.00           H  
ATOM    943 HG22 VAL A  55     -15.268 -21.897   3.394  1.00  0.00           H  
ATOM    944 HG23 VAL A  55     -14.571 -20.276   3.296  1.00  0.00           H  
ATOM    945  N   GLU A  56     -15.860 -18.533   0.007  1.00 15.45           N  
ATOM    946  CA  GLU A  56     -15.034 -17.429  -0.508  1.00 15.77           C  
ATOM    947  C   GLU A  56     -13.884 -17.875  -1.440  1.00 15.86           C  
ATOM    948  O   GLU A  56     -12.731 -17.500  -1.222  1.00 15.97           O  
ATOM    949  CB  GLU A  56     -14.558 -16.517   0.649  1.00 15.97           C  
ATOM    950  CG  GLU A  56     -15.716 -15.965   1.514  1.00 16.54           C  
ATOM    951  CD  GLU A  56     -15.308 -14.974   2.619  1.00 16.93           C  
ATOM    952  OE1 GLU A  56     -14.148 -14.504   2.622  1.00 17.96           O  
ATOM    953  OE2 GLU A  56     -16.190 -14.694   3.461  1.00 17.13           O1-
ATOM    954  H   GLU A  56     -16.855 -18.385  -0.080  1.00 15.45           H  
ATOM    955  HA  GLU A  56     -15.698 -16.833  -1.135  1.00 15.77           H  
ATOM    956  HB3 GLU A  56     -13.994 -15.684   0.227  1.00 15.97           H  
ATOM    957  HB2 GLU A  56     -13.862 -17.065   1.287  1.00 15.97           H  
ATOM    958  HG3 GLU A  56     -16.246 -16.793   1.988  1.00 16.54           H  
ATOM    959  HG2 GLU A  56     -16.441 -15.464   0.871  1.00 16.54           H  
ATOM    960  N   ASN A  57     -14.237 -18.680  -2.459  1.00 16.18           N  
ATOM    961  CA  ASN A  57     -13.361 -19.222  -3.514  1.00 16.60           C  
ATOM    962  C   ASN A  57     -12.345 -20.282  -3.029  1.00 17.17           C  
ATOM    963  O   ASN A  57     -11.484 -20.673  -3.818  1.00 17.56           O  
ATOM    964  CB  ASN A  57     -12.654 -18.096  -4.325  1.00 16.49           C  
ATOM    965  CG  ASN A  57     -13.602 -17.056  -4.933  1.00 16.56           C  
ATOM    966  OD1 ASN A  57     -14.696 -17.387  -5.387  1.00 17.71           O  
ATOM    967  ND2 ASN A  57     -13.177 -15.792  -4.962  1.00 15.64           N  
ATOM    968  H   ASN A  57     -15.210 -18.935  -2.545  1.00 16.18           H  
ATOM    969  HA  ASN A  57     -14.016 -19.764  -4.198  1.00 16.60           H  
ATOM    970  HB3 ASN A  57     -12.098 -18.531  -5.157  1.00 16.49           H  
ATOM    971  HB2 ASN A  57     -11.912 -17.592  -3.704  1.00 16.49           H  
ATOM    972 HD22 ASN A  57     -13.762 -15.072  -5.360  1.00 15.64           H  
ATOM    973 HD21 ASN A  57     -12.274 -15.545  -4.585  1.00 15.64           H  
ATOM    974  N   LYS A  58     -12.461 -20.747  -1.773  1.00 17.74           N  
ATOM    975  CA  LYS A  58     -11.590 -21.763  -1.180  1.00 18.46           C  
ATOM    976  C   LYS A  58     -12.386 -23.042  -0.901  1.00 18.09           C  
ATOM    977  O   LYS A  58     -13.497 -22.965  -0.379  1.00 18.03           O  
ATOM    978  CB  LYS A  58     -10.983 -21.227   0.132  1.00  0.00           C  
ATOM    979  CG  LYS A  58     -10.036 -20.033  -0.072  1.00  0.00           C  
ATOM    980  CD  LYS A  58      -9.392 -19.570   1.242  1.00  0.00           C  
ATOM    981  CE  LYS A  58      -8.471 -18.356   1.041  1.00  0.00           C  
ATOM    982  NZ  LYS A  58      -7.857 -17.923   2.308  1.00  0.00           N1+
ATOM    983  H   LYS A  58     -13.193 -20.391  -1.174  1.00 17.74           H  
ATOM    984  HA  LYS A  58     -10.769 -22.010  -1.856  1.00 18.46           H  
ATOM    985  HB3 LYS A  58     -10.422 -22.028   0.618  1.00  0.00           H  
ATOM    986  HB2 LYS A  58     -11.774 -20.949   0.829  1.00  0.00           H  
ATOM    987  HG3 LYS A  58     -10.584 -19.201  -0.515  1.00  0.00           H  
ATOM    988  HG2 LYS A  58      -9.258 -20.303  -0.786  1.00  0.00           H  
ATOM    989  HD3 LYS A  58      -8.828 -20.398   1.675  1.00  0.00           H  
ATOM    990  HD2 LYS A  58     -10.178 -19.326   1.958  1.00  0.00           H  
ATOM    991  HE3 LYS A  58      -9.034 -17.521   0.623  1.00  0.00           H  
ATOM    992  HE2 LYS A  58      -7.677 -18.597   0.333  1.00  0.00           H  
ATOM    993  HZ1 LYS A  58      -7.307 -18.677   2.693  1.00  0.00           H  
ATOM    994  HZ2 LYS A  58      -7.262 -17.124   2.140  1.00  0.00           H  
ATOM    995  HZ3 LYS A  58      -8.583 -17.667   2.964  1.00  0.00           H  
ATOM    996  N   GLU A  59     -11.759 -24.187  -1.213  1.00 18.05           N  
ATOM    997  CA  GLU A  59     -12.205 -25.533  -0.854  1.00 18.19           C  
ATOM    998  C   GLU A  59     -11.823 -25.872   0.599  1.00 17.66           C  
ATOM    999  O   GLU A  59     -10.717 -25.545   1.030  1.00 17.54           O  
ATOM   1000  CB  GLU A  59     -11.543 -26.543  -1.818  1.00 19.53           C  
ATOM   1001  CG  GLU A  59     -12.242 -26.728  -3.176  1.00 22.11           C  
ATOM   1002  CD  GLU A  59     -13.153 -27.959  -3.196  1.00 23.12           C  
ATOM   1003  OE1 GLU A  59     -12.915 -28.965  -3.860  1.00 24.07           O  
ATOM   1004  OE2 GLU A  59     -14.238 -27.837  -2.379  1.00 24.46           O  
ATOM   1005  H   GLU A  59     -10.849 -24.137  -1.647  1.00 18.05           H  
ATOM   1006  HA  GLU A  59     -13.290 -25.602  -0.943  1.00 18.19           H  
ATOM   1007  HB3 GLU A  59     -11.490 -27.514  -1.335  1.00 19.53           H  
ATOM   1008  HB2 GLU A  59     -10.502 -26.262  -1.985  1.00 19.53           H  
ATOM   1009  HG3 GLU A  59     -11.478 -26.892  -3.937  1.00 22.11           H  
ATOM   1010  HG2 GLU A  59     -12.772 -25.831  -3.488  1.00 22.11           H  
ATOM   1011  HE2 GLU A  59     -14.784 -28.626  -2.382  1.00 24.46           H  
ATOM   1012  N   TRP A  60     -12.735 -26.565   1.296  1.00 17.22           N  
ATOM   1013  CA  TRP A  60     -12.587 -27.061   2.666  1.00 17.09           C  
ATOM   1014  C   TRP A  60     -13.102 -28.504   2.722  1.00 16.83           C  
ATOM   1015  O   TRP A  60     -14.154 -28.793   2.155  1.00 17.03           O  
ATOM   1016  CB  TRP A  60     -13.387 -26.174   3.649  1.00  0.00           C  
ATOM   1017  CG  TRP A  60     -12.969 -24.735   3.737  1.00  0.00           C  
ATOM   1018  CD1 TRP A  60     -13.284 -23.779   2.836  1.00  0.00           C  
ATOM   1019  CD2 TRP A  60     -12.114 -24.081   4.723  1.00  0.00           C  
ATOM   1020  NE1 TRP A  60     -12.629 -22.608   3.150  1.00  0.00           N  
ATOM   1021  CE2 TRP A  60     -11.881 -22.737   4.302  1.00  0.00           C  
ATOM   1022  CE3 TRP A  60     -11.503 -24.482   5.932  1.00  0.00           C  
ATOM   1023  CZ2 TRP A  60     -11.048 -21.857   5.015  1.00  0.00           C  
ATOM   1024  CZ3 TRP A  60     -10.659 -23.614   6.655  1.00  0.00           C  
ATOM   1025  CH2 TRP A  60     -10.423 -22.305   6.194  1.00  0.00           C  
ATOM   1026  H   TRP A  60     -13.625 -26.778   0.862  1.00 17.22           H  
ATOM   1027  HA  TRP A  60     -11.535 -27.055   2.952  1.00 17.09           H  
ATOM   1028  HB3 TRP A  60     -13.311 -26.593   4.652  1.00  0.00           H  
ATOM   1029  HB2 TRP A  60     -14.448 -26.196   3.394  1.00  0.00           H  
ATOM   1030  HD1 TRP A  60     -13.918 -23.943   1.976  1.00  0.00           H  
ATOM   1031  HE1 TRP A  60     -12.707 -21.775   2.584  1.00  0.00           H  
ATOM   1032  HE3 TRP A  60     -11.698 -25.474   6.307  1.00  0.00           H  
ATOM   1033  HZ2 TRP A  60     -10.891 -20.848   4.662  1.00  0.00           H  
ATOM   1034  HZ3 TRP A  60     -10.202 -23.949   7.574  1.00  0.00           H  
ATOM   1035  HH2 TRP A  60      -9.781 -21.641   6.753  1.00  0.00           H  
ATOM   1036  N   GLY A  61     -12.365 -29.377   3.422  1.00 16.49           N  
ATOM   1037  CA  GLY A  61     -12.764 -30.761   3.658  1.00 16.03           C  
ATOM   1038  C   GLY A  61     -13.275 -30.860   5.096  1.00 15.40           C  
ATOM   1039  O   GLY A  61     -12.575 -30.437   6.018  1.00 16.01           O  
ATOM   1040  H   GLY A  61     -11.523 -29.060   3.886  1.00 16.49           H  
ATOM   1041  HA3 GLY A  61     -11.889 -31.402   3.548  1.00 16.03           H  
ATOM   1042  HA2 GLY A  61     -13.506 -31.109   2.939  1.00 16.03           H  
ATOM   1043  N   MET A  62     -14.457 -31.477   5.287  1.00 14.43           N  
ATOM   1044  CA  MET A  62     -14.965 -31.899   6.599  1.00 13.83           C  
ATOM   1045  C   MET A  62     -14.150 -33.108   7.069  1.00 13.15           C  
ATOM   1046  O   MET A  62     -14.035 -34.073   6.312  1.00 12.83           O  
ATOM   1047  CB  MET A  62     -16.470 -32.245   6.553  1.00  0.00           C  
ATOM   1048  CG  MET A  62     -17.375 -31.174   5.920  1.00  0.00           C  
ATOM   1049  SD  MET A  62     -19.152 -31.515   6.043  1.00  0.00           S  
ATOM   1050  CE  MET A  62     -19.454 -31.070   7.775  1.00  0.00           C  
ATOM   1051  H   MET A  62     -14.967 -31.823   4.484  1.00 14.43           H  
ATOM   1052  HA  MET A  62     -14.822 -31.087   7.308  1.00 13.83           H  
ATOM   1053  HB3 MET A  62     -16.810 -32.450   7.569  1.00  0.00           H  
ATOM   1054  HB2 MET A  62     -16.607 -33.178   6.011  1.00  0.00           H  
ATOM   1055  HG3 MET A  62     -17.135 -31.070   4.861  1.00  0.00           H  
ATOM   1056  HG2 MET A  62     -17.195 -30.204   6.376  1.00  0.00           H  
ATOM   1057  HE1 MET A  62     -20.514 -31.165   8.007  1.00  0.00           H  
ATOM   1058  HE2 MET A  62     -18.898 -31.726   8.445  1.00  0.00           H  
ATOM   1059  HE3 MET A  62     -19.150 -30.040   7.964  1.00  0.00           H  
ATOM   1060  N   LYS A  63     -13.566 -32.998   8.275  1.00 12.51           N  
ATOM   1061  CA  LYS A  63     -12.512 -33.889   8.759  1.00 12.10           C  
ATOM   1062  C   LYS A  63     -12.961 -35.370   8.829  1.00 11.67           C  
ATOM   1063  O   LYS A  63     -13.906 -35.677   9.557  1.00 11.27           O  
ATOM   1064  CB  LYS A  63     -11.951 -33.351  10.101  1.00 12.44           C  
ATOM   1065  CG  LYS A  63     -12.848 -33.424  11.354  1.00 13.07           C  
ATOM   1066  CD  LYS A  63     -12.104 -32.990  12.625  1.00 13.83           C  
ATOM   1067  CE  LYS A  63     -13.030 -32.977  13.851  1.00 14.49           C  
ATOM   1068  NZ  LYS A  63     -12.335 -32.553  15.075  1.00 16.09           N1+
ATOM   1069  H   LYS A  63     -13.745 -32.178   8.839  1.00 12.51           H  
ATOM   1070  HA  LYS A  63     -11.707 -33.762   8.039  1.00 12.10           H  
ATOM   1071  HB3 LYS A  63     -11.619 -32.322   9.960  1.00 12.44           H  
ATOM   1072  HB2 LYS A  63     -11.047 -33.916  10.319  1.00 12.44           H  
ATOM   1073  HG3 LYS A  63     -13.203 -34.437  11.526  1.00 13.07           H  
ATOM   1074  HG2 LYS A  63     -13.734 -32.806  11.209  1.00 13.07           H  
ATOM   1075  HD3 LYS A  63     -11.651 -32.012  12.470  1.00 13.83           H  
ATOM   1076  HD2 LYS A  63     -11.277 -33.680  12.801  1.00 13.83           H  
ATOM   1077  HE3 LYS A  63     -13.420 -33.978  14.029  1.00 14.49           H  
ATOM   1078  HE2 LYS A  63     -13.881 -32.317  13.685  1.00 14.49           H  
ATOM   1079  HZ1 LYS A  63     -11.974 -31.618  14.957  1.00 16.09           H  
ATOM   1080  HZ2 LYS A  63     -12.979 -32.562  15.854  1.00 16.09           H  
ATOM   1081  HZ3 LYS A  63     -11.579 -33.196  15.271  1.00 16.09           H  
ATOM   1082  N   PRO A  64     -12.300 -36.268   8.059  1.00 11.38           N  
ATOM   1083  CA  PRO A  64     -12.489 -37.713   8.232  1.00 11.46           C  
ATOM   1084  C   PRO A  64     -11.662 -38.292   9.392  1.00 11.33           C  
ATOM   1085  O   PRO A  64     -11.852 -39.463   9.692  1.00 11.74           O  
ATOM   1086  CB  PRO A  64     -11.981 -38.280   6.902  1.00 11.37           C  
ATOM   1087  CG  PRO A  64     -10.801 -37.381   6.572  1.00 11.41           C  
ATOM   1088  CD  PRO A  64     -11.299 -36.006   7.017  1.00 11.50           C  
ATOM   1089  HA  PRO A  64     -13.538 -37.977   8.375  1.00 11.46           H  
ATOM   1090  HB3 PRO A  64     -12.756 -38.191   6.138  1.00 11.37           H  
ATOM   1091  HB2 PRO A  64     -11.693 -39.327   6.966  1.00 11.37           H  
ATOM   1092  HG3 PRO A  64     -10.479 -37.430   5.535  1.00 11.41           H  
ATOM   1093  HG2 PRO A  64      -9.940 -37.669   7.177  1.00 11.41           H  
ATOM   1094  HD2 PRO A  64     -10.466 -35.407   7.373  1.00 11.50           H  
ATOM   1095  HD3 PRO A  64     -11.772 -35.482   6.186  1.00 11.50           H  
ATOM   1096  N   MET A  65     -10.738 -37.508   9.978  1.00 11.12           N  
ATOM   1097  CA  MET A  65      -9.799 -37.898  11.031  1.00 10.89           C  
ATOM   1098  C   MET A  65      -9.346 -36.634  11.786  1.00 11.11           C  
ATOM   1099  O   MET A  65      -9.280 -35.564  11.183  1.00 11.15           O  
ATOM   1100  CB  MET A  65      -8.570 -38.628  10.433  1.00 11.00           C  
ATOM   1101  CG  MET A  65      -8.857 -39.953   9.709  1.00 11.24           C  
ATOM   1102  SD  MET A  65      -7.401 -40.850   9.129  1.00 11.74           S  
ATOM   1103  CE  MET A  65      -8.196 -42.350   8.499  1.00 12.73           C  
ATOM   1104  H   MET A  65     -10.638 -36.554   9.660  1.00 11.12           H  
ATOM   1105  HA  MET A  65     -10.307 -38.555  11.738  1.00 10.89           H  
ATOM   1106  HB3 MET A  65      -7.882 -38.845  11.246  1.00 11.00           H  
ATOM   1107  HB2 MET A  65      -8.038 -37.961   9.753  1.00 11.00           H  
ATOM   1108  HG3 MET A  65      -9.461 -39.781   8.820  1.00 11.24           H  
ATOM   1109  HG2 MET A  65      -9.416 -40.611  10.372  1.00 11.24           H  
ATOM   1110  HE1 MET A  65      -7.462 -42.992   8.013  1.00 12.73           H  
ATOM   1111  HE2 MET A  65      -8.651 -42.910   9.315  1.00 12.73           H  
ATOM   1112  HE3 MET A  65      -8.968 -42.095   7.774  1.00 12.73           H  
ATOM   1113  N   ASN A  66      -9.012 -36.775  13.080  1.00 11.10           N  
ATOM   1114  CA  ASN A  66      -8.609 -35.651  13.945  1.00 11.21           C  
ATOM   1115  C   ASN A  66      -7.099 -35.339  13.899  1.00 11.22           C  
ATOM   1116  O   ASN A  66      -6.690 -34.345  14.499  1.00 11.22           O  
ATOM   1117  CB  ASN A  66      -9.030 -35.914  15.411  1.00 11.60           C  
ATOM   1118  CG  ASN A  66     -10.517 -36.235  15.563  1.00 11.81           C  
ATOM   1119  OD1 ASN A  66     -11.363 -35.450  15.147  1.00 12.50           O  
ATOM   1120  ND2 ASN A  66     -10.845 -37.389  16.142  1.00 12.04           N  
ATOM   1121  H   ASN A  66      -9.075 -37.680  13.527  1.00 11.10           H  
ATOM   1122  HA  ASN A  66      -9.102 -34.733  13.619  1.00 11.21           H  
ATOM   1123  HB3 ASN A  66      -8.832 -35.031  16.019  1.00 11.60           H  
ATOM   1124  HB2 ASN A  66      -8.430 -36.713  15.844  1.00 11.60           H  
ATOM   1125 HD22 ASN A  66     -11.815 -37.645  16.259  1.00 12.04           H  
ATOM   1126 HD21 ASN A  66     -10.121 -38.042  16.418  1.00 12.04           H  
ATOM   1127  N   CYS A  67      -6.304 -36.186  13.218  1.00 11.36           N  
ATOM   1128  CA  CYS A  67      -4.834 -36.188  13.227  1.00 11.54           C  
ATOM   1129  C   CYS A  67      -4.184 -34.850  12.830  1.00 11.74           C  
ATOM   1130  O   CYS A  67      -3.377 -34.359  13.618  1.00 11.93           O  
ATOM   1131  CB  CYS A  67      -4.188 -37.333  12.407  1.00 11.83           C  
ATOM   1132  SG  CYS A  67      -5.287 -38.748  12.162  1.00 12.38           S  
ATOM   1133  H   CYS A  67      -6.730 -36.970  12.745  1.00 11.36           H  
ATOM   1134  HA  CYS A  67      -4.556 -36.352  14.267  1.00 11.54           H  
ATOM   1135  HB3 CYS A  67      -3.281 -37.676  12.906  1.00 11.83           H  
ATOM   1136  HB2 CYS A  67      -3.877 -37.008  11.417  1.00 11.83           H  
ATOM   1137  HG  CYS A  67      -4.443 -39.450  11.400  1.00 12.38           H  
ATOM   1138  N   PRO A  68      -4.543 -34.260  11.662  1.00 11.59           N  
ATOM   1139  CA  PRO A  68      -3.932 -32.991  11.218  1.00 11.76           C  
ATOM   1140  C   PRO A  68      -4.299 -31.757  12.066  1.00 11.81           C  
ATOM   1141  O   PRO A  68      -3.537 -30.791  12.065  1.00 12.07           O  
ATOM   1142  CB  PRO A  68      -4.383 -32.844   9.754  1.00 11.75           C  
ATOM   1143  CG  PRO A  68      -4.805 -34.242   9.337  1.00 11.83           C  
ATOM   1144  CD  PRO A  68      -5.425 -34.784  10.615  1.00 11.74           C  
ATOM   1145  HA  PRO A  68      -2.849 -33.125  11.233  1.00 11.76           H  
ATOM   1146  HB3 PRO A  68      -3.599 -32.440   9.112  1.00 11.75           H  
ATOM   1147  HB2 PRO A  68      -5.243 -32.175   9.681  1.00 11.75           H  
ATOM   1148  HG3 PRO A  68      -3.923 -34.831   9.080  1.00 11.83           H  
ATOM   1149  HG2 PRO A  68      -5.470 -34.248   8.477  1.00 11.83           H  
ATOM   1150  HD2 PRO A  68      -6.424 -34.372  10.763  1.00 11.74           H  
ATOM   1151  HD3 PRO A  68      -5.522 -35.866  10.571  1.00 11.74           H  
ATOM   1152  N   GLY A  69      -5.429 -31.822  12.793  1.00 11.70           N  
ATOM   1153  CA  GLY A  69      -5.872 -30.776  13.713  1.00 12.07           C  
ATOM   1154  C   GLY A  69      -5.092 -30.832  15.035  1.00 11.98           C  
ATOM   1155  O   GLY A  69      -4.786 -29.779  15.591  1.00 12.42           O  
ATOM   1156  H   GLY A  69      -5.997 -32.656  12.747  1.00 11.70           H  
ATOM   1157  HA3 GLY A  69      -6.934 -30.913  13.916  1.00 12.07           H  
ATOM   1158  HA2 GLY A  69      -5.755 -29.793  13.254  1.00 12.07           H  
ATOM   1159  N   HIS A  70      -4.733 -32.039  15.513  1.00 12.01           N  
ATOM   1160  CA  HIS A  70      -3.837 -32.251  16.659  1.00 12.07           C  
ATOM   1161  C   HIS A  70      -2.387 -31.845  16.348  1.00 12.38           C  
ATOM   1162  O   HIS A  70      -1.672 -31.418  17.254  1.00 12.69           O  
ATOM   1163  CB  HIS A  70      -3.883 -33.726  17.113  1.00 12.22           C  
ATOM   1164  CG  HIS A  70      -5.139 -34.157  17.829  1.00 11.50           C  
ATOM   1165  ND1 HIS A  70      -6.390 -33.628  17.564  1.00 11.65           N  
ATOM   1166  CD2 HIS A  70      -5.336 -35.077  18.835  1.00 11.60           C  
ATOM   1167  CE1 HIS A  70      -7.255 -34.244  18.367  1.00 11.54           C  
ATOM   1168  NE2 HIS A  70      -6.690 -35.138  19.169  1.00 11.37           N  
ATOM   1169  H   HIS A  70      -5.026 -32.874  15.023  1.00 12.01           H  
ATOM   1170  HA  HIS A  70      -4.173 -31.625  17.489  1.00 12.07           H  
ATOM   1171  HB3 HIS A  70      -3.054 -33.932  17.793  1.00 12.22           H  
ATOM   1172  HB2 HIS A  70      -3.739 -34.392  16.262  1.00 12.22           H  
ATOM   1173  HD2 HIS A  70      -4.611 -35.708  19.325  1.00 11.60           H  
ATOM   1174  HE1 HIS A  70      -8.310 -34.028  18.348  1.00 11.54           H  
ATOM   1175  HD1 HIS A  70      -6.614 -32.917  16.883  1.00 11.65           H  
ATOM   1176  N   CYS A  71      -1.999 -31.968  15.068  1.00 12.68           N  
ATOM   1177  CA  CYS A  71      -0.700 -31.570  14.541  1.00 13.02           C  
ATOM   1178  C   CYS A  71      -0.539 -30.040  14.462  1.00 13.30           C  
ATOM   1179  O   CYS A  71       0.567 -29.558  14.702  1.00 13.14           O  
ATOM   1180  CB  CYS A  71      -0.442 -32.184  13.159  1.00  0.00           C  
ATOM   1181  SG  CYS A  71      -0.299 -33.989  13.241  1.00  0.00           S  
ATOM   1182  H   CYS A  71      -2.649 -32.354  14.398  1.00 12.68           H  
ATOM   1183  HA  CYS A  71       0.061 -31.942  15.228  1.00 13.02           H  
ATOM   1184  HB3 CYS A  71       0.487 -31.794  12.765  1.00  0.00           H  
ATOM   1185  HB2 CYS A  71      -1.220 -31.915  12.448  1.00  0.00           H  
ATOM   1186  HG  CYS A  71      -1.586 -34.219  13.530  1.00  0.00           H  
ATOM   1187  N   LEU A  72      -1.631 -29.304  14.166  1.00 13.56           N  
ATOM   1188  CA  LEU A  72      -1.673 -27.836  14.209  1.00 14.06           C  
ATOM   1189  C   LEU A  72      -1.475 -27.286  15.626  1.00 13.90           C  
ATOM   1190  O   LEU A  72      -0.748 -26.308  15.783  1.00 14.11           O  
ATOM   1191  CB  LEU A  72      -3.003 -27.292  13.626  1.00  0.00           C  
ATOM   1192  CG  LEU A  72      -2.937 -26.944  12.129  1.00  0.00           C  
ATOM   1193  CD1 LEU A  72      -4.316 -26.566  11.584  1.00  0.00           C  
ATOM   1194  CD2 LEU A  72      -1.898 -25.833  11.835  1.00  0.00           C  
ATOM   1195  H   LEU A  72      -2.503 -29.770  13.956  1.00 13.56           H  
ATOM   1196  HA  LEU A  72      -0.832 -27.471  13.619  1.00 14.06           H  
ATOM   1197  HB3 LEU A  72      -3.311 -26.387  14.155  1.00  0.00           H  
ATOM   1198  HB2 LEU A  72      -3.803 -28.011  13.803  1.00  0.00           H  
ATOM   1199  HG  LEU A  72      -2.668 -27.856  11.611  1.00  0.00           H  
ATOM   1200 HD11 LEU A  72      -4.275 -25.845  10.769  1.00  0.00           H  
ATOM   1201 HD12 LEU A  72      -4.828 -27.450  11.201  1.00  0.00           H  
ATOM   1202 HD13 LEU A  72      -4.924 -26.131  12.374  1.00  0.00           H  
ATOM   1203 HD21 LEU A  72      -2.298 -25.029  11.219  1.00  0.00           H  
ATOM   1204 HD22 LEU A  72      -1.537 -25.364  12.751  1.00  0.00           H  
ATOM   1205 HD23 LEU A  72      -1.023 -26.222  11.317  1.00  0.00           H  
ATOM   1206  N   MET A  73      -2.105 -27.936  16.616  1.00 13.88           N  
ATOM   1207  CA  MET A  73      -2.004 -27.598  18.035  1.00 13.89           C  
ATOM   1208  C   MET A  73      -0.614 -27.885  18.618  1.00 14.50           C  
ATOM   1209  O   MET A  73      -0.147 -27.105  19.446  1.00 14.68           O  
ATOM   1210  CB  MET A  73      -3.081 -28.371  18.806  1.00  0.00           C  
ATOM   1211  CG  MET A  73      -4.499 -27.931  18.437  1.00  0.00           C  
ATOM   1212  SD  MET A  73      -5.739 -29.125  18.951  1.00  0.00           S  
ATOM   1213  CE  MET A  73      -7.213 -28.220  18.456  1.00  0.00           C  
ATOM   1214  H   MET A  73      -2.690 -28.729  16.391  1.00 13.88           H  
ATOM   1215  HA  MET A  73      -2.194 -26.528  18.149  1.00 13.89           H  
ATOM   1216  HB3 MET A  73      -2.943 -28.225  19.879  1.00  0.00           H  
ATOM   1217  HB2 MET A  73      -2.968 -29.443  18.636  1.00  0.00           H  
ATOM   1218  HG3 MET A  73      -4.606 -27.787  17.363  1.00  0.00           H  
ATOM   1219  HG2 MET A  73      -4.717 -26.969  18.903  1.00  0.00           H  
ATOM   1220  HE1 MET A  73      -8.078 -28.820  18.717  1.00  0.00           H  
ATOM   1221  HE2 MET A  73      -7.279 -27.267  18.980  1.00  0.00           H  
ATOM   1222  HE3 MET A  73      -7.213 -28.037  17.382  1.00  0.00           H  
ATOM   1223  N   PHE A  74       0.027 -28.968  18.147  1.00 14.74           N  
ATOM   1224  CA  PHE A  74       1.411 -29.317  18.462  1.00 15.27           C  
ATOM   1225  C   PHE A  74       2.423 -28.308  17.879  1.00 15.76           C  
ATOM   1226  O   PHE A  74       3.431 -28.030  18.528  1.00 15.70           O  
ATOM   1227  CB  PHE A  74       1.674 -30.771  18.005  1.00 15.00           C  
ATOM   1228  CG  PHE A  74       3.077 -31.304  18.244  1.00 15.07           C  
ATOM   1229  CD1 PHE A  74       3.414 -31.877  19.488  1.00 14.95           C  
ATOM   1230  CD2 PHE A  74       4.097 -31.080  17.295  1.00 15.00           C  
ATOM   1231  CE1 PHE A  74       4.720 -32.283  19.731  1.00 14.91           C  
ATOM   1232  CE2 PHE A  74       5.400 -31.471  17.567  1.00 15.06           C  
ATOM   1233  CZ  PHE A  74       5.706 -32.086  18.773  1.00 15.17           C  
ATOM   1234  H   PHE A  74      -0.445 -29.573  17.489  1.00 14.74           H  
ATOM   1235  HA  PHE A  74       1.520 -29.289  19.548  1.00 15.27           H  
ATOM   1236  HB3 PHE A  74       1.450 -30.869  16.942  1.00 15.00           H  
ATOM   1237  HB2 PHE A  74       0.976 -31.436  18.515  1.00 15.00           H  
ATOM   1238  HD1 PHE A  74       2.657 -32.016  20.246  1.00 14.95           H  
ATOM   1239  HD2 PHE A  74       3.870 -30.590  16.360  1.00 15.00           H  
ATOM   1240  HE1 PHE A  74       4.981 -32.746  20.669  1.00 14.91           H  
ATOM   1241  HE2 PHE A  74       6.179 -31.301  16.838  1.00 15.06           H  
ATOM   1242  HZ  PHE A  74       6.720 -32.401  18.970  1.00 15.17           H  
ATOM   1243  N   LYS A  75       2.124 -27.770  16.681  1.00 16.21           N  
ATOM   1244  CA  LYS A  75       2.932 -26.763  15.989  1.00 17.02           C  
ATOM   1245  C   LYS A  75       2.873 -25.369  16.646  1.00 17.95           C  
ATOM   1246  O   LYS A  75       3.854 -24.632  16.537  1.00 18.04           O  
ATOM   1247  CB  LYS A  75       2.547 -26.740  14.492  1.00  0.00           C  
ATOM   1248  CG  LYS A  75       3.364 -25.750  13.640  1.00  0.00           C  
ATOM   1249  CD  LYS A  75       3.060 -25.845  12.141  1.00  0.00           C  
ATOM   1250  CE  LYS A  75       3.885 -24.830  11.331  1.00  0.00           C  
ATOM   1251  NZ  LYS A  75       3.576 -24.898   9.893  1.00  0.00           N1+
ATOM   1252  H   LYS A  75       1.281 -28.062  16.207  1.00 16.21           H  
ATOM   1253  HA  LYS A  75       3.971 -27.093  16.048  1.00 17.02           H  
ATOM   1254  HB3 LYS A  75       1.486 -26.513  14.383  1.00  0.00           H  
ATOM   1255  HB2 LYS A  75       2.684 -27.742  14.084  1.00  0.00           H  
ATOM   1256  HG3 LYS A  75       4.428 -25.924  13.807  1.00  0.00           H  
ATOM   1257  HG2 LYS A  75       3.164 -24.728  13.962  1.00  0.00           H  
ATOM   1258  HD3 LYS A  75       1.993 -25.679  11.979  1.00  0.00           H  
ATOM   1259  HD2 LYS A  75       3.271 -26.858  11.794  1.00  0.00           H  
ATOM   1260  HE3 LYS A  75       4.950 -25.019  11.468  1.00  0.00           H  
ATOM   1261  HE2 LYS A  75       3.689 -23.816  11.682  1.00  0.00           H  
ATOM   1262  HZ1 LYS A  75       3.775 -25.828   9.552  1.00  0.00           H  
ATOM   1263  HZ2 LYS A  75       2.599 -24.689   9.747  1.00  0.00           H  
ATOM   1264  HZ3 LYS A  75       4.142 -24.227   9.393  1.00  0.00           H  
ATOM   1265  N   GLN A  76       1.765 -25.037  17.339  1.00 19.09           N  
ATOM   1266  CA  GLN A  76       1.681 -23.848  18.191  1.00 20.59           C  
ATOM   1267  C   GLN A  76       2.614 -24.016  19.398  1.00 21.25           C  
ATOM   1268  O   GLN A  76       2.494 -25.014  20.108  1.00 21.61           O  
ATOM   1269  CB  GLN A  76       0.228 -23.597  18.666  1.00 21.01           C  
ATOM   1270  CG  GLN A  76      -0.813 -23.294  17.569  1.00 22.10           C  
ATOM   1271  CD  GLN A  76      -0.400 -22.186  16.598  1.00 22.58           C  
ATOM   1272  OE1 GLN A  76      -0.022 -21.094  17.018  1.00 23.73           O  
ATOM   1273  NE2 GLN A  76      -0.488 -22.455  15.294  1.00 22.94           N  
ATOM   1274  H   GLN A  76       0.994 -25.688  17.397  1.00 19.09           H  
ATOM   1275  HA  GLN A  76       2.024 -22.988  17.613  1.00 20.59           H  
ATOM   1276  HB3 GLN A  76       0.232 -22.756  19.361  1.00 21.01           H  
ATOM   1277  HB2 GLN A  76      -0.122 -24.449  19.250  1.00 21.01           H  
ATOM   1278  HG3 GLN A  76      -1.754 -23.004  18.036  1.00 22.10           H  
ATOM   1279  HG2 GLN A  76      -1.029 -24.202  17.013  1.00 22.10           H  
ATOM   1280 HE22 GLN A  76      -0.236 -21.750  14.616  1.00 22.94           H  
ATOM   1281 HE21 GLN A  76      -0.802 -23.361  14.979  1.00 22.94           H  
ATOM   1282  N   LEU A  77       3.512 -23.031  19.588  1.00 21.99           N  
ATOM   1283  CA  LEU A  77       4.586 -22.972  20.591  1.00 22.74           C  
ATOM   1284  C   LEU A  77       5.753 -23.924  20.241  1.00 23.42           C  
ATOM   1285  O   LEU A  77       5.536 -25.001  19.683  1.00 23.59           O  
ATOM   1286  CB  LEU A  77       4.074 -23.226  22.040  1.00  0.00           C  
ATOM   1287  CG  LEU A  77       3.123 -22.162  22.648  1.00  0.00           C  
ATOM   1288  CD1 LEU A  77       1.763 -22.014  21.937  1.00  0.00           C  
ATOM   1289  CD2 LEU A  77       2.901 -22.443  24.149  1.00  0.00           C  
ATOM   1290  H   LEU A  77       3.508 -22.260  18.936  1.00 21.99           H  
ATOM   1291  HA  LEU A  77       4.977 -21.955  20.546  1.00 22.74           H  
ATOM   1292  HB3 LEU A  77       4.955 -23.261  22.685  1.00  0.00           H  
ATOM   1293  HB2 LEU A  77       3.631 -24.216  22.139  1.00  0.00           H  
ATOM   1294  HG  LEU A  77       3.630 -21.199  22.575  1.00  0.00           H  
ATOM   1295 HD11 LEU A  77       1.035 -21.505  22.570  1.00  0.00           H  
ATOM   1296 HD12 LEU A  77       1.853 -21.418  21.029  1.00  0.00           H  
ATOM   1297 HD13 LEU A  77       1.338 -22.983  21.679  1.00  0.00           H  
ATOM   1298 HD21 LEU A  77       3.191 -21.580  24.750  1.00  0.00           H  
ATOM   1299 HD22 LEU A  77       1.859 -22.666  24.382  1.00  0.00           H  
ATOM   1300 HD23 LEU A  77       3.489 -23.290  24.504  1.00  0.00           H  
ATOM   1301  N   ASN A  78       6.983 -23.511  20.596  1.00 23.73           N  
ATOM   1302  CA  ASN A  78       8.206 -24.309  20.429  1.00 24.13           C  
ATOM   1303  C   ASN A  78       8.207 -25.508  21.392  1.00 24.16           C  
ATOM   1304  O   ASN A  78       7.989 -25.318  22.590  1.00 24.36           O  
ATOM   1305  CB  ASN A  78       9.461 -23.439  20.675  1.00  0.00           C  
ATOM   1306  CG  ASN A  78       9.604 -22.274  19.691  1.00  0.00           C  
ATOM   1307  OD1 ASN A  78       9.127 -21.174  19.958  1.00  0.00           O  
ATOM   1308  ND2 ASN A  78      10.270 -22.506  18.558  1.00  0.00           N  
ATOM   1309  H   ASN A  78       7.098 -22.616  21.050  1.00 23.73           H  
ATOM   1310  HA  ASN A  78       8.227 -24.671  19.398  1.00 24.13           H  
ATOM   1311  HB3 ASN A  78      10.360 -24.054  20.611  1.00  0.00           H  
ATOM   1312  HB2 ASN A  78       9.446 -23.033  21.688  1.00  0.00           H  
ATOM   1313 HD22 ASN A  78      10.382 -21.763  17.883  1.00  0.00           H  
ATOM   1314 HD21 ASN A  78      10.636 -23.423  18.353  1.00  0.00           H  
ATOM   1315  N   VAL A  79       8.460 -26.709  20.848  1.00 24.15           N  
ATOM   1316  CA  VAL A  79       8.437 -27.969  21.593  1.00 24.13           C  
ATOM   1317  C   VAL A  79       9.879 -28.447  21.874  1.00 24.30           C  
ATOM   1318  O   VAL A  79      10.783 -28.185  21.079  1.00 24.36           O  
ATOM   1319  CB  VAL A  79       7.677 -29.068  20.789  1.00  0.00           C  
ATOM   1320  CG1 VAL A  79       7.578 -30.421  21.523  1.00  0.00           C  
ATOM   1321  CG2 VAL A  79       6.252 -28.610  20.417  1.00  0.00           C  
ATOM   1322  H   VAL A  79       8.634 -26.785  19.857  1.00 24.15           H  
ATOM   1323  HA  VAL A  79       7.926 -27.835  22.549  1.00 24.13           H  
ATOM   1324  HB  VAL A  79       8.208 -29.247  19.854  1.00  0.00           H  
ATOM   1325 HG11 VAL A  79       6.960 -31.127  20.977  1.00  0.00           H  
ATOM   1326 HG12 VAL A  79       8.544 -30.902  21.649  1.00  0.00           H  
ATOM   1327 HG13 VAL A  79       7.127 -30.293  22.505  1.00  0.00           H  
ATOM   1328 HG21 VAL A  79       5.706 -29.392  19.890  1.00  0.00           H  
ATOM   1329 HG22 VAL A  79       5.675 -28.347  21.304  1.00  0.00           H  
ATOM   1330 HG23 VAL A  79       6.262 -27.742  19.759  1.00  0.00           H  
ATOM   1331  N   SER A  80      10.050 -29.146  23.007  1.00 24.50           N  
ATOM   1332  CA  SER A  80      11.297 -29.773  23.449  1.00 24.65           C  
ATOM   1333  C   SER A  80      11.080 -31.288  23.631  1.00 24.67           C  
ATOM   1334  O   SER A  80       9.939 -31.747  23.689  1.00 24.48           O  
ATOM   1335  CB  SER A  80      11.723 -29.086  24.767  1.00 24.83           C  
ATOM   1336  OG  SER A  80      12.958 -29.565  25.268  1.00 25.13           O  
ATOM   1337  H   SER A  80       9.249 -29.323  23.597  1.00 24.50           H  
ATOM   1338  HA  SER A  80      12.080 -29.634  22.702  1.00 24.65           H  
ATOM   1339  HB3 SER A  80      10.962 -29.228  25.536  1.00 24.83           H  
ATOM   1340  HB2 SER A  80      11.818 -28.010  24.614  1.00 24.83           H  
ATOM   1341  HG  SER A  80      13.665 -29.229  24.710  1.00 25.13           H  
ATOM   1342  N   TYR A  81      12.184 -32.041  23.764  1.00 24.77           N  
ATOM   1343  CA  TYR A  81      12.187 -33.466  24.111  1.00 24.87           C  
ATOM   1344  C   TYR A  81      11.573 -33.755  25.500  1.00 24.78           C  
ATOM   1345  O   TYR A  81      11.052 -34.851  25.695  1.00 24.67           O  
ATOM   1346  CB  TYR A  81      13.630 -34.011  24.007  1.00 25.26           C  
ATOM   1347  CG  TYR A  81      14.567 -33.631  25.145  1.00 25.73           C  
ATOM   1348  CD1 TYR A  81      14.704 -34.479  26.265  1.00 25.94           C  
ATOM   1349  CD2 TYR A  81      15.284 -32.418  25.101  1.00 25.88           C  
ATOM   1350  CE1 TYR A  81      15.552 -34.120  27.328  1.00 26.14           C  
ATOM   1351  CE2 TYR A  81      16.149 -32.067  26.155  1.00 26.08           C  
ATOM   1352  CZ  TYR A  81      16.287 -32.921  27.265  1.00 26.28           C  
ATOM   1353  OH  TYR A  81      17.144 -32.596  28.273  1.00 26.45           O  
ATOM   1354  H   TYR A  81      13.091 -31.604  23.680  1.00 24.77           H  
ATOM   1355  HA  TYR A  81      11.577 -33.984  23.369  1.00 24.87           H  
ATOM   1356  HB3 TYR A  81      14.075 -33.715  23.057  1.00 25.26           H  
ATOM   1357  HB2 TYR A  81      13.586 -35.100  23.975  1.00 25.26           H  
ATOM   1358  HD1 TYR A  81      14.148 -35.404  26.315  1.00 25.94           H  
ATOM   1359  HD2 TYR A  81      15.178 -31.754  24.257  1.00 25.88           H  
ATOM   1360  HE1 TYR A  81      15.649 -34.776  28.180  1.00 26.14           H  
ATOM   1361  HE2 TYR A  81      16.708 -31.144  26.105  1.00 26.08           H  
ATOM   1362  HH  TYR A  81      17.194 -33.268  28.957  1.00 26.45           H  
ATOM   1363  N   ARG A  82      11.639 -32.774  26.422  1.00 24.80           N  
ATOM   1364  CA  ARG A  82      11.035 -32.832  27.756  1.00 24.80           C  
ATOM   1365  C   ARG A  82       9.497 -32.798  27.731  1.00 24.28           C  
ATOM   1366  O   ARG A  82       8.886 -33.338  28.652  1.00 24.29           O  
ATOM   1367  CB  ARG A  82      11.557 -31.673  28.627  1.00 25.60           C  
ATOM   1368  CG  ARG A  82      13.056 -31.742  28.960  1.00 26.82           C  
ATOM   1369  CD  ARG A  82      13.432 -30.701  30.029  1.00 27.90           C  
ATOM   1370  NE  ARG A  82      14.875 -30.659  30.323  1.00 28.98           N  
ATOM   1371  CZ  ARG A  82      15.824 -29.954  29.679  1.00 29.35           C  
ATOM   1372  NH1 ARG A  82      15.554 -29.223  28.586  1.00 29.80           N  
ATOM   1373  NH2 ARG A  82      17.077 -29.976  30.152  1.00 29.85           N1+
ATOM   1374  H   ARG A  82      12.099 -31.908  26.180  1.00 24.80           H  
ATOM   1375  HA  ARG A  82      11.328 -33.775  28.220  1.00 24.80           H  
ATOM   1376  HB3 ARG A  82      11.009 -31.669  29.572  1.00 25.60           H  
ATOM   1377  HB2 ARG A  82      11.332 -30.718  28.148  1.00 25.60           H  
ATOM   1378  HG3 ARG A  82      13.691 -31.672  28.076  1.00 26.82           H  
ATOM   1379  HG2 ARG A  82      13.229 -32.734  29.381  1.00 26.82           H  
ATOM   1380  HD3 ARG A  82      12.989 -31.023  30.972  1.00 27.90           H  
ATOM   1381  HD2 ARG A  82      13.006 -29.718  29.825  1.00 27.90           H  
ATOM   1382  HE  ARG A  82      15.164 -31.228  31.106  1.00 28.98           H  
ATOM   1383 HH12 ARG A  82      16.282 -28.701  28.122  1.00 29.80           H  
ATOM   1384 HH11 ARG A  82      14.614 -29.202  28.216  1.00 29.80           H  
ATOM   1385 HH22 ARG A  82      17.809 -29.464  29.681  1.00 29.85           H  
ATOM   1386 HH21 ARG A  82      17.305 -30.511  30.976  1.00 29.85           H  
ATOM   1387  N   SER A  83       8.901 -32.187  26.691  1.00 23.61           N  
ATOM   1388  CA  SER A  83       7.453 -32.182  26.472  1.00 22.85           C  
ATOM   1389  C   SER A  83       6.941 -33.574  26.060  1.00 22.24           C  
ATOM   1390  O   SER A  83       5.837 -33.941  26.456  1.00 21.87           O  
ATOM   1391  CB  SER A  83       7.089 -31.145  25.393  1.00  0.00           C  
ATOM   1392  OG  SER A  83       7.440 -29.838  25.802  1.00  0.00           O  
ATOM   1393  H   SER A  83       9.461 -31.757  25.968  1.00 23.61           H  
ATOM   1394  HA  SER A  83       6.958 -31.904  27.404  1.00 22.85           H  
ATOM   1395  HB3 SER A  83       6.015 -31.161  25.199  1.00  0.00           H  
ATOM   1396  HB2 SER A  83       7.576 -31.377  24.449  1.00  0.00           H  
ATOM   1397  HG  SER A  83       6.841 -29.564  26.501  1.00  0.00           H  
ATOM   1398  N   LEU A  84       7.766 -34.325  25.308  1.00 21.33           N  
ATOM   1399  CA  LEU A  84       7.479 -35.685  24.861  1.00 20.63           C  
ATOM   1400  C   LEU A  84       7.658 -36.702  26.013  1.00 20.04           C  
ATOM   1401  O   LEU A  84       8.595 -36.538  26.797  1.00 20.30           O  
ATOM   1402  CB  LEU A  84       8.419 -36.056  23.695  1.00 20.43           C  
ATOM   1403  CG  LEU A  84       8.458 -35.079  22.495  1.00 20.24           C  
ATOM   1404  CD1 LEU A  84       9.315 -35.678  21.365  1.00 20.53           C  
ATOM   1405  CD2 LEU A  84       7.068 -34.640  21.991  1.00 20.35           C  
ATOM   1406  H   LEU A  84       8.675 -33.962  25.058  1.00 21.33           H  
ATOM   1407  HA  LEU A  84       6.462 -35.677  24.494  1.00 20.63           H  
ATOM   1408  HB3 LEU A  84       8.126 -37.043  23.340  1.00 20.43           H  
ATOM   1409  HB2 LEU A  84       9.437 -36.178  24.066  1.00 20.43           H  
ATOM   1410  HG  LEU A  84       8.967 -34.174  22.827  1.00 20.24           H  
ATOM   1411 HD11 LEU A  84       8.814 -35.687  20.397  1.00 20.53           H  
ATOM   1412 HD12 LEU A  84      10.232 -35.107  21.257  1.00 20.53           H  
ATOM   1413 HD13 LEU A  84       9.609 -36.706  21.573  1.00 20.53           H  
ATOM   1414 HD21 LEU A  84       7.012 -34.563  20.905  1.00 20.35           H  
ATOM   1415 HD22 LEU A  84       6.294 -35.337  22.297  1.00 20.35           H  
ATOM   1416 HD23 LEU A  84       6.805 -33.660  22.391  1.00 20.35           H  
ATOM   1417  N   PRO A  85       6.820 -37.764  26.082  1.00 19.41           N  
ATOM   1418  CA  PRO A  85       5.660 -38.055  25.220  1.00 18.80           C  
ATOM   1419  C   PRO A  85       4.439 -37.186  25.578  1.00 18.05           C  
ATOM   1420  O   PRO A  85       3.912 -37.302  26.685  1.00 18.23           O  
ATOM   1421  CB  PRO A  85       5.402 -39.550  25.474  1.00 19.08           C  
ATOM   1422  CG  PRO A  85       5.867 -39.780  26.904  1.00 19.63           C  
ATOM   1423  CD  PRO A  85       7.056 -38.843  27.041  1.00 19.45           C  
ATOM   1424  HA  PRO A  85       5.920 -37.920  24.171  1.00 18.80           H  
ATOM   1425  HB3 PRO A  85       6.016 -40.142  24.794  1.00 19.08           H  
ATOM   1426  HB2 PRO A  85       4.365 -39.852  25.318  1.00 19.08           H  
ATOM   1427  HG3 PRO A  85       6.124 -40.815  27.120  1.00 19.63           H  
ATOM   1428  HG2 PRO A  85       5.084 -39.474  27.596  1.00 19.63           H  
ATOM   1429  HD2 PRO A  85       7.164 -38.481  28.065  1.00 19.45           H  
ATOM   1430  HD3 PRO A  85       7.977 -39.359  26.764  1.00 19.45           H  
ATOM   1431  N   VAL A  86       4.027 -36.324  24.636  1.00 17.17           N  
ATOM   1432  CA  VAL A  86       2.894 -35.422  24.800  1.00 16.41           C  
ATOM   1433  C   VAL A  86       1.669 -36.078  24.134  1.00 15.83           C  
ATOM   1434  O   VAL A  86       1.687 -36.370  22.938  1.00 15.57           O  
ATOM   1435  CB  VAL A  86       3.215 -33.993  24.262  1.00  0.00           C  
ATOM   1436  CG1 VAL A  86       3.372 -33.838  22.749  1.00  0.00           C  
ATOM   1437  CG2 VAL A  86       2.266 -32.924  24.810  1.00  0.00           C  
ATOM   1438  H   VAL A  86       4.476 -36.315  23.730  1.00 17.17           H  
ATOM   1439  HA  VAL A  86       2.680 -35.305  25.865  1.00 16.41           H  
ATOM   1440  HB  VAL A  86       4.192 -33.728  24.657  1.00  0.00           H  
ATOM   1441 HG11 VAL A  86       3.632 -32.810  22.499  1.00  0.00           H  
ATOM   1442 HG12 VAL A  86       4.187 -34.469  22.407  1.00  0.00           H  
ATOM   1443 HG13 VAL A  86       2.468 -34.081  22.197  1.00  0.00           H  
ATOM   1444 HG21 VAL A  86       2.547 -31.926  24.472  1.00  0.00           H  
ATOM   1445 HG22 VAL A  86       1.250 -33.108  24.486  1.00  0.00           H  
ATOM   1446 HG23 VAL A  86       2.270 -32.911  25.900  1.00  0.00           H  
ATOM   1447  N   ARG A  87       0.664 -36.378  24.970  1.00 15.22           N  
ATOM   1448  CA  ARG A  87      -0.503 -37.189  24.632  1.00 14.78           C  
ATOM   1449  C   ARG A  87      -1.733 -36.273  24.544  1.00 14.17           C  
ATOM   1450  O   ARG A  87      -2.103 -35.677  25.554  1.00 14.29           O  
ATOM   1451  CB  ARG A  87      -0.688 -38.286  25.707  1.00 15.11           C  
ATOM   1452  CG  ARG A  87       0.573 -39.083  26.089  1.00 15.99           C  
ATOM   1453  CD  ARG A  87       0.253 -40.222  27.071  1.00 16.76           C  
ATOM   1454  NE  ARG A  87       1.460 -40.838  27.637  1.00 17.73           N  
ATOM   1455  CZ  ARG A  87       2.203 -40.405  28.670  1.00 18.41           C  
ATOM   1456  NH1 ARG A  87       1.917 -39.276  29.330  1.00 19.20           N  
ATOM   1457  NH2 ARG A  87       3.269 -41.120  29.047  1.00 18.99           N1+
ATOM   1458  H   ARG A  87       0.727 -36.091  25.936  1.00 15.22           H  
ATOM   1459  HA  ARG A  87      -0.356 -37.683  23.671  1.00 14.78           H  
ATOM   1460  HB3 ARG A  87      -1.463 -38.975  25.377  1.00 15.11           H  
ATOM   1461  HB2 ARG A  87      -1.051 -37.834  26.626  1.00 15.11           H  
ATOM   1462  HG3 ARG A  87       1.379 -38.450  26.461  1.00 15.99           H  
ATOM   1463  HG2 ARG A  87       0.945 -39.527  25.168  1.00 15.99           H  
ATOM   1464  HD3 ARG A  87      -0.186 -41.033  26.491  1.00 16.76           H  
ATOM   1465  HD2 ARG A  87      -0.488 -39.953  27.822  1.00 16.76           H  
ATOM   1466  HE  ARG A  87       1.815 -41.633  27.112  1.00 17.73           H  
ATOM   1467 HH12 ARG A  87       2.508 -38.949  30.079  1.00 19.20           H  
ATOM   1468 HH11 ARG A  87       1.096 -38.743  29.075  1.00 19.20           H  
ATOM   1469 HH22 ARG A  87       3.845 -40.822  29.820  1.00 18.99           H  
ATOM   1470 HH21 ARG A  87       3.556 -41.925  28.500  1.00 18.99           H  
ATOM   1471  N   LEU A  88      -2.308 -36.138  23.338  1.00 13.42           N  
ATOM   1472  CA  LEU A  88      -3.379 -35.185  23.024  1.00 12.83           C  
ATOM   1473  C   LEU A  88      -4.636 -35.974  22.651  1.00 12.30           C  
ATOM   1474  O   LEU A  88      -4.572 -36.715  21.677  1.00 12.18           O  
ATOM   1475  CB  LEU A  88      -2.966 -34.299  21.815  1.00  0.00           C  
ATOM   1476  CG  LEU A  88      -1.883 -33.233  22.092  1.00  0.00           C  
ATOM   1477  CD1 LEU A  88      -0.514 -33.851  22.405  1.00  0.00           C  
ATOM   1478  CD2 LEU A  88      -1.781 -32.223  20.928  1.00  0.00           C  
ATOM   1479  H   LEU A  88      -1.941 -36.654  22.549  1.00 13.42           H  
ATOM   1480  HA  LEU A  88      -3.608 -34.542  23.874  1.00 12.83           H  
ATOM   1481  HB3 LEU A  88      -3.859 -33.769  21.479  1.00  0.00           H  
ATOM   1482  HB2 LEU A  88      -2.661 -34.920  20.971  1.00  0.00           H  
ATOM   1483  HG  LEU A  88      -2.199 -32.669  22.970  1.00  0.00           H  
ATOM   1484 HD11 LEU A  88       0.315 -33.224  22.079  1.00  0.00           H  
ATOM   1485 HD12 LEU A  88      -0.415 -33.988  23.478  1.00  0.00           H  
ATOM   1486 HD13 LEU A  88      -0.399 -34.829  21.941  1.00  0.00           H  
ATOM   1487 HD21 LEU A  88      -1.983 -31.210  21.278  1.00  0.00           H  
ATOM   1488 HD22 LEU A  88      -0.797 -32.211  20.458  1.00  0.00           H  
ATOM   1489 HD23 LEU A  88      -2.500 -32.434  20.135  1.00  0.00           H  
ATOM   1490  N   ALA A  89      -5.740 -35.792  23.396  1.00 11.89           N  
ATOM   1491  CA  ALA A  89      -7.016 -36.482  23.176  1.00 11.52           C  
ATOM   1492  C   ALA A  89      -8.121 -35.545  22.673  1.00 11.31           C  
ATOM   1493  O   ALA A  89      -8.001 -34.333  22.812  1.00 11.05           O  
ATOM   1494  CB  ALA A  89      -7.463 -37.133  24.492  1.00 11.72           C  
ATOM   1495  H   ALA A  89      -5.716 -35.162  24.186  1.00 11.89           H  
ATOM   1496  HA  ALA A  89      -6.893 -37.253  22.422  1.00 11.52           H  
ATOM   1497  HB1 ALA A  89      -8.247 -37.860  24.291  1.00 11.72           H  
ATOM   1498  HB2 ALA A  89      -6.648 -37.664  24.981  1.00 11.72           H  
ATOM   1499  HB3 ALA A  89      -7.860 -36.406  25.201  1.00 11.72           H  
ATOM   1500  N   ASP A  90      -9.196 -36.134  22.128  1.00 11.31           N  
ATOM   1501  CA  ASP A  90     -10.379 -35.429  21.629  1.00 11.65           C  
ATOM   1502  C   ASP A  90     -11.513 -36.449  21.436  1.00 11.69           C  
ATOM   1503  O   ASP A  90     -11.271 -37.528  20.894  1.00 11.88           O  
ATOM   1504  CB  ASP A  90     -10.071 -34.668  20.305  1.00  0.00           C  
ATOM   1505  CG  ASP A  90     -11.190 -33.839  19.637  1.00  0.00           C  
ATOM   1506  OD1 ASP A  90     -12.160 -33.448  20.323  1.00  0.00           O  
ATOM   1507  OD2 ASP A  90     -10.997 -33.494  18.448  1.00  0.00           O1-
ATOM   1508  H   ASP A  90      -9.215 -37.141  22.023  1.00 11.31           H  
ATOM   1509  HA  ASP A  90     -10.685 -34.712  22.394  1.00 11.65           H  
ATOM   1510  HB3 ASP A  90      -9.688 -35.388  19.580  1.00  0.00           H  
ATOM   1511  HB2 ASP A  90      -9.247 -33.979  20.487  1.00  0.00           H  
ATOM   1512  N   PHE A  91     -12.744 -36.047  21.797  1.00 11.64           N  
ATOM   1513  CA  PHE A  91     -13.984 -36.704  21.373  1.00 11.96           C  
ATOM   1514  C   PHE A  91     -14.432 -36.102  20.035  1.00 12.13           C  
ATOM   1515  O   PHE A  91     -15.401 -35.343  19.986  1.00 12.05           O  
ATOM   1516  CB  PHE A  91     -15.057 -36.608  22.468  1.00 12.17           C  
ATOM   1517  CG  PHE A  91     -14.591 -37.284  23.733  1.00 12.36           C  
ATOM   1518  CD1 PHE A  91     -14.496 -38.689  23.783  1.00 12.72           C  
ATOM   1519  CD2 PHE A  91     -14.024 -36.509  24.762  1.00 12.97           C  
ATOM   1520  CE1 PHE A  91     -13.844 -39.291  24.847  1.00 13.07           C  
ATOM   1521  CE2 PHE A  91     -13.395 -37.132  25.824  1.00 13.26           C  
ATOM   1522  CZ  PHE A  91     -13.295 -38.510  25.857  1.00 12.99           C  
ATOM   1523  H   PHE A  91     -12.854 -35.129  22.205  1.00 11.64           H  
ATOM   1524  HA  PHE A  91     -13.790 -37.762  21.228  1.00 11.96           H  
ATOM   1525  HB3 PHE A  91     -15.969 -37.102  22.130  1.00 12.17           H  
ATOM   1526  HB2 PHE A  91     -15.323 -35.571  22.681  1.00 12.17           H  
ATOM   1527  HD1 PHE A  91     -14.875 -39.294  22.971  1.00 12.72           H  
ATOM   1528  HD2 PHE A  91     -14.046 -35.431  24.702  1.00 12.97           H  
ATOM   1529  HE1 PHE A  91     -13.724 -40.361  24.859  1.00 13.07           H  
ATOM   1530  HE2 PHE A  91     -12.939 -36.546  26.604  1.00 13.26           H  
ATOM   1531  HZ  PHE A  91     -12.730 -38.948  26.661  1.00 12.99           H  
ATOM   1532  N   GLY A  92     -13.636 -36.386  18.995  1.00 12.49           N  
ATOM   1533  CA  GLY A  92     -13.654 -35.642  17.748  1.00 13.03           C  
ATOM   1534  C   GLY A  92     -14.714 -36.196  16.802  1.00 13.68           C  
ATOM   1535  O   GLY A  92     -14.700 -37.379  16.459  1.00 13.58           O  
ATOM   1536  H   GLY A  92     -12.873 -37.036  19.130  1.00 12.49           H  
ATOM   1537  HA3 GLY A  92     -12.675 -35.730  17.293  1.00 13.03           H  
ATOM   1538  HA2 GLY A  92     -13.809 -34.578  17.938  1.00 13.03           H  
ATOM   1539  N   VAL A  93     -15.598 -35.286  16.367  1.00 14.37           N  
ATOM   1540  CA  VAL A  93     -16.676 -35.489  15.406  1.00 15.20           C  
ATOM   1541  C   VAL A  93     -16.142 -35.662  13.970  1.00 14.99           C  
ATOM   1542  O   VAL A  93     -15.734 -34.701  13.319  1.00 15.56           O  
ATOM   1543  CB  VAL A  93     -17.694 -34.311  15.460  1.00  0.00           C  
ATOM   1544  CG1 VAL A  93     -18.589 -34.403  16.706  1.00  0.00           C  
ATOM   1545  CG2 VAL A  93     -17.079 -32.897  15.366  1.00  0.00           C  
ATOM   1546  H   VAL A  93     -15.522 -34.345  16.722  1.00 14.37           H  
ATOM   1547  HA  VAL A  93     -17.204 -36.403  15.689  1.00 15.20           H  
ATOM   1548  HB  VAL A  93     -18.366 -34.411  14.606  1.00  0.00           H  
ATOM   1549 HG11 VAL A  93     -19.277 -33.560  16.765  1.00  0.00           H  
ATOM   1550 HG12 VAL A  93     -19.199 -35.305  16.675  1.00  0.00           H  
ATOM   1551 HG13 VAL A  93     -18.002 -34.416  17.625  1.00  0.00           H  
ATOM   1552 HG21 VAL A  93     -17.853 -32.140  15.488  1.00  0.00           H  
ATOM   1553 HG22 VAL A  93     -16.341 -32.720  16.149  1.00  0.00           H  
ATOM   1554 HG23 VAL A  93     -16.603 -32.698  14.408  1.00  0.00           H  
ATOM   1555  N   LEU A  94     -16.146 -36.918  13.515  1.00 14.36           N  
ATOM   1556  CA  LEU A  94     -15.700 -37.339  12.196  1.00 14.45           C  
ATOM   1557  C   LEU A  94     -16.882 -37.444  11.236  1.00 13.80           C  
ATOM   1558  O   LEU A  94     -17.973 -37.854  11.636  1.00 13.56           O  
ATOM   1559  CB  LEU A  94     -15.037 -38.717  12.318  1.00  0.00           C  
ATOM   1560  CG  LEU A  94     -13.515 -38.672  12.432  1.00  0.00           C  
ATOM   1561  CD1 LEU A  94     -12.978 -38.018  13.709  1.00  0.00           C  
ATOM   1562  CD2 LEU A  94     -13.006 -40.096  12.293  1.00  0.00           C  
ATOM   1563  H   LEU A  94     -16.519 -37.657  14.099  1.00 14.36           H  
ATOM   1564  HA  LEU A  94     -14.982 -36.620  11.796  1.00 14.45           H  
ATOM   1565  HB3 LEU A  94     -15.265 -39.308  11.428  1.00  0.00           H  
ATOM   1566  HB2 LEU A  94     -15.458 -39.289  13.145  1.00  0.00           H  
ATOM   1567  HG  LEU A  94     -13.149 -38.079  11.599  1.00  0.00           H  
ATOM   1568 HD11 LEU A  94     -11.939 -37.730  13.557  1.00  0.00           H  
ATOM   1569 HD12 LEU A  94     -13.521 -37.114  13.978  1.00  0.00           H  
ATOM   1570 HD13 LEU A  94     -13.013 -38.701  14.558  1.00  0.00           H  
ATOM   1571 HD21 LEU A  94     -11.923 -40.164  12.398  1.00  0.00           H  
ATOM   1572 HD22 LEU A  94     -13.483 -40.703  13.050  1.00  0.00           H  
ATOM   1573 HD23 LEU A  94     -13.297 -40.540  11.344  1.00  0.00           H  
ATOM   1574  N   HIS A  95     -16.599 -37.112   9.970  1.00 13.49           N  
ATOM   1575  CA  HIS A  95     -17.559 -37.133   8.878  1.00 13.40           C  
ATOM   1576  C   HIS A  95     -16.919 -37.801   7.666  1.00 13.10           C  
ATOM   1577  O   HIS A  95     -16.003 -37.234   7.070  1.00 12.78           O  
ATOM   1578  CB  HIS A  95     -18.054 -35.701   8.607  1.00 14.23           C  
ATOM   1579  CG  HIS A  95     -18.932 -35.230   9.734  1.00 15.09           C  
ATOM   1580  ND1 HIS A  95     -18.549 -34.300  10.683  1.00 15.43           N  
ATOM   1581  CD2 HIS A  95     -20.171 -35.669  10.124  1.00 15.21           C  
ATOM   1582  CE1 HIS A  95     -19.533 -34.242  11.587  1.00 15.52           C  
ATOM   1583  NE2 HIS A  95     -20.548 -35.053  11.317  1.00 15.96           N  
ATOM   1584  H   HIS A  95     -15.669 -36.794   9.732  1.00 13.49           H  
ATOM   1585  HA  HIS A  95     -18.425 -37.737   9.153  1.00 13.40           H  
ATOM   1586  HB3 HIS A  95     -18.642 -35.668   7.690  1.00 14.23           H  
ATOM   1587  HB2 HIS A  95     -17.218 -35.013   8.472  1.00 14.23           H  
ATOM   1588  HD1 HIS A  95     -17.672 -33.800  10.717  1.00 15.43           H  
ATOM   1589  HD2 HIS A  95     -20.774 -36.420   9.651  1.00 15.21           H  
ATOM   1590  HE1 HIS A  95     -19.497 -33.608  12.461  1.00 15.52           H  
ATOM   1591  N   ARG A  96     -17.421 -39.006   7.352  1.00 12.83           N  
ATOM   1592  CA  ARG A  96     -16.982 -39.814   6.223  1.00 13.06           C  
ATOM   1593  C   ARG A  96     -18.159 -40.123   5.302  1.00 13.41           C  
ATOM   1594  O   ARG A  96     -19.235 -40.481   5.778  1.00 13.15           O  
ATOM   1595  CB  ARG A  96     -16.343 -41.123   6.711  1.00 13.07           C  
ATOM   1596  CG  ARG A  96     -15.057 -40.902   7.512  1.00 12.71           C  
ATOM   1597  CD  ARG A  96     -14.363 -42.225   7.840  1.00 12.46           C  
ATOM   1598  NE  ARG A  96     -13.218 -42.006   8.727  1.00 12.03           N  
ATOM   1599  CZ  ARG A  96     -12.455 -42.940   9.313  1.00 12.04           C  
ATOM   1600  NH1 ARG A  96     -12.636 -44.252   9.119  1.00 12.18           N  
ATOM   1601  NH2 ARG A  96     -11.480 -42.531  10.124  1.00 11.94           N1+
ATOM   1602  H   ARG A  96     -18.176 -39.394   7.904  1.00 12.83           H  
ATOM   1603  HA  ARG A  96     -16.241 -39.254   5.664  1.00 13.06           H  
ATOM   1604  HB3 ARG A  96     -16.108 -41.750   5.849  1.00 13.07           H  
ATOM   1605  HB2 ARG A  96     -17.058 -41.688   7.312  1.00 13.07           H  
ATOM   1606  HG3 ARG A  96     -15.221 -40.302   8.409  1.00 12.71           H  
ATOM   1607  HG2 ARG A  96     -14.391 -40.319   6.873  1.00 12.71           H  
ATOM   1608  HD3 ARG A  96     -13.942 -42.635   6.921  1.00 12.46           H  
ATOM   1609  HD2 ARG A  96     -15.062 -42.964   8.232  1.00 12.46           H  
ATOM   1610  HE  ARG A  96     -12.988 -41.038   8.912  1.00 12.03           H  
ATOM   1611 HH12 ARG A  96     -12.008 -44.920   9.546  1.00 12.18           H  
ATOM   1612 HH11 ARG A  96     -13.388 -44.577   8.526  1.00 12.18           H  
ATOM   1613 HH22 ARG A  96     -10.861 -43.200  10.565  1.00 11.94           H  
ATOM   1614 HH21 ARG A  96     -11.339 -41.543  10.283  1.00 11.94           H  
ATOM   1615  N   ASN A  97     -17.910 -40.015   3.990  1.00 14.01           N  
ATOM   1616  CA  ASN A  97     -18.852 -40.342   2.926  1.00 14.84           C  
ATOM   1617  C   ASN A  97     -18.778 -41.848   2.610  1.00 15.32           C  
ATOM   1618  O   ASN A  97     -18.314 -42.245   1.540  1.00 15.48           O  
ATOM   1619  CB  ASN A  97     -18.559 -39.431   1.711  1.00 15.28           C  
ATOM   1620  CG  ASN A  97     -19.646 -39.466   0.628  1.00 15.59           C  
ATOM   1621  OD1 ASN A  97     -20.838 -39.538   0.925  1.00 16.10           O  
ATOM   1622  ND2 ASN A  97     -19.231 -39.403  -0.638  1.00 15.96           N  
ATOM   1623  H   ASN A  97     -16.987 -39.727   3.691  1.00 14.01           H  
ATOM   1624  HA  ASN A  97     -19.873 -40.152   3.264  1.00 14.84           H  
ATOM   1625  HB3 ASN A  97     -17.582 -39.663   1.285  1.00 15.28           H  
ATOM   1626  HB2 ASN A  97     -18.497 -38.395   2.048  1.00 15.28           H  
ATOM   1627 HD22 ASN A  97     -19.900 -39.418  -1.393  1.00 15.96           H  
ATOM   1628 HD21 ASN A  97     -18.243 -39.360  -0.849  1.00 15.96           H  
ATOM   1629  N   GLU A  98     -19.255 -42.655   3.572  1.00 15.94           N  
ATOM   1630  CA  GLU A  98     -19.456 -44.098   3.452  1.00 16.64           C  
ATOM   1631  C   GLU A  98     -20.559 -44.396   2.426  1.00 16.90           C  
ATOM   1632  O   GLU A  98     -21.557 -43.677   2.398  1.00 16.73           O  
ATOM   1633  CB  GLU A  98     -19.869 -44.658   4.833  1.00 17.21           C  
ATOM   1634  CG  GLU A  98     -18.876 -44.394   5.989  1.00 18.23           C  
ATOM   1635  CD  GLU A  98     -17.514 -45.103   5.887  1.00 18.95           C  
ATOM   1636  OE1 GLU A  98     -17.415 -46.123   5.168  1.00 19.84           O  
ATOM   1637  OE2 GLU A  98     -16.583 -44.622   6.569  1.00 19.40           O1-
ATOM   1638  H   GLU A  98     -19.571 -42.241   4.437  1.00 15.94           H  
ATOM   1639  HA  GLU A  98     -18.522 -44.555   3.123  1.00 16.64           H  
ATOM   1640  HB3 GLU A  98     -20.062 -45.729   4.753  1.00 17.21           H  
ATOM   1641  HB2 GLU A  98     -20.824 -44.217   5.116  1.00 17.21           H  
ATOM   1642  HG3 GLU A  98     -19.343 -44.725   6.916  1.00 18.23           H  
ATOM   1643  HG2 GLU A  98     -18.719 -43.321   6.111  1.00 18.23           H  
ATOM   1644  N   ILE A  99     -20.378 -45.459   1.626  1.00 17.25           N  
ATOM   1645  CA  ILE A  99     -21.348 -45.918   0.623  1.00 17.61           C  
ATOM   1646  C   ILE A  99     -22.703 -46.259   1.282  1.00 17.80           C  
ATOM   1647  O   ILE A  99     -22.711 -46.918   2.321  1.00 17.84           O  
ATOM   1648  CB  ILE A  99     -20.799 -47.155  -0.151  1.00  0.00           C  
ATOM   1649  CG1 ILE A  99     -19.543 -46.767  -0.970  1.00  0.00           C  
ATOM   1650  CG2 ILE A  99     -21.831 -47.855  -1.067  1.00  0.00           C  
ATOM   1651  CD1 ILE A  99     -18.747 -47.964  -1.511  1.00  0.00           C  
ATOM   1652  H   ILE A  99     -19.535 -46.007   1.714  1.00 17.25           H  
ATOM   1653  HA  ILE A  99     -21.500 -45.101  -0.085  1.00 17.61           H  
ATOM   1654  HB  ILE A  99     -20.484 -47.889   0.594  1.00  0.00           H  
ATOM   1655 HG13 ILE A  99     -18.862 -46.165  -0.367  1.00  0.00           H  
ATOM   1656 HG12 ILE A  99     -19.838 -46.126  -1.802  1.00  0.00           H  
ATOM   1657 HG21 ILE A  99     -21.380 -48.677  -1.622  1.00  0.00           H  
ATOM   1658 HG22 ILE A  99     -22.654 -48.292  -0.504  1.00  0.00           H  
ATOM   1659 HG23 ILE A  99     -22.250 -47.159  -1.794  1.00  0.00           H  
ATOM   1660 HD11 ILE A  99     -17.691 -47.713  -1.616  1.00  0.00           H  
ATOM   1661 HD12 ILE A  99     -18.815 -48.828  -0.850  1.00  0.00           H  
ATOM   1662 HD13 ILE A  99     -19.111 -48.265  -2.494  1.00  0.00           H  
ATOM   1663  N   SER A 100     -23.809 -45.771   0.695  1.00 18.06           N  
ATOM   1664  CA  SER A 100     -25.160 -45.850   1.267  1.00 18.50           C  
ATOM   1665  C   SER A 100     -25.681 -47.278   1.531  1.00 18.44           C  
ATOM   1666  O   SER A 100     -26.418 -47.471   2.497  1.00 18.50           O  
ATOM   1667  CB  SER A 100     -26.129 -45.016   0.403  1.00 18.82           C  
ATOM   1668  OG  SER A 100     -26.366 -45.604  -0.862  1.00 19.58           O  
ATOM   1669  H   SER A 100     -23.731 -45.257  -0.171  1.00 18.06           H  
ATOM   1670  HA  SER A 100     -25.102 -45.358   2.239  1.00 18.50           H  
ATOM   1671  HB3 SER A 100     -25.746 -44.006   0.259  1.00 18.82           H  
ATOM   1672  HB2 SER A 100     -27.087 -44.912   0.914  1.00 18.82           H  
ATOM   1673  HG  SER A 100     -26.956 -46.354  -0.748  1.00 19.58           H  
ATOM   1674  N   GLY A 101     -25.257 -48.246   0.699  1.00 18.72           N  
ATOM   1675  CA  GLY A 101     -25.597 -49.661   0.841  1.00 18.87           C  
ATOM   1676  C   GLY A 101     -24.736 -50.373   1.899  1.00 19.00           C  
ATOM   1677  O   GLY A 101     -25.114 -51.463   2.328  1.00 19.40           O  
ATOM   1678  H   GLY A 101     -24.654 -47.997  -0.071  1.00 18.72           H  
ATOM   1679  HA3 GLY A 101     -25.445 -50.152  -0.120  1.00 18.87           H  
ATOM   1680  HA2 GLY A 101     -26.654 -49.775   1.091  1.00 18.87           H  
ATOM   1681  N   SER A 102     -23.605 -49.780   2.327  1.00 18.77           N  
ATOM   1682  CA  SER A 102     -22.738 -50.323   3.377  1.00 18.55           C  
ATOM   1683  C   SER A 102     -23.240 -49.993   4.796  1.00 18.16           C  
ATOM   1684  O   SER A 102     -22.924 -50.750   5.714  1.00 18.08           O  
ATOM   1685  CB  SER A 102     -21.272 -49.883   3.131  1.00 19.13           C  
ATOM   1686  OG  SER A 102     -20.946 -48.619   3.681  1.00 20.02           O  
ATOM   1687  H   SER A 102     -23.346 -48.875   1.959  1.00 18.77           H  
ATOM   1688  HA  SER A 102     -22.748 -51.410   3.280  1.00 18.55           H  
ATOM   1689  HB3 SER A 102     -21.039 -49.883   2.066  1.00 19.13           H  
ATOM   1690  HB2 SER A 102     -20.599 -50.610   3.586  1.00 19.13           H  
ATOM   1691  HG  SER A 102     -21.454 -47.943   3.219  1.00 20.02           H  
ATOM   1692  N   LEU A 103     -23.999 -48.890   4.957  1.00 17.71           N  
ATOM   1693  CA  LEU A 103     -24.499 -48.387   6.241  1.00 17.16           C  
ATOM   1694  C   LEU A 103     -25.387 -49.409   6.969  1.00 17.04           C  
ATOM   1695  O   LEU A 103     -26.209 -50.067   6.331  1.00 17.07           O  
ATOM   1696  CB  LEU A 103     -25.262 -47.059   6.030  1.00 17.12           C  
ATOM   1697  CG  LEU A 103     -24.427 -45.913   5.413  1.00 16.88           C  
ATOM   1698  CD1 LEU A 103     -25.271 -44.631   5.260  1.00 17.08           C  
ATOM   1699  CD2 LEU A 103     -23.118 -45.647   6.180  1.00 17.09           C  
ATOM   1700  H   LEU A 103     -24.238 -48.338   4.146  1.00 17.71           H  
ATOM   1701  HA  LEU A 103     -23.625 -48.208   6.869  1.00 17.16           H  
ATOM   1702  HB3 LEU A 103     -25.651 -46.720   6.992  1.00 17.12           H  
ATOM   1703  HB2 LEU A 103     -26.135 -47.242   5.401  1.00 17.12           H  
ATOM   1704  HG  LEU A 103     -24.153 -46.220   4.405  1.00 16.88           H  
ATOM   1705 HD11 LEU A 103     -25.106 -44.169   4.287  1.00 17.08           H  
ATOM   1706 HD12 LEU A 103     -26.339 -44.834   5.345  1.00 17.08           H  
ATOM   1707 HD13 LEU A 103     -25.028 -43.886   6.018  1.00 17.08           H  
ATOM   1708 HD21 LEU A 103     -22.863 -44.591   6.214  1.00 17.09           H  
ATOM   1709 HD22 LEU A 103     -23.173 -45.990   7.210  1.00 17.09           H  
ATOM   1710 HD23 LEU A 103     -22.286 -46.165   5.705  1.00 17.09           H  
ATOM   1711  N   SER A 104     -25.171 -49.537   8.287  1.00 16.88           N  
ATOM   1712  CA  SER A 104     -25.755 -50.589   9.112  1.00 16.75           C  
ATOM   1713  C   SER A 104     -25.869 -50.096  10.558  1.00 16.22           C  
ATOM   1714  O   SER A 104     -24.894 -50.198  11.303  1.00 16.10           O  
ATOM   1715  CB  SER A 104     -24.883 -51.865   9.010  1.00  0.00           C  
ATOM   1716  OG  SER A 104     -25.169 -52.583   7.828  1.00  0.00           O  
ATOM   1717  H   SER A 104     -24.507 -48.928   8.748  1.00 16.88           H  
ATOM   1718  HA  SER A 104     -26.766 -50.821   8.770  1.00 16.75           H  
ATOM   1719  HB3 SER A 104     -25.083 -52.538   9.845  1.00  0.00           H  
ATOM   1720  HB2 SER A 104     -23.819 -51.625   9.045  1.00  0.00           H  
ATOM   1721  HG  SER A 104     -24.985 -52.015   7.074  1.00  0.00           H  
ATOM   1722  N   GLY A 105     -27.057 -49.582  10.926  1.00 15.79           N  
ATOM   1723  CA  GLY A 105     -27.417 -49.138  12.278  1.00 15.43           C  
ATOM   1724  C   GLY A 105     -26.427 -48.103  12.829  1.00 15.25           C  
ATOM   1725  O   GLY A 105     -26.060 -47.161  12.130  1.00 15.27           O  
ATOM   1726  H   GLY A 105     -27.788 -49.519  10.232  1.00 15.79           H  
ATOM   1727  HA3 GLY A 105     -27.473 -50.007  12.936  1.00 15.43           H  
ATOM   1728  HA2 GLY A 105     -28.412 -48.692  12.250  1.00 15.43           H  
ATOM   1729  N   LEU A 106     -26.005 -48.306  14.086  1.00 15.05           N  
ATOM   1730  CA  LEU A 106     -24.952 -47.542  14.755  1.00 14.88           C  
ATOM   1731  C   LEU A 106     -23.534 -48.052  14.409  1.00 15.08           C  
ATOM   1732  O   LEU A 106     -22.581 -47.295  14.590  1.00 15.00           O  
ATOM   1733  CB  LEU A 106     -25.188 -47.631  16.278  1.00 14.81           C  
ATOM   1734  CG  LEU A 106     -26.441 -46.910  16.813  1.00 14.86           C  
ATOM   1735  CD1 LEU A 106     -26.699 -47.294  18.288  1.00 15.14           C  
ATOM   1736  CD2 LEU A 106     -26.364 -45.382  16.606  1.00 15.04           C  
ATOM   1737  H   LEU A 106     -26.376 -49.087  14.608  1.00 15.05           H  
ATOM   1738  HA  LEU A 106     -25.006 -46.497  14.443  1.00 14.88           H  
ATOM   1739  HB3 LEU A 106     -24.326 -47.234  16.808  1.00 14.81           H  
ATOM   1740  HB2 LEU A 106     -25.265 -48.684  16.545  1.00 14.81           H  
ATOM   1741  HG  LEU A 106     -27.300 -47.271  16.247  1.00 14.86           H  
ATOM   1742 HD11 LEU A 106     -27.701 -47.706  18.409  1.00 15.14           H  
ATOM   1743 HD12 LEU A 106     -26.001 -48.052  18.647  1.00 15.14           H  
ATOM   1744 HD13 LEU A 106     -26.617 -46.446  18.966  1.00 15.14           H  
ATOM   1745 HD21 LEU A 106     -26.670 -44.819  17.487  1.00 15.04           H  
ATOM   1746 HD22 LEU A 106     -25.355 -45.054  16.354  1.00 15.04           H  
ATOM   1747 HD23 LEU A 106     -27.018 -45.072  15.791  1.00 15.04           H  
ATOM   1748  N   THR A 107     -23.409 -49.309  13.935  1.00 15.13           N  
ATOM   1749  CA  THR A 107     -22.131 -49.967  13.638  1.00 15.52           C  
ATOM   1750  C   THR A 107     -21.334 -49.286  12.506  1.00 15.25           C  
ATOM   1751  O   THR A 107     -20.142 -49.057  12.690  1.00 15.05           O  
ATOM   1752  CB  THR A 107     -22.271 -51.489  13.325  1.00  0.00           C  
ATOM   1753  OG1 THR A 107     -22.670 -51.794  12.001  1.00  0.00           O  
ATOM   1754  CG2 THR A 107     -23.152 -52.269  14.311  1.00  0.00           C  
ATOM   1755  H   THR A 107     -24.239 -49.864  13.785  1.00 15.13           H  
ATOM   1756  HA  THR A 107     -21.529 -49.891  14.543  1.00 15.52           H  
ATOM   1757  HB  THR A 107     -21.270 -51.910  13.416  1.00  0.00           H  
ATOM   1758  HG1 THR A 107     -23.548 -51.428  11.853  1.00  0.00           H  
ATOM   1759 HG21 THR A 107     -23.190 -53.326  14.048  1.00  0.00           H  
ATOM   1760 HG22 THR A 107     -22.749 -52.207  15.320  1.00  0.00           H  
ATOM   1761 HG23 THR A 107     -24.177 -51.897  14.327  1.00  0.00           H  
ATOM   1762  N   ARG A 108     -21.997 -48.924  11.397  1.00 14.96           N  
ATOM   1763  CA  ARG A 108     -21.389 -48.187  10.294  1.00 15.05           C  
ATOM   1764  C   ARG A 108     -22.323 -47.045   9.898  1.00 14.40           C  
ATOM   1765  O   ARG A 108     -23.469 -47.285   9.517  1.00 14.26           O  
ATOM   1766  CB  ARG A 108     -20.998 -49.135   9.142  1.00 16.10           C  
ATOM   1767  CG  ARG A 108     -20.370 -48.420   7.921  1.00 17.79           C  
ATOM   1768  CD  ARG A 108     -19.435 -49.293   7.063  1.00 19.87           C  
ATOM   1769  NE  ARG A 108     -20.071 -50.550   6.636  1.00 22.15           N  
ATOM   1770  CZ  ARG A 108     -19.716 -51.817   6.924  1.00 22.36           C  
ATOM   1771  NH1 ARG A 108     -18.615 -52.115   7.628  1.00 23.35           N  
ATOM   1772  NH2 ARG A 108     -20.501 -52.813   6.494  1.00 23.63           N1+
ATOM   1773  H   ARG A 108     -22.987 -49.116  11.317  1.00 14.96           H  
ATOM   1774  HA  ARG A 108     -20.460 -47.733  10.639  1.00 15.05           H  
ATOM   1775  HB3 ARG A 108     -21.875 -49.696   8.814  1.00 16.10           H  
ATOM   1776  HB2 ARG A 108     -20.294 -49.873   9.530  1.00 16.10           H  
ATOM   1777  HG3 ARG A 108     -19.731 -47.642   8.341  1.00 17.79           H  
ATOM   1778  HG2 ARG A 108     -21.102 -47.889   7.311  1.00 17.79           H  
ATOM   1779  HD3 ARG A 108     -18.443 -49.395   7.502  1.00 19.87           H  
ATOM   1780  HD2 ARG A 108     -19.281 -48.763   6.122  1.00 19.87           H  
ATOM   1781  HE  ARG A 108     -20.927 -50.425   6.110  1.00 22.15           H  
ATOM   1782 HH12 ARG A 108     -18.380 -53.075   7.837  1.00 23.35           H  
ATOM   1783 HH11 ARG A 108     -18.008 -51.374   7.947  1.00 23.35           H  
ATOM   1784 HH22 ARG A 108     -20.267 -53.775   6.690  1.00 23.63           H  
ATOM   1785 HH21 ARG A 108     -21.354 -52.603   5.993  1.00 23.63           H  
ATOM   1786  N   VAL A 109     -21.791 -45.827  10.047  1.00 13.73           N  
ATOM   1787  CA  VAL A 109     -22.481 -44.549   9.920  1.00 13.39           C  
ATOM   1788  C   VAL A 109     -21.535 -43.517   9.281  1.00 13.15           C  
ATOM   1789  O   VAL A 109     -20.315 -43.666   9.361  1.00 13.68           O  
ATOM   1790  CB  VAL A 109     -22.910 -44.013  11.319  1.00 13.49           C  
ATOM   1791  CG1 VAL A 109     -24.118 -44.768  11.881  1.00 13.37           C  
ATOM   1792  CG2 VAL A 109     -21.775 -44.009  12.360  1.00 13.95           C  
ATOM   1793  H   VAL A 109     -20.834 -45.751  10.366  1.00 13.73           H  
ATOM   1794  HA  VAL A 109     -23.356 -44.659   9.276  1.00 13.39           H  
ATOM   1795  HB  VAL A 109     -23.231 -42.976  11.199  1.00 13.49           H  
ATOM   1796 HG11 VAL A 109     -24.475 -44.313  12.805  1.00 13.37           H  
ATOM   1797 HG12 VAL A 109     -24.948 -44.773  11.174  1.00 13.37           H  
ATOM   1798 HG13 VAL A 109     -23.858 -45.802  12.106  1.00 13.37           H  
ATOM   1799 HG21 VAL A 109     -22.101 -43.537  13.287  1.00 13.95           H  
ATOM   1800 HG22 VAL A 109     -21.459 -45.021  12.613  1.00 13.95           H  
ATOM   1801 HG23 VAL A 109     -20.903 -43.469  11.999  1.00 13.95           H  
ATOM   1802  N   ARG A 110     -22.120 -42.476   8.669  1.00 12.95           N  
ATOM   1803  CA  ARG A 110     -21.372 -41.358   8.090  1.00 13.00           C  
ATOM   1804  C   ARG A 110     -20.860 -40.384   9.164  1.00 13.12           C  
ATOM   1805  O   ARG A 110     -19.694 -39.995   9.098  1.00 13.72           O  
ATOM   1806  CB  ARG A 110     -22.231 -40.631   7.035  1.00 12.96           C  
ATOM   1807  CG  ARG A 110     -22.483 -41.481   5.778  1.00 13.17           C  
ATOM   1808  CD  ARG A 110     -23.384 -40.785   4.748  1.00 13.87           C  
ATOM   1809  NE  ARG A 110     -23.330 -41.457   3.440  1.00 14.38           N  
ATOM   1810  CZ  ARG A 110     -23.996 -41.135   2.316  1.00 15.11           C  
ATOM   1811  NH1 ARG A 110     -24.871 -40.119   2.269  1.00 15.59           N  
ATOM   1812  NH2 ARG A 110     -23.770 -41.851   1.208  1.00 15.66           N1+
ATOM   1813  H   ARG A 110     -23.127 -42.415   8.631  1.00 12.95           H  
ATOM   1814  HA  ARG A 110     -20.494 -41.766   7.586  1.00 13.00           H  
ATOM   1815  HB3 ARG A 110     -21.719 -39.720   6.723  1.00 12.96           H  
ATOM   1816  HB2 ARG A 110     -23.178 -40.310   7.473  1.00 12.96           H  
ATOM   1817  HG3 ARG A 110     -23.018 -42.366   6.118  1.00 13.17           H  
ATOM   1818  HG2 ARG A 110     -21.554 -41.841   5.334  1.00 13.17           H  
ATOM   1819  HD3 ARG A 110     -23.217 -39.710   4.696  1.00 13.87           H  
ATOM   1820  HD2 ARG A 110     -24.417 -40.919   5.072  1.00 13.87           H  
ATOM   1821  HE  ARG A 110     -22.682 -42.234   3.379  1.00 14.38           H  
ATOM   1822 HH12 ARG A 110     -25.350 -39.890   1.410  1.00 15.59           H  
ATOM   1823 HH11 ARG A 110     -25.046 -39.568   3.096  1.00 15.59           H  
ATOM   1824 HH22 ARG A 110     -24.235 -41.624   0.341  1.00 15.66           H  
ATOM   1825 HH21 ARG A 110     -23.084 -42.594   1.228  1.00 15.66           H  
ATOM   1826  N   ARG A 111     -21.722 -40.033  10.135  1.00 12.89           N  
ATOM   1827  CA  ARG A 111     -21.391 -39.157  11.260  1.00 12.55           C  
ATOM   1828  C   ARG A 111     -21.071 -40.004  12.500  1.00 12.53           C  
ATOM   1829  O   ARG A 111     -21.898 -40.840  12.864  1.00 12.77           O  
ATOM   1830  CB  ARG A 111     -22.566 -38.195  11.568  1.00  0.00           C  
ATOM   1831  CG  ARG A 111     -23.194 -37.492  10.345  1.00  0.00           C  
ATOM   1832  CD  ARG A 111     -23.847 -36.141  10.701  1.00  0.00           C  
ATOM   1833  NE  ARG A 111     -24.162 -35.339   9.501  1.00  0.00           N  
ATOM   1834  CZ  ARG A 111     -23.737 -34.093   9.197  1.00  0.00           C  
ATOM   1835  NH1 ARG A 111     -22.939 -33.378  10.002  1.00  0.00           N  
ATOM   1836  NH2 ARG A 111     -24.128 -33.543   8.041  1.00  0.00           N1+
ATOM   1837  H   ARG A 111     -22.651 -40.426  10.141  1.00 12.89           H  
ATOM   1838  HA  ARG A 111     -20.522 -38.548  11.004  1.00 12.55           H  
ATOM   1839  HB3 ARG A 111     -22.205 -37.452  12.280  1.00  0.00           H  
ATOM   1840  HB2 ARG A 111     -23.365 -38.728  12.086  1.00  0.00           H  
ATOM   1841  HG3 ARG A 111     -23.990 -38.162  10.016  1.00  0.00           H  
ATOM   1842  HG2 ARG A 111     -22.536 -37.429   9.482  1.00  0.00           H  
ATOM   1843  HD3 ARG A 111     -23.313 -35.603  11.482  1.00  0.00           H  
ATOM   1844  HD2 ARG A 111     -24.830 -36.358  11.120  1.00  0.00           H  
ATOM   1845  HE  ARG A 111     -24.768 -35.797   8.836  1.00  0.00           H  
ATOM   1846 HH12 ARG A 111     -22.653 -32.442   9.753  1.00  0.00           H  
ATOM   1847 HH11 ARG A 111     -22.581 -33.795  10.851  1.00  0.00           H  
ATOM   1848 HH22 ARG A 111     -23.827 -32.612   7.790  1.00  0.00           H  
ATOM   1849 HH21 ARG A 111     -24.730 -34.051   7.409  1.00  0.00           H  
ATOM   1850  N   PHE A 112     -19.913 -39.764  13.141  1.00 12.43           N  
ATOM   1851  CA  PHE A 112     -19.519 -40.461  14.370  1.00 12.34           C  
ATOM   1852  C   PHE A 112     -18.423 -39.725  15.149  1.00 12.47           C  
ATOM   1853  O   PHE A 112     -17.573 -39.083  14.544  1.00 12.85           O  
ATOM   1854  CB  PHE A 112     -19.130 -41.935  14.092  1.00 12.39           C  
ATOM   1855  CG  PHE A 112     -17.970 -42.171  13.137  1.00 12.08           C  
ATOM   1856  CD1 PHE A 112     -18.168 -42.114  11.740  1.00 12.35           C  
ATOM   1857  CD2 PHE A 112     -16.660 -42.318  13.637  1.00 12.38           C  
ATOM   1858  CE1 PHE A 112     -17.089 -42.257  10.879  1.00 12.35           C  
ATOM   1859  CE2 PHE A 112     -15.601 -42.488  12.760  1.00 12.32           C  
ATOM   1860  CZ  PHE A 112     -15.814 -42.453  11.390  1.00 12.61           C  
ATOM   1861  H   PHE A 112     -19.264 -39.071  12.791  1.00 12.43           H  
ATOM   1862  HA  PHE A 112     -20.401 -40.450  15.008  1.00 12.34           H  
ATOM   1863  HB3 PHE A 112     -19.998 -42.483  13.743  1.00 12.39           H  
ATOM   1864  HB2 PHE A 112     -18.871 -42.420  15.034  1.00 12.39           H  
ATOM   1865  HD1 PHE A 112     -19.156 -41.962  11.333  1.00 12.35           H  
ATOM   1866  HD2 PHE A 112     -16.478 -42.311  14.701  1.00 12.38           H  
ATOM   1867  HE1 PHE A 112     -17.247 -42.227   9.810  1.00 12.35           H  
ATOM   1868  HE2 PHE A 112     -14.608 -42.652  13.146  1.00 12.32           H  
ATOM   1869  HZ  PHE A 112     -14.980 -42.591  10.722  1.00 12.61           H  
ATOM   1870  N   GLN A 113     -18.442 -39.878  16.482  1.00 12.47           N  
ATOM   1871  CA  GLN A 113     -17.436 -39.362  17.406  1.00 12.31           C  
ATOM   1872  C   GLN A 113     -16.455 -40.477  17.783  1.00 12.09           C  
ATOM   1873  O   GLN A 113     -16.877 -41.459  18.392  1.00 12.45           O  
ATOM   1874  CB  GLN A 113     -18.119 -38.842  18.686  1.00  0.00           C  
ATOM   1875  CG  GLN A 113     -18.986 -37.597  18.476  1.00  0.00           C  
ATOM   1876  CD  GLN A 113     -19.727 -37.220  19.758  1.00  0.00           C  
ATOM   1877  OE1 GLN A 113     -20.700 -37.870  20.136  1.00  0.00           O  
ATOM   1878  NE2 GLN A 113     -19.267 -36.166  20.435  1.00  0.00           N  
ATOM   1879  H   GLN A 113     -19.169 -40.452  16.897  1.00 12.47           H  
ATOM   1880  HA  GLN A 113     -16.894 -38.536  16.948  1.00 12.31           H  
ATOM   1881  HB3 GLN A 113     -17.358 -38.609  19.433  1.00  0.00           H  
ATOM   1882  HB2 GLN A 113     -18.731 -39.628  19.119  1.00  0.00           H  
ATOM   1883  HG3 GLN A 113     -19.722 -37.764  17.689  1.00  0.00           H  
ATOM   1884  HG2 GLN A 113     -18.348 -36.776  18.154  1.00  0.00           H  
ATOM   1885 HE22 GLN A 113     -19.723 -35.879  21.289  1.00  0.00           H  
ATOM   1886 HE21 GLN A 113     -18.458 -35.659  20.108  1.00  0.00           H  
ATOM   1887  N   GLN A 114     -15.166 -40.279  17.471  1.00 11.76           N  
ATOM   1888  CA  GLN A 114     -14.076 -41.110  17.986  1.00 12.16           C  
ATOM   1889  C   GLN A 114     -13.612 -40.606  19.352  1.00 12.38           C  
ATOM   1890  O   GLN A 114     -13.529 -39.395  19.529  1.00 12.31           O  
ATOM   1891  CB  GLN A 114     -12.879 -41.070  17.027  1.00 12.39           C  
ATOM   1892  CG  GLN A 114     -13.129 -41.800  15.705  1.00 13.20           C  
ATOM   1893  CD  GLN A 114     -11.883 -41.825  14.820  1.00 13.53           C  
ATOM   1894  OE1 GLN A 114     -10.938 -41.065  15.010  1.00 14.48           O  
ATOM   1895  NE2 GLN A 114     -11.909 -42.667  13.791  1.00 13.52           N  
ATOM   1896  H   GLN A 114     -14.893 -39.434  16.987  1.00 11.76           H  
ATOM   1897  HA  GLN A 114     -14.402 -42.141  18.082  1.00 12.16           H  
ATOM   1898  HB3 GLN A 114     -12.019 -41.538  17.512  1.00 12.39           H  
ATOM   1899  HB2 GLN A 114     -12.599 -40.033  16.832  1.00 12.39           H  
ATOM   1900  HG3 GLN A 114     -13.945 -41.318  15.168  1.00 13.20           H  
ATOM   1901  HG2 GLN A 114     -13.444 -42.826  15.896  1.00 13.20           H  
ATOM   1902 HE22 GLN A 114     -11.115 -42.718  13.165  1.00 13.52           H  
ATOM   1903 HE21 GLN A 114     -12.688 -43.296  13.657  1.00 13.52           H  
ATOM   1904  N   ASP A 115     -13.206 -41.528  20.238  1.00 12.59           N  
ATOM   1905  CA  ASP A 115     -12.464 -41.229  21.473  1.00 12.64           C  
ATOM   1906  C   ASP A 115     -10.943 -41.171  21.187  1.00 12.19           C  
ATOM   1907  O   ASP A 115     -10.141 -41.744  21.927  1.00 12.34           O  
ATOM   1908  CB  ASP A 115     -12.808 -42.201  22.629  1.00 12.95           C  
ATOM   1909  CG  ASP A 115     -12.452 -43.687  22.445  1.00 13.60           C  
ATOM   1910  OD1 ASP A 115     -12.454 -44.198  21.303  1.00 13.96           O  
ATOM   1911  OD2 ASP A 115     -12.259 -44.327  23.498  1.00 14.18           O1-
ATOM   1912  H   ASP A 115     -13.279 -42.511  20.011  1.00 12.59           H  
ATOM   1913  HA  ASP A 115     -12.740 -40.230  21.817  1.00 12.64           H  
ATOM   1914  HB3 ASP A 115     -13.886 -42.166  22.792  1.00 12.95           H  
ATOM   1915  HB2 ASP A 115     -12.366 -41.825  23.553  1.00 12.95           H  
ATOM   1916  N   ASP A 116     -10.589 -40.488  20.089  1.00 11.95           N  
ATOM   1917  CA  ASP A 116      -9.270 -40.412  19.475  1.00 11.72           C  
ATOM   1918  C   ASP A 116      -8.229 -39.743  20.392  1.00 11.49           C  
ATOM   1919  O   ASP A 116      -8.582 -38.897  21.212  1.00 11.53           O  
ATOM   1920  CB  ASP A 116      -9.398 -39.643  18.133  1.00 12.33           C  
ATOM   1921  CG  ASP A 116      -8.329 -39.910  17.063  1.00 12.65           C  
ATOM   1922  OD1 ASP A 116      -7.340 -40.615  17.349  1.00 12.53           O  
ATOM   1923  OD2 ASP A 116      -8.506 -39.375  15.947  1.00 12.44           O1-
ATOM   1924  H   ASP A 116     -11.319 -40.003  19.587  1.00 11.95           H  
ATOM   1925  HA  ASP A 116      -8.965 -41.443  19.287  1.00 11.72           H  
ATOM   1926  HB3 ASP A 116      -9.424 -38.570  18.334  1.00 12.33           H  
ATOM   1927  HB2 ASP A 116     -10.366 -39.862  17.684  1.00 12.33           H  
ATOM   1928  N   SER A 117      -6.957 -40.119  20.196  1.00 11.20           N  
ATOM   1929  CA  SER A 117      -5.792 -39.408  20.700  1.00 11.44           C  
ATOM   1930  C   SER A 117      -4.577 -39.661  19.796  1.00 11.57           C  
ATOM   1931  O   SER A 117      -4.496 -40.703  19.142  1.00 11.61           O  
ATOM   1932  CB  SER A 117      -5.439 -39.867  22.122  1.00  0.00           C  
ATOM   1933  OG  SER A 117      -6.467 -39.671  23.064  1.00  0.00           O  
ATOM   1934  H   SER A 117      -6.762 -40.807  19.479  1.00 11.20           H  
ATOM   1935  HA  SER A 117      -6.025 -38.346  20.663  1.00 11.44           H  
ATOM   1936  HB3 SER A 117      -4.569 -39.310  22.472  1.00  0.00           H  
ATOM   1937  HB2 SER A 117      -5.158 -40.913  22.112  1.00  0.00           H  
ATOM   1938  HG  SER A 117      -7.301 -39.909  22.649  1.00  0.00           H  
ATOM   1939  N   HIS A 118      -3.631 -38.711  19.836  1.00 11.81           N  
ATOM   1940  CA  HIS A 118      -2.354 -38.752  19.130  1.00 12.18           C  
ATOM   1941  C   HIS A 118      -1.224 -38.454  20.114  1.00 12.49           C  
ATOM   1942  O   HIS A 118      -1.205 -37.382  20.722  1.00 12.88           O  
ATOM   1943  CB  HIS A 118      -2.367 -37.759  17.954  1.00 12.22           C  
ATOM   1944  CG  HIS A 118      -3.409 -38.128  16.935  1.00 12.23           C  
ATOM   1945  ND1 HIS A 118      -4.667 -37.524  16.889  1.00 12.08           N  
ATOM   1946  CD2 HIS A 118      -3.355 -39.130  15.992  1.00 12.03           C  
ATOM   1947  CE1 HIS A 118      -5.329 -38.200  15.965  1.00 11.95           C  
ATOM   1948  NE2 HIS A 118      -4.605 -39.168  15.406  1.00 12.29           N  
ATOM   1949  H   HIS A 118      -3.786 -37.894  20.414  1.00 11.81           H  
ATOM   1950  HA  HIS A 118      -2.191 -39.750  18.719  1.00 12.18           H  
ATOM   1951  HB3 HIS A 118      -1.395 -37.736  17.461  1.00 12.22           H  
ATOM   1952  HB2 HIS A 118      -2.560 -36.744  18.307  1.00 12.22           H  
ATOM   1953  HD2 HIS A 118      -2.570 -39.824  15.733  1.00 12.03           H  
ATOM   1954  HE1 HIS A 118      -6.339 -37.965  15.672  1.00 11.95           H  
ATOM   1955  HE2 HIS A 118      -4.911 -39.812  14.690  1.00 12.29           H  
ATOM   1956  N   ILE A 119      -0.309 -39.425  20.245  1.00 12.80           N  
ATOM   1957  CA  ILE A 119       0.846 -39.358  21.130  1.00 13.32           C  
ATOM   1958  C   ILE A 119       2.086 -39.044  20.280  1.00 13.48           C  
ATOM   1959  O   ILE A 119       2.600 -39.926  19.592  1.00 13.51           O  
ATOM   1960  CB  ILE A 119       1.074 -40.695  21.894  1.00 13.49           C  
ATOM   1961  CG1 ILE A 119      -0.164 -41.094  22.730  1.00 13.70           C  
ATOM   1962  CG2 ILE A 119       2.354 -40.680  22.763  1.00 13.80           C  
ATOM   1963  CD1 ILE A 119      -0.091 -42.516  23.304  1.00 14.14           C  
ATOM   1964  H   ILE A 119      -0.407 -40.278  19.708  1.00 12.80           H  
ATOM   1965  HA  ILE A 119       0.715 -38.570  21.870  1.00 13.32           H  
ATOM   1966  HB  ILE A 119       1.202 -41.481  21.155  1.00 13.49           H  
ATOM   1967 HG13 ILE A 119      -1.067 -41.033  22.122  1.00 13.70           H  
ATOM   1968 HG12 ILE A 119      -0.315 -40.379  23.536  1.00 13.70           H  
ATOM   1969 HG21 ILE A 119       2.444 -41.582  23.362  1.00 13.80           H  
ATOM   1970 HG22 ILE A 119       3.257 -40.631  22.157  1.00 13.80           H  
ATOM   1971 HG23 ILE A 119       2.369 -39.826  23.440  1.00 13.80           H  
ATOM   1972 HD11 ILE A 119      -1.041 -43.028  23.163  1.00 14.14           H  
ATOM   1973 HD12 ILE A 119       0.674 -43.123  22.817  1.00 14.14           H  
ATOM   1974 HD13 ILE A 119       0.127 -42.499  24.372  1.00 14.14           H  
ATOM   1975  N   PHE A 120       2.538 -37.786  20.364  1.00 14.00           N  
ATOM   1976  CA  PHE A 120       3.793 -37.317  19.781  1.00 14.51           C  
ATOM   1977  C   PHE A 120       4.924 -37.719  20.744  1.00 15.05           C  
ATOM   1978  O   PHE A 120       4.847 -37.387  21.927  1.00 14.82           O  
ATOM   1979  CB  PHE A 120       3.733 -35.788  19.594  1.00 14.35           C  
ATOM   1980  CG  PHE A 120       2.558 -35.258  18.791  1.00 14.11           C  
ATOM   1981  CD1 PHE A 120       1.328 -34.993  19.429  1.00 14.23           C  
ATOM   1982  CD2 PHE A 120       2.625 -35.177  17.388  1.00 14.14           C  
ATOM   1983  CE1 PHE A 120       0.220 -34.603  18.689  1.00 14.06           C  
ATOM   1984  CE2 PHE A 120       1.502 -34.793  16.667  1.00 14.25           C  
ATOM   1985  CZ  PHE A 120       0.310 -34.498  17.310  1.00 14.41           C  
ATOM   1986  H   PHE A 120       2.057 -37.127  20.961  1.00 14.00           H  
ATOM   1987  HA  PHE A 120       3.935 -37.778  18.804  1.00 14.51           H  
ATOM   1988  HB3 PHE A 120       4.652 -35.430  19.133  1.00 14.35           H  
ATOM   1989  HB2 PHE A 120       3.692 -35.309  20.563  1.00 14.35           H  
ATOM   1990  HD1 PHE A 120       1.247 -35.103  20.498  1.00 14.23           H  
ATOM   1991  HD2 PHE A 120       3.535 -35.434  16.868  1.00 14.14           H  
ATOM   1992  HE1 PHE A 120      -0.716 -34.398  19.187  1.00 14.06           H  
ATOM   1993  HE2 PHE A 120       1.535 -34.757  15.592  1.00 14.25           H  
ATOM   1994  HZ  PHE A 120      -0.556 -34.211  16.732  1.00 14.41           H  
ATOM   1995  N   CYS A 121       5.926 -38.452  20.239  1.00 15.99           N  
ATOM   1996  CA  CYS A 121       6.990 -39.069  21.038  1.00 17.12           C  
ATOM   1997  C   CYS A 121       8.255 -39.265  20.183  1.00 17.75           C  
ATOM   1998  O   CYS A 121       8.180 -39.135  18.964  1.00 17.79           O  
ATOM   1999  CB  CYS A 121       6.490 -40.373  21.709  1.00 17.28           C  
ATOM   2000  SG  CYS A 121       6.320 -41.772  20.552  1.00 17.81           S  
ATOM   2001  H   CYS A 121       5.910 -38.712  19.261  1.00 15.99           H  
ATOM   2002  HA  CYS A 121       7.261 -38.368  21.825  1.00 17.12           H  
ATOM   2003  HB3 CYS A 121       5.536 -40.208  22.208  1.00 17.28           H  
ATOM   2004  HB2 CYS A 121       7.181 -40.663  22.497  1.00 17.28           H  
ATOM   2005  HG  CYS A 121       7.627 -41.916  20.307  1.00 17.81           H  
ATOM   2006  N   SER A 122       9.400 -39.589  20.812  1.00 18.72           N  
ATOM   2007  CA  SER A 122      10.634 -39.918  20.079  1.00 19.78           C  
ATOM   2008  C   SER A 122      10.647 -41.404  19.663  1.00 20.43           C  
ATOM   2009  O   SER A 122       9.741 -42.164  20.016  1.00 20.45           O  
ATOM   2010  CB  SER A 122      11.889 -39.577  20.913  1.00  0.00           C  
ATOM   2011  OG  SER A 122      11.816 -38.282  21.473  1.00  0.00           O  
ATOM   2012  H   SER A 122       9.438 -39.674  21.818  1.00 18.72           H  
ATOM   2013  HA  SER A 122      10.680 -39.316  19.169  1.00 19.78           H  
ATOM   2014  HB3 SER A 122      12.769 -39.596  20.268  1.00  0.00           H  
ATOM   2015  HB2 SER A 122      12.084 -40.314  21.686  1.00  0.00           H  
ATOM   2016  HG  SER A 122      11.806 -37.645  20.754  1.00  0.00           H  
ATOM   2017  N   MET A 123      11.695 -41.788  18.914  1.00 21.34           N  
ATOM   2018  CA  MET A 123      11.900 -43.138  18.374  1.00 22.31           C  
ATOM   2019  C   MET A 123      12.130 -44.220  19.443  1.00 22.38           C  
ATOM   2020  O   MET A 123      11.758 -45.374  19.231  1.00 22.52           O  
ATOM   2021  CB  MET A 123      13.026 -43.138  17.313  1.00  0.00           C  
ATOM   2022  CG  MET A 123      13.048 -41.921  16.360  1.00  0.00           C  
ATOM   2023  SD  MET A 123      13.376 -42.326  14.622  1.00  0.00           S  
ATOM   2024  CE  MET A 123      12.799 -40.798  13.833  1.00  0.00           C  
ATOM   2025  H   MET A 123      12.410 -41.114  18.681  1.00 21.34           H  
ATOM   2026  HA  MET A 123      10.983 -43.415  17.874  1.00 22.31           H  
ATOM   2027  HB3 MET A 123      12.967 -44.062  16.736  1.00  0.00           H  
ATOM   2028  HB2 MET A 123      13.992 -43.176  17.821  1.00  0.00           H  
ATOM   2029  HG3 MET A 123      13.811 -41.216  16.691  1.00  0.00           H  
ATOM   2030  HG2 MET A 123      12.113 -41.366  16.398  1.00  0.00           H  
ATOM   2031  HE1 MET A 123      12.944 -40.852  12.754  1.00  0.00           H  
ATOM   2032  HE2 MET A 123      11.738 -40.645  14.031  1.00  0.00           H  
ATOM   2033  HE3 MET A 123      13.350 -39.939  14.215  1.00  0.00           H  
ATOM   2034  N   GLU A 124      12.711 -43.811  20.578  1.00 22.78           N  
ATOM   2035  CA  GLU A 124      13.001 -44.643  21.741  1.00 23.03           C  
ATOM   2036  C   GLU A 124      11.749 -44.883  22.605  1.00 22.78           C  
ATOM   2037  O   GLU A 124      11.640 -45.945  23.218  1.00 22.89           O  
ATOM   2038  CB  GLU A 124      14.128 -43.984  22.573  1.00 24.00           C  
ATOM   2039  CG  GLU A 124      15.452 -43.729  21.801  1.00 25.32           C  
ATOM   2040  CD  GLU A 124      15.489 -42.509  20.857  1.00 26.16           C  
ATOM   2041  OE1 GLU A 124      14.767 -41.520  21.121  1.00 26.93           O  
ATOM   2042  OE2 GLU A 124      16.240 -42.592  19.861  1.00 27.33           O1-
ATOM   2043  H   GLU A 124      13.009 -42.847  20.654  1.00 22.78           H  
ATOM   2044  HA  GLU A 124      13.357 -45.614  21.391  1.00 23.03           H  
ATOM   2045  HB3 GLU A 124      14.358 -44.638  23.415  1.00 24.00           H  
ATOM   2046  HB2 GLU A 124      13.767 -43.061  23.029  1.00 24.00           H  
ATOM   2047  HG3 GLU A 124      15.718 -44.630  21.246  1.00 25.32           H  
ATOM   2048  HG2 GLU A 124      16.252 -43.585  22.528  1.00 25.32           H  
ATOM   2049  N   HIS A 125      10.827 -43.905  22.621  1.00 22.29           N  
ATOM   2050  CA  HIS A 125       9.578 -43.937  23.384  1.00 21.74           C  
ATOM   2051  C   HIS A 125       8.470 -44.804  22.761  1.00 21.55           C  
ATOM   2052  O   HIS A 125       7.480 -45.035  23.454  1.00 21.44           O  
ATOM   2053  CB  HIS A 125       9.063 -42.500  23.595  1.00  0.00           C  
ATOM   2054  CG  HIS A 125       9.969 -41.596  24.391  1.00  0.00           C  
ATOM   2055  ND1 HIS A 125      10.832 -40.686  23.782  1.00  0.00           N  
ATOM   2056  CD2 HIS A 125      10.101 -41.478  25.759  1.00  0.00           C  
ATOM   2057  CE1 HIS A 125      11.451 -40.067  24.777  1.00  0.00           C  
ATOM   2058  NE2 HIS A 125      11.053 -40.496  25.974  1.00  0.00           N  
ATOM   2059  H   HIS A 125      10.987 -43.070  22.076  1.00 22.29           H  
ATOM   2060  HA  HIS A 125       9.790 -44.362  24.367  1.00 21.74           H  
ATOM   2061  HB3 HIS A 125       8.092 -42.507  24.092  1.00  0.00           H  
ATOM   2062  HB2 HIS A 125       8.905 -42.040  22.620  1.00  0.00           H  
ATOM   2063  HD2 HIS A 125       9.606 -41.994  26.569  1.00  0.00           H  
ATOM   2064  HE1 HIS A 125      12.188 -39.292  24.630  1.00  0.00           H  
ATOM   2065  HE2 HIS A 125      11.377 -40.159  26.870  1.00  0.00           H  
ATOM   2066  N   ILE A 126       8.633 -45.275  21.506  1.00 21.35           N  
ATOM   2067  CA  ILE A 126       7.653 -46.099  20.777  1.00 21.36           C  
ATOM   2068  C   ILE A 126       7.178 -47.331  21.571  1.00 21.38           C  
ATOM   2069  O   ILE A 126       5.976 -47.570  21.629  1.00 21.15           O  
ATOM   2070  CB  ILE A 126       8.184 -46.607  19.398  1.00 21.44           C  
ATOM   2071  CG1 ILE A 126       8.467 -45.441  18.427  1.00 21.54           C  
ATOM   2072  CG2 ILE A 126       7.268 -47.645  18.692  1.00 21.39           C  
ATOM   2073  CD1 ILE A 126       9.227 -45.891  17.168  1.00 21.58           C  
ATOM   2074  H   ILE A 126       9.475 -45.039  21.000  1.00 21.35           H  
ATOM   2075  HA  ILE A 126       6.784 -45.463  20.598  1.00 21.36           H  
ATOM   2076  HB  ILE A 126       9.141 -47.098  19.585  1.00 21.44           H  
ATOM   2077 HG13 ILE A 126       9.044 -44.663  18.925  1.00 21.54           H  
ATOM   2078 HG12 ILE A 126       7.525 -44.972  18.139  1.00 21.54           H  
ATOM   2079 HG21 ILE A 126       7.646 -47.919  17.710  1.00 21.39           H  
ATOM   2080 HG22 ILE A 126       7.186 -48.584  19.240  1.00 21.39           H  
ATOM   2081 HG23 ILE A 126       6.261 -47.248  18.554  1.00 21.39           H  
ATOM   2082 HD11 ILE A 126       9.989 -45.175  16.871  1.00 21.58           H  
ATOM   2083 HD12 ILE A 126       9.749 -46.834  17.331  1.00 21.58           H  
ATOM   2084 HD13 ILE A 126       8.549 -46.028  16.325  1.00 21.58           H  
ATOM   2085  N   LYS A 127       8.131 -48.066  22.169  1.00 21.46           N  
ATOM   2086  CA  LYS A 127       7.893 -49.296  22.925  1.00 21.74           C  
ATOM   2087  C   LYS A 127       6.943 -49.088  24.109  1.00 21.43           C  
ATOM   2088  O   LYS A 127       5.928 -49.776  24.184  1.00 21.43           O  
ATOM   2089  CB  LYS A 127       9.233 -49.880  23.409  1.00  0.00           C  
ATOM   2090  CG  LYS A 127      10.170 -50.295  22.265  1.00  0.00           C  
ATOM   2091  CD  LYS A 127      11.469 -50.921  22.785  1.00  0.00           C  
ATOM   2092  CE  LYS A 127      12.431 -51.291  21.647  1.00  0.00           C  
ATOM   2093  NZ  LYS A 127      13.669 -51.905  22.160  1.00  0.00           N1+
ATOM   2094  H   LYS A 127       9.095 -47.778  22.084  1.00 21.46           H  
ATOM   2095  HA  LYS A 127       7.428 -50.012  22.245  1.00 21.74           H  
ATOM   2096  HB3 LYS A 127       9.038 -50.756  24.030  1.00  0.00           H  
ATOM   2097  HB2 LYS A 127       9.745 -49.160  24.050  1.00  0.00           H  
ATOM   2098  HG3 LYS A 127      10.411 -49.427  21.650  1.00  0.00           H  
ATOM   2099  HG2 LYS A 127       9.657 -51.002  21.612  1.00  0.00           H  
ATOM   2100  HD3 LYS A 127      11.227 -51.809  23.371  1.00  0.00           H  
ATOM   2101  HD2 LYS A 127      11.955 -50.223  23.469  1.00  0.00           H  
ATOM   2102  HE3 LYS A 127      12.694 -50.403  21.071  1.00  0.00           H  
ATOM   2103  HE2 LYS A 127      11.954 -51.991  20.960  1.00  0.00           H  
ATOM   2104  HZ1 LYS A 127      13.442 -52.748  22.668  1.00  0.00           H  
ATOM   2105  HZ2 LYS A 127      14.277 -52.134  21.387  1.00  0.00           H  
ATOM   2106  HZ3 LYS A 127      14.138 -51.257  22.776  1.00  0.00           H  
ATOM   2107  N   GLN A 128       7.279 -48.119  24.977  1.00 21.12           N  
ATOM   2108  CA  GLN A 128       6.505 -47.767  26.164  1.00 20.97           C  
ATOM   2109  C   GLN A 128       5.119 -47.200  25.832  1.00 20.41           C  
ATOM   2110  O   GLN A 128       4.176 -47.534  26.539  1.00 20.39           O  
ATOM   2111  CB  GLN A 128       7.299 -46.782  27.044  1.00  0.00           C  
ATOM   2112  CG  GLN A 128       8.618 -47.371  27.580  1.00  0.00           C  
ATOM   2113  CD  GLN A 128       9.302 -46.425  28.566  1.00  0.00           C  
ATOM   2114  OE1 GLN A 128       9.056 -46.492  29.767  1.00  0.00           O  
ATOM   2115  NE2 GLN A 128      10.165 -45.541  28.062  1.00  0.00           N  
ATOM   2116  H   GLN A 128       8.116 -47.578  24.816  1.00 21.12           H  
ATOM   2117  HA  GLN A 128       6.351 -48.684  26.737  1.00 20.97           H  
ATOM   2118  HB3 GLN A 128       6.676 -46.475  27.887  1.00  0.00           H  
ATOM   2119  HB2 GLN A 128       7.510 -45.872  26.478  1.00  0.00           H  
ATOM   2120  HG3 GLN A 128       9.301 -47.599  26.761  1.00  0.00           H  
ATOM   2121  HG2 GLN A 128       8.421 -48.315  28.091  1.00  0.00           H  
ATOM   2122 HE22 GLN A 128      10.642 -44.899  28.679  1.00  0.00           H  
ATOM   2123 HE21 GLN A 128      10.350 -45.509  27.071  1.00  0.00           H  
ATOM   2124  N   GLU A 129       5.014 -46.385  24.768  1.00 19.90           N  
ATOM   2125  CA  GLU A 129       3.775 -45.718  24.374  1.00 19.48           C  
ATOM   2126  C   GLU A 129       2.787 -46.597  23.597  1.00 19.27           C  
ATOM   2127  O   GLU A 129       1.586 -46.456  23.823  1.00 18.98           O  
ATOM   2128  CB  GLU A 129       4.093 -44.393  23.647  1.00 19.42           C  
ATOM   2129  CG  GLU A 129       4.782 -43.333  24.538  1.00 19.55           C  
ATOM   2130  CD  GLU A 129       4.017 -43.030  25.833  1.00 19.74           C  
ATOM   2131  OE1 GLU A 129       4.661 -43.043  26.903  1.00 19.77           O  
ATOM   2132  OE2 GLU A 129       2.784 -42.834  25.751  1.00 19.62           O1-
ATOM   2133  H   GLU A 129       5.838 -46.155  24.228  1.00 19.90           H  
ATOM   2134  HA  GLU A 129       3.242 -45.479  25.292  1.00 19.48           H  
ATOM   2135  HB3 GLU A 129       3.183 -43.973  23.216  1.00 19.42           H  
ATOM   2136  HB2 GLU A 129       4.752 -44.602  22.803  1.00 19.42           H  
ATOM   2137  HG3 GLU A 129       4.896 -42.405  23.977  1.00 19.55           H  
ATOM   2138  HG2 GLU A 129       5.793 -43.657  24.786  1.00 19.55           H  
ATOM   2139  N   VAL A 130       3.283 -47.515  22.751  1.00 19.11           N  
ATOM   2140  CA  VAL A 130       2.457 -48.538  22.101  1.00 19.23           C  
ATOM   2141  C   VAL A 130       2.012 -49.623  23.109  1.00 19.20           C  
ATOM   2142  O   VAL A 130       0.884 -50.098  23.000  1.00 19.11           O  
ATOM   2143  CB  VAL A 130       3.176 -49.192  20.882  1.00 19.17           C  
ATOM   2144  CG1 VAL A 130       2.462 -50.418  20.274  1.00 19.30           C  
ATOM   2145  CG2 VAL A 130       3.392 -48.161  19.756  1.00 19.16           C  
ATOM   2146  H   VAL A 130       4.280 -47.567  22.584  1.00 19.11           H  
ATOM   2147  HA  VAL A 130       1.558 -48.050  21.721  1.00 19.23           H  
ATOM   2148  HB  VAL A 130       4.159 -49.529  21.216  1.00 19.17           H  
ATOM   2149 HG11 VAL A 130       3.042 -50.829  19.447  1.00 19.30           H  
ATOM   2150 HG12 VAL A 130       2.327 -51.228  20.987  1.00 19.30           H  
ATOM   2151 HG13 VAL A 130       1.478 -50.153  19.889  1.00 19.30           H  
ATOM   2152 HG21 VAL A 130       3.962 -48.590  18.932  1.00 19.16           H  
ATOM   2153 HG22 VAL A 130       2.440 -47.811  19.353  1.00 19.16           H  
ATOM   2154 HG23 VAL A 130       3.939 -47.287  20.101  1.00 19.16           H  
ATOM   2155  N   LEU A 131       2.866 -49.945  24.100  1.00 19.34           N  
ATOM   2156  CA  LEU A 131       2.536 -50.822  25.227  1.00 19.40           C  
ATOM   2157  C   LEU A 131       1.496 -50.193  26.169  1.00 19.20           C  
ATOM   2158  O   LEU A 131       0.585 -50.903  26.585  1.00 19.42           O  
ATOM   2159  CB  LEU A 131       3.825 -51.219  25.982  1.00  0.00           C  
ATOM   2160  CG  LEU A 131       3.648 -52.194  27.173  1.00  0.00           C  
ATOM   2161  CD1 LEU A 131       3.071 -53.558  26.736  1.00  0.00           C  
ATOM   2162  CD2 LEU A 131       4.968 -52.346  27.955  1.00  0.00           C  
ATOM   2163  H   LEU A 131       3.787 -49.527  24.120  1.00 19.34           H  
ATOM   2164  HA  LEU A 131       2.096 -51.729  24.807  1.00 19.40           H  
ATOM   2165  HB3 LEU A 131       4.303 -50.307  26.342  1.00  0.00           H  
ATOM   2166  HB2 LEU A 131       4.525 -51.669  25.277  1.00  0.00           H  
ATOM   2167  HG  LEU A 131       2.942 -51.750  27.875  1.00  0.00           H  
ATOM   2168 HD11 LEU A 131       3.597 -54.400  27.186  1.00  0.00           H  
ATOM   2169 HD12 LEU A 131       2.024 -53.645  27.028  1.00  0.00           H  
ATOM   2170 HD13 LEU A 131       3.117 -53.696  25.655  1.00  0.00           H  
ATOM   2171 HD21 LEU A 131       4.789 -52.300  29.029  1.00  0.00           H  
ATOM   2172 HD22 LEU A 131       5.465 -53.293  27.746  1.00  0.00           H  
ATOM   2173 HD23 LEU A 131       5.681 -51.557  27.714  1.00  0.00           H  
ATOM   2174  N   ASN A 132       1.627 -48.883  26.460  1.00 18.72           N  
ATOM   2175  CA  ASN A 132       0.674 -48.101  27.255  1.00 18.30           C  
ATOM   2176  C   ASN A 132      -0.717 -48.132  26.626  1.00 18.03           C  
ATOM   2177  O   ASN A 132      -1.635 -48.579  27.305  1.00 18.03           O  
ATOM   2178  CB  ASN A 132       1.171 -46.646  27.448  1.00  0.00           C  
ATOM   2179  CG  ASN A 132       2.178 -46.440  28.585  1.00  0.00           C  
ATOM   2180  OD1 ASN A 132       2.353 -47.291  29.454  1.00  0.00           O  
ATOM   2181  ND2 ASN A 132       2.841 -45.282  28.589  1.00  0.00           N  
ATOM   2182  H   ASN A 132       2.429 -48.376  26.110  1.00 18.72           H  
ATOM   2183  HA  ASN A 132       0.642 -48.615  28.218  1.00 18.30           H  
ATOM   2184  HB3 ASN A 132       0.334 -46.002  27.703  1.00  0.00           H  
ATOM   2185  HB2 ASN A 132       1.560 -46.247  26.513  1.00  0.00           H  
ATOM   2186 HD22 ASN A 132       3.523 -45.095  29.309  1.00  0.00           H  
ATOM   2187 HD21 ASN A 132       2.711 -44.609  27.845  1.00  0.00           H  
ATOM   2188  N   THR A 133      -0.848 -47.739  25.346  1.00 17.67           N  
ATOM   2189  CA  THR A 133      -2.114 -47.817  24.612  1.00 17.38           C  
ATOM   2190  C   THR A 133      -2.689 -49.246  24.528  1.00 17.50           C  
ATOM   2191  O   THR A 133      -3.907 -49.380  24.601  1.00 17.37           O  
ATOM   2192  CB  THR A 133      -2.005 -47.257  23.174  1.00  0.00           C  
ATOM   2193  OG1 THR A 133      -1.022 -47.926  22.413  1.00  0.00           O  
ATOM   2194  CG2 THR A 133      -1.704 -45.756  23.131  1.00  0.00           C  
ATOM   2195  H   THR A 133      -0.046 -47.405  24.826  1.00 17.67           H  
ATOM   2196  HA  THR A 133      -2.839 -47.207  25.151  1.00 17.38           H  
ATOM   2197  HB  THR A 133      -2.955 -47.416  22.668  1.00  0.00           H  
ATOM   2198  HG1 THR A 133      -1.239 -48.860  22.369  1.00  0.00           H  
ATOM   2199 HG21 THR A 133      -1.654 -45.393  22.104  1.00  0.00           H  
ATOM   2200 HG22 THR A 133      -2.485 -45.196  23.644  1.00  0.00           H  
ATOM   2201 HG23 THR A 133      -0.762 -45.513  23.617  1.00  0.00           H  
ATOM   2202  N   LEU A 134      -1.831 -50.279  24.434  1.00 17.84           N  
ATOM   2203  CA  LEU A 134      -2.242 -51.686  24.401  1.00 18.26           C  
ATOM   2204  C   LEU A 134      -2.832 -52.155  25.741  1.00 18.49           C  
ATOM   2205  O   LEU A 134      -3.888 -52.781  25.727  1.00 18.45           O  
ATOM   2206  CB  LEU A 134      -1.064 -52.547  23.893  1.00  0.00           C  
ATOM   2207  CG  LEU A 134      -1.395 -54.012  23.547  1.00  0.00           C  
ATOM   2208  CD1 LEU A 134      -2.483 -54.137  22.464  1.00  0.00           C  
ATOM   2209  CD2 LEU A 134      -0.122 -54.753  23.113  1.00  0.00           C  
ATOM   2210  H   LEU A 134      -0.836 -50.104  24.393  1.00 17.84           H  
ATOM   2211  HA  LEU A 134      -3.051 -51.770  23.676  1.00 18.26           H  
ATOM   2212  HB3 LEU A 134      -0.257 -52.520  24.626  1.00  0.00           H  
ATOM   2213  HB2 LEU A 134      -0.665 -52.089  22.989  1.00  0.00           H  
ATOM   2214  HG  LEU A 134      -1.747 -54.500  24.455  1.00  0.00           H  
ATOM   2215 HD11 LEU A 134      -2.389 -55.065  21.902  1.00  0.00           H  
ATOM   2216 HD12 LEU A 134      -3.479 -54.131  22.907  1.00  0.00           H  
ATOM   2217 HD13 LEU A 134      -2.433 -53.317  21.748  1.00  0.00           H  
ATOM   2218 HD21 LEU A 134      -0.283 -55.830  23.102  1.00  0.00           H  
ATOM   2219 HD22 LEU A 134       0.189 -54.453  22.113  1.00  0.00           H  
ATOM   2220 HD23 LEU A 134       0.712 -54.543  23.782  1.00  0.00           H  
ATOM   2221  N   ASN A 135      -2.209 -51.763  26.865  1.00 18.90           N  
ATOM   2222  CA  ASN A 135      -2.719 -51.980  28.226  1.00 19.42           C  
ATOM   2223  C   ASN A 135      -4.043 -51.239  28.484  1.00 19.20           C  
ATOM   2224  O   ASN A 135      -4.891 -51.772  29.196  1.00 19.26           O  
ATOM   2225  CB  ASN A 135      -1.666 -51.540  29.274  1.00  0.00           C  
ATOM   2226  CG  ASN A 135      -0.360 -52.344  29.260  1.00  0.00           C  
ATOM   2227  OD1 ASN A 135      -0.251 -53.383  28.612  1.00  0.00           O  
ATOM   2228  ND2 ASN A 135       0.647 -51.860  29.990  1.00  0.00           N  
ATOM   2229  H   ASN A 135      -1.336 -51.255  26.794  1.00 18.90           H  
ATOM   2230  HA  ASN A 135      -2.902 -53.051  28.333  1.00 19.42           H  
ATOM   2231  HB3 ASN A 135      -2.087 -51.642  30.275  1.00  0.00           H  
ATOM   2232  HB2 ASN A 135      -1.429 -50.483  29.148  1.00  0.00           H  
ATOM   2233 HD22 ASN A 135       1.528 -52.350  30.016  1.00  0.00           H  
ATOM   2234 HD21 ASN A 135       0.541 -51.000  30.509  1.00  0.00           H  
ATOM   2235  N   PHE A 136      -4.203 -50.046  27.884  1.00 18.94           N  
ATOM   2236  CA  PHE A 136      -5.390 -49.198  28.000  1.00 18.50           C  
ATOM   2237  C   PHE A 136      -6.624 -49.767  27.282  1.00 18.22           C  
ATOM   2238  O   PHE A 136      -7.732 -49.467  27.723  1.00 17.89           O  
ATOM   2239  CB  PHE A 136      -5.059 -47.768  27.521  1.00  0.00           C  
ATOM   2240  CG  PHE A 136      -3.936 -47.046  28.258  1.00  0.00           C  
ATOM   2241  CD1 PHE A 136      -3.512 -47.429  29.554  1.00  0.00           C  
ATOM   2242  CD2 PHE A 136      -3.313 -45.939  27.642  1.00  0.00           C  
ATOM   2243  CE1 PHE A 136      -2.410 -46.820  30.134  1.00  0.00           C  
ATOM   2244  CE2 PHE A 136      -2.215 -45.341  28.242  1.00  0.00           C  
ATOM   2245  CZ  PHE A 136      -1.746 -45.801  29.467  1.00  0.00           C  
ATOM   2246  H   PHE A 136      -3.444 -49.672  27.330  1.00 18.94           H  
ATOM   2247  HA  PHE A 136      -5.665 -49.149  29.053  1.00 18.50           H  
ATOM   2248  HB3 PHE A 136      -5.947 -47.143  27.531  1.00  0.00           H  
ATOM   2249  HB2 PHE A 136      -4.771 -47.812  26.472  1.00  0.00           H  
ATOM   2250  HD1 PHE A 136      -3.988 -48.237  30.088  1.00  0.00           H  
ATOM   2251  HD2 PHE A 136      -3.651 -45.592  26.677  1.00  0.00           H  
ATOM   2252  HE1 PHE A 136      -2.059 -47.148  31.101  1.00  0.00           H  
ATOM   2253  HE2 PHE A 136      -1.708 -44.525  27.747  1.00  0.00           H  
ATOM   2254  HZ  PHE A 136      -0.882 -45.338  29.920  1.00  0.00           H  
ATOM   2255  N   LEU A 137      -6.416 -50.603  26.244  1.00 17.95           N  
ATOM   2256  CA  LEU A 137      -7.466 -51.378  25.577  1.00 18.17           C  
ATOM   2257  C   LEU A 137      -8.030 -52.475  26.491  1.00 18.46           C  
ATOM   2258  O   LEU A 137      -9.245 -52.577  26.612  1.00 18.10           O  
ATOM   2259  CB  LEU A 137      -6.953 -52.035  24.268  1.00  0.00           C  
ATOM   2260  CG  LEU A 137      -7.169 -51.280  22.943  1.00  0.00           C  
ATOM   2261  CD1 LEU A 137      -8.651 -51.046  22.617  1.00  0.00           C  
ATOM   2262  CD2 LEU A 137      -6.332 -50.005  22.818  1.00  0.00           C  
ATOM   2263  H   LEU A 137      -5.470 -50.785  25.937  1.00 17.95           H  
ATOM   2264  HA  LEU A 137      -8.279 -50.690  25.356  1.00 18.17           H  
ATOM   2265  HB3 LEU A 137      -7.445 -53.000  24.127  1.00  0.00           H  
ATOM   2266  HB2 LEU A 137      -5.898 -52.282  24.361  1.00  0.00           H  
ATOM   2267  HG  LEU A 137      -6.795 -51.942  22.165  1.00  0.00           H  
ATOM   2268 HD11 LEU A 137      -8.780 -50.190  21.959  1.00  0.00           H  
ATOM   2269 HD12 LEU A 137      -9.063 -51.919  22.110  1.00  0.00           H  
ATOM   2270 HD13 LEU A 137      -9.276 -50.879  23.492  1.00  0.00           H  
ATOM   2271 HD21 LEU A 137      -6.738 -49.312  22.082  1.00  0.00           H  
ATOM   2272 HD22 LEU A 137      -6.271 -49.487  23.769  1.00  0.00           H  
ATOM   2273 HD23 LEU A 137      -5.320 -50.246  22.501  1.00  0.00           H  
ATOM   2274  N   PHE A 138      -7.156 -53.286  27.109  1.00 18.59           N  
ATOM   2275  CA  PHE A 138      -7.588 -54.377  27.989  1.00 19.01           C  
ATOM   2276  C   PHE A 138      -8.146 -53.876  29.331  1.00 19.35           C  
ATOM   2277  O   PHE A 138      -9.005 -54.549  29.900  1.00 19.52           O  
ATOM   2278  CB  PHE A 138      -6.452 -55.396  28.190  1.00  0.00           C  
ATOM   2279  CG  PHE A 138      -5.990 -56.045  26.897  1.00  0.00           C  
ATOM   2280  CD1 PHE A 138      -4.771 -55.657  26.309  1.00  0.00           C  
ATOM   2281  CD2 PHE A 138      -6.836 -56.935  26.200  1.00  0.00           C  
ATOM   2282  CE1 PHE A 138      -4.414 -56.147  25.061  1.00  0.00           C  
ATOM   2283  CE2 PHE A 138      -6.457 -57.420  24.955  1.00  0.00           C  
ATOM   2284  CZ  PHE A 138      -5.256 -57.018  24.386  1.00  0.00           C  
ATOM   2285  H   PHE A 138      -6.162 -53.178  26.961  1.00 18.59           H  
ATOM   2286  HA  PHE A 138      -8.407 -54.901  27.493  1.00 19.01           H  
ATOM   2287  HB3 PHE A 138      -6.787 -56.188  28.861  1.00  0.00           H  
ATOM   2288  HB2 PHE A 138      -5.600 -54.922  28.680  1.00  0.00           H  
ATOM   2289  HD1 PHE A 138      -4.110 -54.982  26.831  1.00  0.00           H  
ATOM   2290  HD2 PHE A 138      -7.787 -57.224  26.623  1.00  0.00           H  
ATOM   2291  HE1 PHE A 138      -3.478 -55.858  24.614  1.00  0.00           H  
ATOM   2292  HE2 PHE A 138      -7.107 -58.096  24.419  1.00  0.00           H  
ATOM   2293  HZ  PHE A 138      -4.974 -57.390  23.414  1.00  0.00           H  
ATOM   2294  N   TYR A 139      -7.685 -52.695  29.781  1.00 19.79           N  
ATOM   2295  CA  TYR A 139      -8.163 -52.022  30.984  1.00 20.46           C  
ATOM   2296  C   TYR A 139      -9.616 -51.534  30.842  1.00 20.36           C  
ATOM   2297  O   TYR A 139     -10.393 -51.812  31.752  1.00 20.40           O  
ATOM   2298  CB  TYR A 139      -7.176 -50.904  31.390  1.00  0.00           C  
ATOM   2299  CG  TYR A 139      -7.437 -50.147  32.688  1.00  0.00           C  
ATOM   2300  CD1 TYR A 139      -8.049 -50.771  33.799  1.00  0.00           C  
ATOM   2301  CD2 TYR A 139      -7.013 -48.805  32.802  1.00  0.00           C  
ATOM   2302  CE1 TYR A 139      -8.253 -50.057  34.996  1.00  0.00           C  
ATOM   2303  CE2 TYR A 139      -7.209 -48.093  34.001  1.00  0.00           C  
ATOM   2304  CZ  TYR A 139      -7.830 -48.718  35.099  1.00  0.00           C  
ATOM   2305  OH  TYR A 139      -8.015 -48.029  36.262  1.00  0.00           O  
ATOM   2306  H   TYR A 139      -6.961 -52.217  29.261  1.00 19.79           H  
ATOM   2307  HA  TYR A 139      -8.148 -52.777  31.771  1.00 20.46           H  
ATOM   2308  HB3 TYR A 139      -7.116 -50.180  30.578  1.00  0.00           H  
ATOM   2309  HB2 TYR A 139      -6.178 -51.333  31.486  1.00  0.00           H  
ATOM   2310  HD1 TYR A 139      -8.369 -51.801  33.751  1.00  0.00           H  
ATOM   2311  HD2 TYR A 139      -6.529 -48.318  31.969  1.00  0.00           H  
ATOM   2312  HE1 TYR A 139      -8.727 -50.546  35.835  1.00  0.00           H  
ATOM   2313  HE2 TYR A 139      -6.883 -47.065  34.077  1.00  0.00           H  
ATOM   2314  HH  TYR A 139      -8.447 -48.550  36.943  1.00  0.00           H  
ATOM   2315  N   VAL A 140      -9.979 -50.891  29.709  1.00 20.26           N  
ATOM   2316  CA  VAL A 140     -11.372 -50.505  29.429  1.00 20.16           C  
ATOM   2317  C   VAL A 140     -12.314 -51.704  29.218  1.00 19.56           C  
ATOM   2318  O   VAL A 140     -13.446 -51.666  29.694  1.00 19.58           O  
ATOM   2319  CB  VAL A 140     -11.575 -49.585  28.184  1.00  0.00           C  
ATOM   2320  CG1 VAL A 140     -11.104 -48.160  28.418  1.00  0.00           C  
ATOM   2321  CG2 VAL A 140     -11.031 -50.099  26.851  1.00  0.00           C  
ATOM   2322  H   VAL A 140      -9.297 -50.691  28.990  1.00 20.26           H  
ATOM   2323  HA  VAL A 140     -11.721 -49.963  30.307  1.00 20.16           H  
ATOM   2324  HB  VAL A 140     -12.653 -49.498  28.032  1.00  0.00           H  
ATOM   2325 HG11 VAL A 140     -11.258 -47.527  27.546  1.00  0.00           H  
ATOM   2326 HG12 VAL A 140     -11.726 -47.752  29.201  1.00  0.00           H  
ATOM   2327 HG13 VAL A 140     -10.058 -48.109  28.718  1.00  0.00           H  
ATOM   2328 HG21 VAL A 140     -11.556 -49.643  26.016  1.00  0.00           H  
ATOM   2329 HG22 VAL A 140      -9.969 -49.905  26.749  1.00  0.00           H  
ATOM   2330 HG23 VAL A 140     -11.171 -51.156  26.721  1.00  0.00           H  
ATOM   2331  N   TYR A 141     -11.833 -52.729  28.496  1.00 18.81           N  
ATOM   2332  CA  TYR A 141     -12.623 -53.866  28.029  1.00 18.30           C  
ATOM   2333  C   TYR A 141     -12.951 -54.876  29.138  1.00 18.39           C  
ATOM   2334  O   TYR A 141     -13.908 -55.634  28.979  1.00 18.36           O  
ATOM   2335  CB  TYR A 141     -11.908 -54.495  26.809  1.00 17.66           C  
ATOM   2336  CG  TYR A 141     -12.036 -53.760  25.470  1.00 17.01           C  
ATOM   2337  CD1 TYR A 141     -12.734 -52.534  25.326  1.00 16.78           C  
ATOM   2338  CD2 TYR A 141     -11.448 -54.336  24.326  1.00 16.77           C  
ATOM   2339  CE1 TYR A 141     -12.793 -51.874  24.084  1.00 16.58           C  
ATOM   2340  CE2 TYR A 141     -11.576 -53.710  23.071  1.00 16.52           C  
ATOM   2341  CZ  TYR A 141     -12.224 -52.472  22.949  1.00 16.53           C  
ATOM   2342  OH  TYR A 141     -12.298 -51.862  21.733  1.00 16.57           O  
ATOM   2343  H   TYR A 141     -10.887 -52.677  28.144  1.00 18.81           H  
ATOM   2344  HA  TYR A 141     -13.595 -53.501  27.703  1.00 18.30           H  
ATOM   2345  HB3 TYR A 141     -12.281 -55.505  26.638  1.00 17.66           H  
ATOM   2346  HB2 TYR A 141     -10.851 -54.635  27.036  1.00 17.66           H  
ATOM   2347  HD1 TYR A 141     -13.213 -52.054  26.165  1.00 16.78           H  
ATOM   2348  HD2 TYR A 141     -10.926 -55.278  24.401  1.00 16.77           H  
ATOM   2349  HE1 TYR A 141     -13.298 -50.923  24.005  1.00 16.58           H  
ATOM   2350  HE2 TYR A 141     -11.173 -54.167  22.190  1.00 16.52           H  
ATOM   2351  HH  TYR A 141     -12.580 -50.946  21.798  1.00 16.57           H  
ATOM   2352  N   ASN A 142     -12.217 -54.821  30.261  1.00 18.44           N  
ATOM   2353  CA  ASN A 142     -12.501 -55.597  31.465  1.00 18.70           C  
ATOM   2354  C   ASN A 142     -13.732 -55.077  32.244  1.00 18.52           C  
ATOM   2355  O   ASN A 142     -14.374 -55.890  32.909  1.00 18.58           O  
ATOM   2356  CB  ASN A 142     -11.223 -55.645  32.337  1.00  0.00           C  
ATOM   2357  CG  ASN A 142     -11.204 -56.693  33.460  1.00  0.00           C  
ATOM   2358  OD1 ASN A 142     -10.566 -56.474  34.486  1.00  0.00           O  
ATOM   2359  ND2 ASN A 142     -11.865 -57.840  33.284  1.00  0.00           N  
ATOM   2360  H   ASN A 142     -11.444 -54.172  30.319  1.00 18.44           H  
ATOM   2361  HA  ASN A 142     -12.754 -56.613  31.155  1.00 18.70           H  
ATOM   2362  HB3 ASN A 142     -11.013 -54.658  32.755  1.00  0.00           H  
ATOM   2363  HB2 ASN A 142     -10.370 -55.889  31.704  1.00  0.00           H  
ATOM   2364 HD22 ASN A 142     -11.856 -58.540  34.011  1.00  0.00           H  
ATOM   2365 HD21 ASN A 142     -12.388 -58.012  32.438  1.00  0.00           H  
ATOM   2366  N   LEU A 143     -14.082 -53.779  32.121  1.00 18.49           N  
ATOM   2367  CA  LEU A 143     -15.306 -53.210  32.714  1.00 18.75           C  
ATOM   2368  C   LEU A 143     -16.595 -53.741  32.063  1.00 18.92           C  
ATOM   2369  O   LEU A 143     -17.617 -53.803  32.744  1.00 18.97           O  
ATOM   2370  CB  LEU A 143     -15.317 -51.661  32.651  1.00  0.00           C  
ATOM   2371  CG  LEU A 143     -14.418 -50.928  33.669  1.00  0.00           C  
ATOM   2372  CD1 LEU A 143     -14.719 -51.292  35.135  1.00  0.00           C  
ATOM   2373  CD2 LEU A 143     -12.925 -50.999  33.316  1.00  0.00           C  
ATOM   2374  H   LEU A 143     -13.524 -53.154  31.556  1.00 18.49           H  
ATOM   2375  HA  LEU A 143     -15.340 -53.525  33.758  1.00 18.75           H  
ATOM   2376  HB3 LEU A 143     -16.333 -51.313  32.844  1.00  0.00           H  
ATOM   2377  HB2 LEU A 143     -15.100 -51.319  31.639  1.00  0.00           H  
ATOM   2378  HG  LEU A 143     -14.706 -49.885  33.571  1.00  0.00           H  
ATOM   2379 HD11 LEU A 143     -14.739 -50.398  35.758  1.00  0.00           H  
ATOM   2380 HD12 LEU A 143     -15.690 -51.776  35.244  1.00  0.00           H  
ATOM   2381 HD13 LEU A 143     -13.971 -51.966  35.554  1.00  0.00           H  
ATOM   2382 HD21 LEU A 143     -12.450 -50.022  33.409  1.00  0.00           H  
ATOM   2383 HD22 LEU A 143     -12.376 -51.695  33.952  1.00  0.00           H  
ATOM   2384 HD23 LEU A 143     -12.788 -51.320  32.287  1.00  0.00           H  
ATOM   2385  N   PHE A 144     -16.524 -54.104  30.773  1.00 19.28           N  
ATOM   2386  CA  PHE A 144     -17.659 -54.604  29.999  1.00 19.69           C  
ATOM   2387  C   PHE A 144     -17.673 -56.146  29.924  1.00 20.25           C  
ATOM   2388  O   PHE A 144     -18.741 -56.703  29.673  1.00 20.45           O  
ATOM   2389  CB  PHE A 144     -17.616 -53.966  28.597  1.00 19.31           C  
ATOM   2390  CG  PHE A 144     -17.543 -52.445  28.588  1.00 19.01           C  
ATOM   2391  CD1 PHE A 144     -18.653 -51.663  28.973  1.00 18.82           C  
ATOM   2392  CD2 PHE A 144     -16.317 -51.800  28.323  1.00 18.99           C  
ATOM   2393  CE1 PHE A 144     -18.540 -50.280  29.038  1.00 18.71           C  
ATOM   2394  CE2 PHE A 144     -16.223 -50.417  28.394  1.00 18.75           C  
ATOM   2395  CZ  PHE A 144     -17.330 -49.660  28.748  1.00 18.72           C  
ATOM   2396  H   PHE A 144     -15.648 -54.013  30.279  1.00 19.28           H  
ATOM   2397  HA  PHE A 144     -18.595 -54.296  30.470  1.00 19.69           H  
ATOM   2398  HB3 PHE A 144     -18.494 -54.272  28.025  1.00 19.31           H  
ATOM   2399  HB2 PHE A 144     -16.751 -54.355  28.065  1.00 19.31           H  
ATOM   2400  HD1 PHE A 144     -19.593 -52.138  29.217  1.00 18.82           H  
ATOM   2401  HD2 PHE A 144     -15.448 -52.379  28.057  1.00 18.99           H  
ATOM   2402  HE1 PHE A 144     -19.393 -49.683  29.324  1.00 18.71           H  
ATOM   2403  HE2 PHE A 144     -15.282 -49.935  28.175  1.00 18.75           H  
ATOM   2404  HZ  PHE A 144     -17.249 -48.584  28.806  1.00 18.72           H  
ATOM   2405  N   GLY A 145     -16.517 -56.797  30.177  1.00 20.82           N  
ATOM   2406  CA  GLY A 145     -16.297 -58.250  30.211  1.00 21.68           C  
ATOM   2407  C   GLY A 145     -16.389 -58.846  28.799  1.00 22.06           C  
ATOM   2408  O   GLY A 145     -17.486 -58.932  28.252  1.00 22.45           O  
ATOM   2409  H   GLY A 145     -15.701 -56.234  30.371  1.00 20.82           H  
ATOM   2410  HA3 GLY A 145     -17.036 -58.723  30.859  1.00 21.68           H  
ATOM   2411  HA2 GLY A 145     -15.316 -58.447  30.643  1.00 21.68           H  
ATOM   2412  N   PHE A 146     -15.250 -59.259  28.211  1.00 31.02           N  
ATOM   2413  CA  PHE A 146     -15.117 -59.455  26.757  1.00 32.28           C  
ATOM   2414  C   PHE A 146     -14.366 -60.735  26.301  1.00 31.44           C  
ATOM   2415  O   PHE A 146     -14.076 -61.578  27.150  1.00 32.07           O  
ATOM   2416  CB  PHE A 146     -14.626 -58.126  26.140  1.00  0.00           C  
ATOM   2417  CG  PHE A 146     -15.687 -57.053  25.877  1.00  0.00           C  
ATOM   2418  CD1 PHE A 146     -15.337 -55.692  26.000  1.00  0.00           C  
ATOM   2419  CD2 PHE A 146     -16.932 -57.361  25.278  1.00  0.00           C  
ATOM   2420  CE1 PHE A 146     -16.173 -54.692  25.525  1.00  0.00           C  
ATOM   2421  CE2 PHE A 146     -17.771 -56.348  24.833  1.00  0.00           C  
ATOM   2422  CZ  PHE A 146     -17.389 -55.018  24.946  1.00  0.00           C  
ATOM   2423  H   PHE A 146     -14.383 -59.241  28.729  1.00 31.02           H  
ATOM   2424  HA  PHE A 146     -16.106 -59.666  26.359  1.00 32.28           H  
ATOM   2425  HB3 PHE A 146     -14.105 -58.313  25.206  1.00  0.00           H  
ATOM   2426  HB2 PHE A 146     -13.867 -57.698  26.796  1.00  0.00           H  
ATOM   2427  HD1 PHE A 146     -14.388 -55.416  26.415  1.00  0.00           H  
ATOM   2428  HD2 PHE A 146     -17.235 -58.383  25.108  1.00  0.00           H  
ATOM   2429  HE1 PHE A 146     -15.869 -53.660  25.606  1.00  0.00           H  
ATOM   2430  HE2 PHE A 146     -18.715 -56.596  24.370  1.00  0.00           H  
ATOM   2431  HZ  PHE A 146     -18.035 -54.236  24.576  1.00  0.00           H  
ATOM   2432  N   LYS A 147     -14.214 -60.931  24.965  1.00 31.02           N  
ATOM   2433  CA  LYS A 147     -14.276 -62.271  24.339  1.00 30.54           C  
ATOM   2434  C   LYS A 147     -13.306 -62.623  23.168  1.00 30.29           C  
ATOM   2435  O   LYS A 147     -13.353 -63.782  22.755  1.00 30.82           O  
ATOM   2436  CB  LYS A 147     -15.728 -62.463  23.804  1.00  0.00           C  
ATOM   2437  CG  LYS A 147     -16.859 -62.514  24.849  1.00  0.00           C  
ATOM   2438  CD  LYS A 147     -18.235 -62.697  24.189  1.00  0.00           C  
ATOM   2439  CE  LYS A 147     -19.390 -62.727  25.203  1.00  0.00           C  
ATOM   2440  NZ  LYS A 147     -20.702 -62.806  24.535  1.00  0.00           N1+
ATOM   2441  H   LYS A 147     -14.420 -60.167  24.337  1.00 31.02           H  
ATOM   2442  HA  LYS A 147     -14.093 -63.033  25.098  1.00 30.54           H  
ATOM   2443  HB3 LYS A 147     -15.795 -63.394  23.239  1.00  0.00           H  
ATOM   2444  HB2 LYS A 147     -15.947 -61.672  23.085  1.00  0.00           H  
ATOM   2445  HG3 LYS A 147     -16.882 -61.596  25.432  1.00  0.00           H  
ATOM   2446  HG2 LYS A 147     -16.671 -63.324  25.554  1.00  0.00           H  
ATOM   2447  HD3 LYS A 147     -18.233 -63.622  23.609  1.00  0.00           H  
ATOM   2448  HD2 LYS A 147     -18.394 -61.889  23.473  1.00  0.00           H  
ATOM   2449  HE3 LYS A 147     -19.373 -61.829  25.820  1.00  0.00           H  
ATOM   2450  HE2 LYS A 147     -19.281 -63.580  25.874  1.00  0.00           H  
ATOM   2451  HZ1 LYS A 147     -20.748 -63.642  23.971  1.00  0.00           H  
ATOM   2452  HZ2 LYS A 147     -21.435 -62.828  25.230  1.00  0.00           H  
ATOM   2453  HZ3 LYS A 147     -20.829 -61.995  23.945  1.00  0.00           H  
ATOM   2454  N   TYR A 148     -12.537 -61.691  22.566  1.00 27.98           N  
ATOM   2455  CA  TYR A 148     -12.286 -61.724  21.097  1.00 27.56           C  
ATOM   2456  C   TYR A 148     -10.830 -61.502  20.598  1.00 27.51           C  
ATOM   2457  O   TYR A 148      -9.879 -61.844  21.297  1.00 28.08           O  
ATOM   2458  CB  TYR A 148     -13.333 -60.794  20.436  1.00  0.00           C  
ATOM   2459  CG  TYR A 148     -13.469 -59.478  21.173  1.00  0.00           C  
ATOM   2460  CD1 TYR A 148     -12.354 -58.626  21.336  1.00  0.00           C  
ATOM   2461  CD2 TYR A 148     -14.688 -59.172  21.805  1.00  0.00           C  
ATOM   2462  CE1 TYR A 148     -12.443 -57.500  22.167  1.00  0.00           C  
ATOM   2463  CE2 TYR A 148     -14.780 -58.033  22.615  1.00  0.00           C  
ATOM   2464  CZ  TYR A 148     -13.657 -57.209  22.807  1.00  0.00           C  
ATOM   2465  OH  TYR A 148     -13.755 -56.097  23.578  1.00  0.00           O  
ATOM   2466  H   TYR A 148     -12.460 -60.776  22.985  1.00 27.98           H  
ATOM   2467  HA  TYR A 148     -12.504 -62.726  20.722  1.00 27.56           H  
ATOM   2468  HB3 TYR A 148     -14.298 -61.301  20.478  1.00  0.00           H  
ATOM   2469  HB2 TYR A 148     -13.172 -60.621  19.373  1.00  0.00           H  
ATOM   2470  HD1 TYR A 148     -11.413 -58.838  20.852  1.00  0.00           H  
ATOM   2471  HD2 TYR A 148     -15.550 -59.811  21.684  1.00  0.00           H  
ATOM   2472  HE1 TYR A 148     -11.586 -56.859  22.307  1.00  0.00           H  
ATOM   2473  HE2 TYR A 148     -15.722 -57.791  23.075  1.00  0.00           H  
ATOM   2474  HH  TYR A 148     -14.623 -55.982  23.976  1.00  0.00           H  
ATOM   2475  N   GLU A 149     -10.715 -61.028  19.338  1.00 18.91           N  
ATOM   2476  CA  GLU A 149      -9.590 -61.219  18.417  1.00 18.14           C  
ATOM   2477  C   GLU A 149      -8.778 -59.942  18.154  1.00 17.61           C  
ATOM   2478  O   GLU A 149      -9.358 -58.867  17.995  1.00 17.58           O  
ATOM   2479  CB  GLU A 149     -10.172 -61.689  17.058  1.00  0.00           C  
ATOM   2480  CG  GLU A 149     -11.051 -62.958  17.110  1.00  0.00           C  
ATOM   2481  CD  GLU A 149     -10.302 -64.200  17.608  1.00  0.00           C  
ATOM   2482  OE1 GLU A 149      -9.292 -64.561  16.961  1.00  0.00           O  
ATOM   2483  OE2 GLU A 149     -10.759 -64.775  18.620  1.00  0.00           O1-
ATOM   2484  H   GLU A 149     -11.553 -60.692  18.887  1.00 18.91           H  
ATOM   2485  HA  GLU A 149      -8.923 -61.987  18.814  1.00 18.14           H  
ATOM   2486  HB3 GLU A 149      -9.357 -61.848  16.348  1.00  0.00           H  
ATOM   2487  HB2 GLU A 149     -10.770 -60.887  16.623  1.00  0.00           H  
ATOM   2488  HG3 GLU A 149     -11.425 -63.174  16.109  1.00  0.00           H  
ATOM   2489  HG2 GLU A 149     -11.939 -62.780  17.720  1.00  0.00           H  
ATOM   2490  N   LEU A 150      -7.451 -60.119  18.023  1.00 16.86           N  
ATOM   2491  CA  LEU A 150      -6.508 -59.093  17.579  1.00 16.37           C  
ATOM   2492  C   LEU A 150      -6.018 -59.413  16.158  1.00 16.37           C  
ATOM   2493  O   LEU A 150      -5.783 -60.578  15.832  1.00 16.16           O  
ATOM   2494  CB  LEU A 150      -5.299 -59.019  18.542  1.00  0.00           C  
ATOM   2495  CG  LEU A 150      -5.500 -58.078  19.748  1.00  0.00           C  
ATOM   2496  CD1 LEU A 150      -6.644 -58.520  20.677  1.00  0.00           C  
ATOM   2497  CD2 LEU A 150      -4.181 -57.889  20.521  1.00  0.00           C  
ATOM   2498  H   LEU A 150      -7.062 -61.044  18.143  1.00 16.86           H  
ATOM   2499  HA  LEU A 150      -7.001 -58.124  17.562  1.00 16.37           H  
ATOM   2500  HB3 LEU A 150      -4.435 -58.642  17.991  1.00  0.00           H  
ATOM   2501  HB2 LEU A 150      -5.017 -60.017  18.878  1.00  0.00           H  
ATOM   2502  HG  LEU A 150      -5.763 -57.101  19.343  1.00  0.00           H  
ATOM   2503 HD11 LEU A 150      -6.516 -58.148  21.693  1.00  0.00           H  
ATOM   2504 HD12 LEU A 150      -7.599 -58.143  20.315  1.00  0.00           H  
ATOM   2505 HD13 LEU A 150      -6.719 -59.606  20.732  1.00  0.00           H  
ATOM   2506 HD21 LEU A 150      -3.951 -56.831  20.649  1.00  0.00           H  
ATOM   2507 HD22 LEU A 150      -4.222 -58.339  21.512  1.00  0.00           H  
ATOM   2508 HD23 LEU A 150      -3.336 -58.344  20.004  1.00  0.00           H  
ATOM   2509  N   PHE A 151      -5.821 -58.350  15.366  1.00 16.27           N  
ATOM   2510  CA  PHE A 151      -5.196 -58.383  14.047  1.00 16.34           C  
ATOM   2511  C   PHE A 151      -4.090 -57.321  13.948  1.00 16.18           C  
ATOM   2512  O   PHE A 151      -4.176 -56.298  14.623  1.00 16.33           O  
ATOM   2513  CB  PHE A 151      -6.253 -58.173  12.938  1.00  0.00           C  
ATOM   2514  CG  PHE A 151      -7.042 -59.402  12.521  1.00  0.00           C  
ATOM   2515  CD1 PHE A 151      -8.206 -59.788  13.217  1.00  0.00           C  
ATOM   2516  CD2 PHE A 151      -6.547 -60.247  11.504  1.00  0.00           C  
ATOM   2517  CE1 PHE A 151      -8.898 -60.931  12.835  1.00  0.00           C  
ATOM   2518  CE2 PHE A 151      -7.259 -61.375  11.125  1.00  0.00           C  
ATOM   2519  CZ  PHE A 151      -8.434 -61.712  11.783  1.00  0.00           C  
ATOM   2520  H   PHE A 151      -6.036 -57.426  15.721  1.00 16.27           H  
ATOM   2521  HA  PHE A 151      -4.722 -59.350  13.914  1.00 16.34           H  
ATOM   2522  HB3 PHE A 151      -5.778 -57.780  12.037  1.00  0.00           H  
ATOM   2523  HB2 PHE A 151      -6.960 -57.404  13.245  1.00  0.00           H  
ATOM   2524  HD1 PHE A 151      -8.568 -59.195  14.043  1.00  0.00           H  
ATOM   2525  HD2 PHE A 151      -5.617 -60.016  11.008  1.00  0.00           H  
ATOM   2526  HE1 PHE A 151      -9.798 -61.214  13.361  1.00  0.00           H  
ATOM   2527  HE2 PHE A 151      -6.885 -62.003  10.329  1.00  0.00           H  
ATOM   2528  HZ  PHE A 151      -8.978 -62.598  11.491  1.00  0.00           H  
ATOM   2529  N   LEU A 152      -3.101 -57.568  13.074  1.00 16.05           N  
ATOM   2530  CA  LEU A 152      -2.116 -56.575  12.644  1.00 16.15           C  
ATOM   2531  C   LEU A 152      -2.263 -56.402  11.130  1.00 16.39           C  
ATOM   2532  O   LEU A 152      -1.908 -57.300  10.364  1.00 16.22           O  
ATOM   2533  CB  LEU A 152      -0.692 -57.000  13.064  1.00 16.36           C  
ATOM   2534  CG  LEU A 152       0.460 -56.068  12.610  1.00 16.42           C  
ATOM   2535  CD1 LEU A 152       0.253 -54.604  13.051  1.00 16.81           C  
ATOM   2536  CD2 LEU A 152       1.829 -56.619  13.065  1.00 16.78           C  
ATOM   2537  H   LEU A 152      -3.092 -58.445  12.570  1.00 16.05           H  
ATOM   2538  HA  LEU A 152      -2.328 -55.617  13.119  1.00 16.15           H  
ATOM   2539  HB3 LEU A 152      -0.507 -57.982  12.641  1.00 16.36           H  
ATOM   2540  HB2 LEU A 152      -0.660 -57.115  14.148  1.00 16.36           H  
ATOM   2541  HG  LEU A 152       0.484 -56.068  11.519  1.00 16.42           H  
ATOM   2542 HD11 LEU A 152       1.187 -54.111  13.311  1.00 16.81           H  
ATOM   2543 HD12 LEU A 152      -0.188 -54.020  12.242  1.00 16.81           H  
ATOM   2544 HD13 LEU A 152      -0.407 -54.524  13.915  1.00 16.81           H  
ATOM   2545 HD21 LEU A 152       2.376 -55.920  13.698  1.00 16.78           H  
ATOM   2546 HD22 LEU A 152       1.728 -57.540  13.639  1.00 16.78           H  
ATOM   2547 HD23 LEU A 152       2.465 -56.840  12.208  1.00 16.78           H  
ATOM   2548  N   SER A 153      -2.798 -55.239  10.747  1.00 16.78           N  
ATOM   2549  CA  SER A 153      -3.020 -54.829   9.372  1.00 17.23           C  
ATOM   2550  C   SER A 153      -1.751 -54.207   8.773  1.00 17.43           C  
ATOM   2551  O   SER A 153      -1.279 -53.184   9.273  1.00 17.34           O  
ATOM   2552  CB  SER A 153      -4.185 -53.833   9.333  1.00 17.46           C  
ATOM   2553  OG  SER A 153      -5.427 -54.489   9.450  1.00 18.51           O  
ATOM   2554  H   SER A 153      -3.051 -54.555  11.451  1.00 16.78           H  
ATOM   2555  HA  SER A 153      -3.292 -55.705   8.790  1.00 17.23           H  
ATOM   2556  HB3 SER A 153      -4.185 -53.310   8.388  1.00 17.46           H  
ATOM   2557  HB2 SER A 153      -4.089 -53.078  10.109  1.00 17.46           H  
ATOM   2558  HG  SER A 153      -5.655 -54.530  10.387  1.00 18.51           H  
ATOM   2559  N   THR A 154      -1.240 -54.843   7.709  1.00 17.58           N  
ATOM   2560  CA  THR A 154      -0.016 -54.462   7.003  1.00 18.20           C  
ATOM   2561  C   THR A 154      -0.319 -53.566   5.780  1.00 18.42           C  
ATOM   2562  O   THR A 154      -1.485 -53.329   5.459  1.00 18.30           O  
ATOM   2563  CB  THR A 154       0.754 -55.734   6.541  1.00 18.44           C  
ATOM   2564  OG1 THR A 154       0.131 -56.401   5.460  1.00 18.88           O  
ATOM   2565  CG2 THR A 154       1.036 -56.721   7.684  1.00 18.87           C  
ATOM   2566  H   THR A 154      -1.707 -55.667   7.355  1.00 17.58           H  
ATOM   2567  HA  THR A 154       0.631 -53.897   7.677  1.00 18.20           H  
ATOM   2568  HB  THR A 154       1.724 -55.433   6.150  1.00 18.44           H  
ATOM   2569  HG1 THR A 154       0.212 -55.853   4.676  1.00 18.88           H  
ATOM   2570 HG21 THR A 154       1.593 -57.588   7.327  1.00 18.87           H  
ATOM   2571 HG22 THR A 154       1.629 -56.248   8.467  1.00 18.87           H  
ATOM   2572 HG23 THR A 154       0.116 -57.082   8.141  1.00 18.87           H  
ATOM   2573  N   ARG A 155       0.762 -53.067   5.156  1.00 18.78           N  
ATOM   2574  CA  ARG A 155       0.816 -52.054   4.098  1.00 19.20           C  
ATOM   2575  C   ARG A 155      -0.207 -52.237   2.955  1.00 19.61           C  
ATOM   2576  O   ARG A 155      -0.147 -53.257   2.268  1.00 19.63           O  
ATOM   2577  CB  ARG A 155       2.277 -51.967   3.590  1.00 19.39           C  
ATOM   2578  CG  ARG A 155       2.816 -53.152   2.759  1.00 19.61           C  
ATOM   2579  CD  ARG A 155       4.352 -53.167   2.647  1.00 19.96           C  
ATOM   2580  NE  ARG A 155       5.004 -53.605   3.896  1.00 20.31           N  
ATOM   2581  CZ  ARG A 155       6.310 -53.547   4.206  1.00 20.27           C  
ATOM   2582  NH1 ARG A 155       7.210 -52.991   3.389  1.00 20.68           N  
ATOM   2583  NH2 ARG A 155       6.730 -54.062   5.364  1.00 20.32           N1+
ATOM   2584  H   ARG A 155       1.670 -53.321   5.528  1.00 18.78           H  
ATOM   2585  HA  ARG A 155       0.620 -51.131   4.621  1.00 19.20           H  
ATOM   2586  HB3 ARG A 155       2.929 -51.821   4.448  1.00 19.39           H  
ATOM   2587  HB2 ARG A 155       2.386 -51.057   2.998  1.00 19.39           H  
ATOM   2588  HG3 ARG A 155       2.373 -53.204   1.765  1.00 19.61           H  
ATOM   2589  HG2 ARG A 155       2.502 -54.064   3.270  1.00 19.61           H  
ATOM   2590  HD3 ARG A 155       4.680 -52.136   2.507  1.00 19.96           H  
ATOM   2591  HD2 ARG A 155       4.694 -53.721   1.772  1.00 19.96           H  
ATOM   2592  HE  ARG A 155       4.379 -53.966   4.608  1.00 20.31           H  
ATOM   2593 HH12 ARG A 155       8.183 -52.938   3.658  1.00 20.68           H  
ATOM   2594 HH11 ARG A 155       6.914 -52.605   2.505  1.00 20.68           H  
ATOM   2595 HH22 ARG A 155       7.714 -54.084   5.596  1.00 20.32           H  
ATOM   2596 HH21 ARG A 155       6.061 -54.468   6.011  1.00 20.32           H  
ATOM   2597  N   PRO A 156      -1.133 -51.260   2.769  1.00 20.01           N  
ATOM   2598  CA  PRO A 156      -2.063 -51.272   1.627  1.00 20.74           C  
ATOM   2599  C   PRO A 156      -1.345 -50.947   0.306  1.00 21.59           C  
ATOM   2600  O   PRO A 156      -0.200 -50.498   0.323  1.00 21.67           O  
ATOM   2601  CB  PRO A 156      -3.095 -50.198   2.009  1.00 20.32           C  
ATOM   2602  CG  PRO A 156      -2.293 -49.167   2.776  1.00 20.08           C  
ATOM   2603  CD  PRO A 156      -1.276 -50.014   3.534  1.00 19.90           C  
ATOM   2604  HA  PRO A 156      -2.553 -52.240   1.523  1.00 20.74           H  
ATOM   2605  HB3 PRO A 156      -3.848 -50.632   2.668  1.00 20.32           H  
ATOM   2606  HB2 PRO A 156      -3.620 -49.765   1.156  1.00 20.32           H  
ATOM   2607  HG3 PRO A 156      -2.895 -48.524   3.416  1.00 20.08           H  
ATOM   2608  HG2 PRO A 156      -1.780 -48.524   2.064  1.00 20.08           H  
ATOM   2609  HD2 PRO A 156      -0.339 -49.464   3.616  1.00 19.90           H  
ATOM   2610  HD3 PRO A 156      -1.638 -50.251   4.535  1.00 19.90           H  
ATOM   2611  N   LYS A 157      -2.041 -51.176  -0.818  1.00 22.61           N  
ATOM   2612  CA  LYS A 157      -1.555 -50.868  -2.168  1.00 23.69           C  
ATOM   2613  C   LYS A 157      -1.430 -49.355  -2.440  1.00 23.64           C  
ATOM   2614  O   LYS A 157      -0.587 -48.958  -3.244  1.00 23.91           O  
ATOM   2615  CB  LYS A 157      -2.501 -51.509  -3.201  1.00  0.00           C  
ATOM   2616  CG  LYS A 157      -2.592 -53.041  -3.093  1.00  0.00           C  
ATOM   2617  CD  LYS A 157      -3.564 -53.640  -4.118  1.00  0.00           C  
ATOM   2618  CE  LYS A 157      -3.717 -55.160  -3.958  1.00  0.00           C  
ATOM   2619  NZ  LYS A 157      -4.659 -55.720  -4.943  1.00  0.00           N1+
ATOM   2620  H   LYS A 157      -2.973 -51.558  -0.756  1.00 22.61           H  
ATOM   2621  HA  LYS A 157      -0.562 -51.309  -2.283  1.00 23.69           H  
ATOM   2622  HB3 LYS A 157      -2.168 -51.251  -4.208  1.00  0.00           H  
ATOM   2623  HB2 LYS A 157      -3.500 -51.082  -3.094  1.00  0.00           H  
ATOM   2624  HG3 LYS A 157      -2.916 -53.327  -2.092  1.00  0.00           H  
ATOM   2625  HG2 LYS A 157      -1.601 -53.475  -3.229  1.00  0.00           H  
ATOM   2626  HD3 LYS A 157      -3.209 -53.406  -5.124  1.00  0.00           H  
ATOM   2627  HD2 LYS A 157      -4.537 -53.156  -4.015  1.00  0.00           H  
ATOM   2628  HE3 LYS A 157      -4.077 -55.401  -2.957  1.00  0.00           H  
ATOM   2629  HE2 LYS A 157      -2.751 -55.653  -4.079  1.00  0.00           H  
ATOM   2630  HZ1 LYS A 157      -4.322 -55.535  -5.877  1.00  0.00           H  
ATOM   2631  HZ2 LYS A 157      -4.737 -56.718  -4.806  1.00  0.00           H  
ATOM   2632  HZ3 LYS A 157      -5.567 -55.294  -4.822  1.00  0.00           H  
ATOM   2633  N   LYS A 158      -2.260 -48.554  -1.753  1.00 23.59           N  
ATOM   2634  CA  LYS A 158      -2.348 -47.105  -1.873  1.00 23.56           C  
ATOM   2635  C   LYS A 158      -1.819 -46.503  -0.559  1.00 23.08           C  
ATOM   2636  O   LYS A 158      -2.560 -46.450   0.424  1.00 22.90           O  
ATOM   2637  CB  LYS A 158      -3.833 -46.771  -2.157  1.00 24.42           C  
ATOM   2638  CG  LYS A 158      -4.132 -45.320  -2.569  1.00 25.46           C  
ATOM   2639  CD  LYS A 158      -3.576 -44.953  -3.956  1.00 26.26           C  
ATOM   2640  CE  LYS A 158      -4.005 -43.549  -4.404  1.00 26.73           C  
ATOM   2641  NZ  LYS A 158      -3.563 -43.250  -5.777  1.00 27.38           N1+
ATOM   2642  H   LYS A 158      -2.895 -48.972  -1.088  1.00 23.59           H  
ATOM   2643  HA  LYS A 158      -1.729 -46.751  -2.698  1.00 23.56           H  
ATOM   2644  HB3 LYS A 158      -4.442 -47.027  -1.289  1.00 24.42           H  
ATOM   2645  HB2 LYS A 158      -4.196 -47.418  -2.958  1.00 24.42           H  
ATOM   2646  HG3 LYS A 158      -3.751 -44.638  -1.813  1.00 25.46           H  
ATOM   2647  HG2 LYS A 158      -5.214 -45.180  -2.571  1.00 25.46           H  
ATOM   2648  HD3 LYS A 158      -3.908 -45.696  -4.683  1.00 26.26           H  
ATOM   2649  HD2 LYS A 158      -2.487 -45.004  -3.937  1.00 26.26           H  
ATOM   2650  HE3 LYS A 158      -3.591 -42.801  -3.727  1.00 26.73           H  
ATOM   2651  HE2 LYS A 158      -5.091 -43.456  -4.365  1.00 26.73           H  
ATOM   2652  HZ1 LYS A 158      -3.968 -43.920  -6.416  1.00 27.38           H  
ATOM   2653  HZ2 LYS A 158      -3.865 -42.320  -6.030  1.00 27.38           H  
ATOM   2654  HZ3 LYS A 158      -2.555 -43.302  -5.827  1.00 27.38           H  
ATOM   2655  N   PHE A 159      -0.526 -46.133  -0.551  1.00 22.40           N  
ATOM   2656  CA  PHE A 159       0.210 -45.743   0.655  1.00 21.93           C  
ATOM   2657  C   PHE A 159       1.197 -44.600   0.386  1.00 21.69           C  
ATOM   2658  O   PHE A 159       1.589 -44.361  -0.757  1.00 21.73           O  
ATOM   2659  CB  PHE A 159       0.917 -46.983   1.261  1.00  0.00           C  
ATOM   2660  CG  PHE A 159       2.062 -47.597   0.466  1.00  0.00           C  
ATOM   2661  CD1 PHE A 159       3.406 -47.286   0.764  1.00  0.00           C  
ATOM   2662  CD2 PHE A 159       1.787 -48.406  -0.654  1.00  0.00           C  
ATOM   2663  CE1 PHE A 159       4.431 -47.848   0.012  1.00  0.00           C  
ATOM   2664  CE2 PHE A 159       2.821 -48.966  -1.390  1.00  0.00           C  
ATOM   2665  CZ  PHE A 159       4.140 -48.695  -1.051  1.00  0.00           C  
ATOM   2666  H   PHE A 159       0.023 -46.198  -1.395  1.00 22.40           H  
ATOM   2667  HA  PHE A 159      -0.499 -45.371   1.393  1.00 21.93           H  
ATOM   2668  HB3 PHE A 159       0.184 -47.767   1.436  1.00  0.00           H  
ATOM   2669  HB2 PHE A 159       1.298 -46.729   2.251  1.00  0.00           H  
ATOM   2670  HD1 PHE A 159       3.646 -46.627   1.584  1.00  0.00           H  
ATOM   2671  HD2 PHE A 159       0.768 -48.600  -0.937  1.00  0.00           H  
ATOM   2672  HE1 PHE A 159       5.459 -47.626   0.258  1.00  0.00           H  
ATOM   2673  HE2 PHE A 159       2.598 -49.603  -2.233  1.00  0.00           H  
ATOM   2674  HZ  PHE A 159       4.944 -49.130  -1.627  1.00  0.00           H  
ATOM   2675  N   ILE A 160       1.600 -43.951   1.488  1.00 21.34           N  
ATOM   2676  CA  ILE A 160       2.681 -42.972   1.568  1.00 21.18           C  
ATOM   2677  C   ILE A 160       3.813 -43.536   2.451  1.00 21.17           C  
ATOM   2678  O   ILE A 160       3.576 -44.442   3.253  1.00 20.92           O  
ATOM   2679  CB  ILE A 160       2.177 -41.623   2.171  1.00 21.12           C  
ATOM   2680  CG1 ILE A 160       1.584 -41.732   3.598  1.00 21.08           C  
ATOM   2681  CG2 ILE A 160       1.181 -40.949   1.209  1.00 21.03           C  
ATOM   2682  CD1 ILE A 160       1.258 -40.395   4.270  1.00 21.38           C  
ATOM   2683  H   ILE A 160       1.215 -44.231   2.382  1.00 21.34           H  
ATOM   2684  HA  ILE A 160       3.096 -42.787   0.575  1.00 21.18           H  
ATOM   2685  HB  ILE A 160       3.040 -40.959   2.237  1.00 21.12           H  
ATOM   2686 HG13 ILE A 160       2.254 -42.280   4.258  1.00 21.08           H  
ATOM   2687 HG12 ILE A 160       0.667 -42.310   3.551  1.00 21.08           H  
ATOM   2688 HG21 ILE A 160       0.923 -39.941   1.534  1.00 21.03           H  
ATOM   2689 HG22 ILE A 160       1.596 -40.869   0.204  1.00 21.03           H  
ATOM   2690 HG23 ILE A 160       0.256 -41.521   1.139  1.00 21.03           H  
ATOM   2691 HD11 ILE A 160       1.083 -40.529   5.337  1.00 21.38           H  
ATOM   2692 HD12 ILE A 160       2.084 -39.699   4.171  1.00 21.38           H  
ATOM   2693 HD13 ILE A 160       0.366 -39.934   3.845  1.00 21.38           H  
ATOM   2694  N   GLY A 161       5.027 -42.989   2.280  1.00 21.23           N  
ATOM   2695  CA  GLY A 161       6.237 -43.404   2.994  1.00 21.49           C  
ATOM   2696  C   GLY A 161       6.932 -44.566   2.274  1.00 21.60           C  
ATOM   2697  O   GLY A 161       6.306 -45.333   1.540  1.00 21.61           O  
ATOM   2698  H   GLY A 161       5.144 -42.268   1.584  1.00 21.23           H  
ATOM   2699  HA3 GLY A 161       6.016 -43.712   4.016  1.00 21.49           H  
ATOM   2700  HA2 GLY A 161       6.912 -42.550   3.058  1.00 21.49           H  
ATOM   2701  N   GLN A 162       8.247 -44.693   2.511  1.00 21.75           N  
ATOM   2702  CA  GLN A 162       9.106 -45.717   1.913  1.00 21.86           C  
ATOM   2703  C   GLN A 162       8.879 -47.094   2.559  1.00 21.86           C  
ATOM   2704  O   GLN A 162       8.476 -47.171   3.718  1.00 21.65           O  
ATOM   2705  CB  GLN A 162      10.586 -45.301   2.063  1.00  0.00           C  
ATOM   2706  CG  GLN A 162      10.919 -43.924   1.458  1.00  0.00           C  
ATOM   2707  CD  GLN A 162      12.408 -43.605   1.581  1.00  0.00           C  
ATOM   2708  OE1 GLN A 162      13.214 -44.081   0.787  1.00  0.00           O  
ATOM   2709  NE2 GLN A 162      12.781 -42.797   2.576  1.00  0.00           N  
ATOM   2710  H   GLN A 162       8.701 -44.046   3.139  1.00 21.75           H  
ATOM   2711  HA  GLN A 162       8.871 -45.789   0.849  1.00 21.86           H  
ATOM   2712  HB3 GLN A 162      11.215 -46.056   1.589  1.00  0.00           H  
ATOM   2713  HB2 GLN A 162      10.866 -45.305   3.116  1.00  0.00           H  
ATOM   2714  HG3 GLN A 162      10.341 -43.135   1.941  1.00  0.00           H  
ATOM   2715  HG2 GLN A 162      10.646 -43.906   0.402  1.00  0.00           H  
ATOM   2716 HE22 GLN A 162      13.756 -42.558   2.690  1.00  0.00           H  
ATOM   2717 HE21 GLN A 162      12.099 -42.413   3.213  1.00  0.00           H  
ATOM   2718  N   ILE A 163       9.204 -48.156   1.808  1.00 22.00           N  
ATOM   2719  CA  ILE A 163       9.142 -49.563   2.228  1.00 22.23           C  
ATOM   2720  C   ILE A 163       9.970 -49.885   3.497  1.00 22.07           C  
ATOM   2721  O   ILE A 163       9.567 -50.757   4.266  1.00 21.88           O  
ATOM   2722  CB  ILE A 163       9.545 -50.476   1.025  1.00  0.00           C  
ATOM   2723  CG1 ILE A 163       8.407 -50.473  -0.025  1.00  0.00           C  
ATOM   2724  CG2 ILE A 163       9.979 -51.928   1.340  1.00  0.00           C  
ATOM   2725  CD1 ILE A 163       8.776 -51.121  -1.367  1.00  0.00           C  
ATOM   2726  H   ILE A 163       9.533 -48.002   0.866  1.00 22.00           H  
ATOM   2727  HA  ILE A 163       8.099 -49.767   2.477  1.00 22.23           H  
ATOM   2728  HB  ILE A 163      10.412 -50.006   0.558  1.00  0.00           H  
ATOM   2729 HG13 ILE A 163       8.074 -49.454  -0.222  1.00  0.00           H  
ATOM   2730 HG12 ILE A 163       7.537 -50.989   0.385  1.00  0.00           H  
ATOM   2731 HG21 ILE A 163      10.348 -52.424   0.442  1.00  0.00           H  
ATOM   2732 HG22 ILE A 163      10.797 -51.980   2.059  1.00  0.00           H  
ATOM   2733 HG23 ILE A 163       9.157 -52.528   1.709  1.00  0.00           H  
ATOM   2734 HD11 ILE A 163       8.186 -50.695  -2.179  1.00  0.00           H  
ATOM   2735 HD12 ILE A 163       9.828 -50.969  -1.612  1.00  0.00           H  
ATOM   2736 HD13 ILE A 163       8.587 -52.194  -1.352  1.00  0.00           H  
ATOM   2737  N   SER A 164      11.067 -49.138   3.720  1.00 21.96           N  
ATOM   2738  CA  SER A 164      11.911 -49.199   4.915  1.00 21.92           C  
ATOM   2739  C   SER A 164      11.207 -48.689   6.188  1.00 21.82           C  
ATOM   2740  O   SER A 164      11.363 -49.305   7.241  1.00 21.84           O  
ATOM   2741  CB  SER A 164      13.199 -48.395   4.660  1.00  0.00           C  
ATOM   2742  OG  SER A 164      14.006 -49.054   3.707  1.00  0.00           O  
ATOM   2743  H   SER A 164      11.340 -48.455   3.029  1.00 21.96           H  
ATOM   2744  HA  SER A 164      12.180 -50.243   5.089  1.00 21.92           H  
ATOM   2745  HB3 SER A 164      13.781 -48.297   5.578  1.00  0.00           H  
ATOM   2746  HB2 SER A 164      12.974 -47.385   4.313  1.00  0.00           H  
ATOM   2747  HG  SER A 164      14.814 -48.550   3.585  1.00  0.00           H  
ATOM   2748  N   THR A 165      10.423 -47.601   6.064  1.00 21.69           N  
ATOM   2749  CA  THR A 165       9.598 -47.037   7.141  1.00 21.50           C  
ATOM   2750  C   THR A 165       8.426 -47.966   7.525  1.00 20.66           C  
ATOM   2751  O   THR A 165       8.071 -48.032   8.701  1.00 20.36           O  
ATOM   2752  CB  THR A 165       9.042 -45.624   6.777  1.00  0.00           C  
ATOM   2753  OG1 THR A 165       7.892 -45.619   5.950  1.00  0.00           O  
ATOM   2754  CG2 THR A 165      10.096 -44.657   6.221  1.00  0.00           C  
ATOM   2755  H   THR A 165      10.324 -47.163   5.160  1.00 21.69           H  
ATOM   2756  HA  THR A 165      10.233 -46.930   8.023  1.00 21.50           H  
ATOM   2757  HB  THR A 165       8.696 -45.165   7.698  1.00  0.00           H  
ATOM   2758  HG1 THR A 165       8.099 -46.069   5.124  1.00  0.00           H  
ATOM   2759 HG21 THR A 165       9.671 -43.667   6.052  1.00  0.00           H  
ATOM   2760 HG22 THR A 165      10.927 -44.544   6.918  1.00  0.00           H  
ATOM   2761 HG23 THR A 165      10.503 -45.007   5.275  1.00  0.00           H  
ATOM   2762  N   TRP A 166       7.894 -48.698   6.532  1.00 19.86           N  
ATOM   2763  CA  TRP A 166       6.865 -49.717   6.696  1.00 19.22           C  
ATOM   2764  C   TRP A 166       7.370 -51.018   7.336  1.00 19.24           C  
ATOM   2765  O   TRP A 166       6.622 -51.601   8.119  1.00 18.87           O  
ATOM   2766  CB  TRP A 166       6.179 -49.969   5.346  1.00 18.75           C  
ATOM   2767  CG  TRP A 166       5.068 -49.015   5.039  1.00 18.45           C  
ATOM   2768  CD1 TRP A 166       5.127 -47.872   4.319  1.00 18.52           C  
ATOM   2769  CD2 TRP A 166       3.706 -49.103   5.534  1.00 18.37           C  
ATOM   2770  NE1 TRP A 166       3.880 -47.279   4.296  1.00 18.43           N  
ATOM   2771  CE2 TRP A 166       2.953 -48.012   5.010  1.00 18.24           C  
ATOM   2772  CE3 TRP A 166       3.030 -50.021   6.365  1.00 18.08           C  
ATOM   2773  CZ2 TRP A 166       1.578 -47.869   5.259  1.00 18.06           C  
ATOM   2774  CZ3 TRP A 166       1.651 -49.906   6.597  1.00 17.95           C  
ATOM   2775  CH2 TRP A 166       0.926 -48.843   6.038  1.00 17.97           C  
ATOM   2776  H   TRP A 166       8.241 -48.571   5.592  1.00 19.86           H  
ATOM   2777  HA  TRP A 166       6.108 -49.337   7.387  1.00 19.22           H  
ATOM   2778  HB3 TRP A 166       5.718 -50.959   5.345  1.00 18.75           H  
ATOM   2779  HB2 TRP A 166       6.899 -49.979   4.528  1.00 18.75           H  
ATOM   2780  HD1 TRP A 166       6.009 -47.498   3.825  1.00 18.52           H  
ATOM   2781  HE1 TRP A 166       3.696 -46.414   3.803  1.00 18.43           H  
ATOM   2782  HE3 TRP A 166       3.579 -50.841   6.798  1.00 18.08           H  
ATOM   2783  HZ2 TRP A 166       1.024 -47.043   4.842  1.00 18.06           H  
ATOM   2784  HZ3 TRP A 166       1.138 -50.649   7.186  1.00 17.95           H  
ATOM   2785  HH2 TRP A 166      -0.132 -48.796   6.222  1.00 17.97           H  
ATOM   2786  N   ASN A 167       8.623 -51.430   7.054  1.00 19.43           N  
ATOM   2787  CA  ASN A 167       9.285 -52.541   7.753  1.00 19.58           C  
ATOM   2788  C   ASN A 167       9.436 -52.230   9.247  1.00 19.41           C  
ATOM   2789  O   ASN A 167       9.018 -53.054  10.056  1.00 19.17           O  
ATOM   2790  CB  ASN A 167      10.657 -52.868   7.111  1.00  0.00           C  
ATOM   2791  CG  ASN A 167      10.586 -53.725   5.841  1.00  0.00           C  
ATOM   2792  OD1 ASN A 167       9.752 -54.619   5.727  1.00  0.00           O  
ATOM   2793  ND2 ASN A 167      11.497 -53.488   4.895  1.00  0.00           N  
ATOM   2794  H   ASN A 167       9.181 -50.917   6.386  1.00 19.43           H  
ATOM   2795  HA  ASN A 167       8.611 -53.392   7.633  1.00 19.58           H  
ATOM   2796  HB3 ASN A 167      11.248 -53.460   7.812  1.00  0.00           H  
ATOM   2797  HB2 ASN A 167      11.229 -51.957   6.932  1.00  0.00           H  
ATOM   2798 HD22 ASN A 167      11.507 -54.047   4.054  1.00  0.00           H  
ATOM   2799 HD21 ASN A 167      12.186 -52.761   5.014  1.00  0.00           H  
ATOM   2800  N   LEU A 168       9.972 -51.045   9.585  1.00 19.40           N  
ATOM   2801  CA  LEU A 168      10.145 -50.570  10.961  1.00 19.47           C  
ATOM   2802  C   LEU A 168       8.828 -50.495  11.754  1.00 18.93           C  
ATOM   2803  O   LEU A 168       8.788 -50.990  12.879  1.00 18.63           O  
ATOM   2804  CB  LEU A 168      10.842 -49.191  10.949  1.00  0.00           C  
ATOM   2805  CG  LEU A 168      12.330 -49.220  10.541  1.00  0.00           C  
ATOM   2806  CD1 LEU A 168      12.860 -47.791  10.297  1.00  0.00           C  
ATOM   2807  CD2 LEU A 168      13.203 -50.007  11.541  1.00  0.00           C  
ATOM   2808  H   LEU A 168      10.280 -50.415   8.856  1.00 19.40           H  
ATOM   2809  HA  LEU A 168      10.783 -51.289  11.477  1.00 19.47           H  
ATOM   2810  HB3 LEU A 168      10.765 -48.724  11.933  1.00  0.00           H  
ATOM   2811  HB2 LEU A 168      10.297 -48.539  10.266  1.00  0.00           H  
ATOM   2812  HG  LEU A 168      12.398 -49.740   9.586  1.00  0.00           H  
ATOM   2813 HD11 LEU A 168      13.388 -47.735   9.345  1.00  0.00           H  
ATOM   2814 HD12 LEU A 168      12.056 -47.054  10.259  1.00  0.00           H  
ATOM   2815 HD13 LEU A 168      13.550 -47.461  11.074  1.00  0.00           H  
ATOM   2816 HD21 LEU A 168      14.122 -49.483  11.802  1.00  0.00           H  
ATOM   2817 HD22 LEU A 168      12.675 -50.207  12.475  1.00  0.00           H  
ATOM   2818 HD23 LEU A 168      13.495 -50.970  11.121  1.00  0.00           H  
ATOM   2819  N   ALA A 169       7.783 -49.904  11.149  1.00 18.26           N  
ATOM   2820  CA  ALA A 169       6.482 -49.697  11.785  1.00 17.68           C  
ATOM   2821  C   ALA A 169       5.709 -50.996  12.069  1.00 17.35           C  
ATOM   2822  O   ALA A 169       5.127 -51.112  13.147  1.00 17.14           O  
ATOM   2823  CB  ALA A 169       5.650 -48.720  10.944  1.00 17.76           C  
ATOM   2824  H   ALA A 169       7.891 -49.520  10.220  1.00 18.26           H  
ATOM   2825  HA  ALA A 169       6.674 -49.217  12.745  1.00 17.68           H  
ATOM   2826  HB1 ALA A 169       4.709 -48.485  11.442  1.00 17.76           H  
ATOM   2827  HB2 ALA A 169       6.174 -47.777  10.797  1.00 17.76           H  
ATOM   2828  HB3 ALA A 169       5.425 -49.128   9.958  1.00 17.76           H  
ATOM   2829  N   GLU A 170       5.737 -51.957  11.127  1.00 17.13           N  
ATOM   2830  CA  GLU A 170       5.121 -53.279  11.290  1.00 17.09           C  
ATOM   2831  C   GLU A 170       5.842 -54.153  12.325  1.00 17.00           C  
ATOM   2832  O   GLU A 170       5.167 -54.868  13.064  1.00 16.96           O  
ATOM   2833  CB  GLU A 170       5.048 -54.014   9.941  1.00 17.18           C  
ATOM   2834  CG  GLU A 170       4.031 -53.395   8.960  1.00 17.58           C  
ATOM   2835  CD  GLU A 170       3.986 -54.057   7.577  1.00 18.00           C  
ATOM   2836  OE1 GLU A 170       4.560 -55.154   7.396  1.00 18.54           O  
ATOM   2837  OE2 GLU A 170       3.366 -53.437   6.689  1.00 17.99           O1-
ATOM   2838  H   GLU A 170       6.228 -51.795  10.257  1.00 17.13           H  
ATOM   2839  HA  GLU A 170       4.100 -53.132  11.650  1.00 17.09           H  
ATOM   2840  HB3 GLU A 170       4.791 -55.062  10.110  1.00 17.18           H  
ATOM   2841  HB2 GLU A 170       6.039 -54.015   9.482  1.00 17.18           H  
ATOM   2842  HG3 GLU A 170       4.236 -52.333   8.829  1.00 17.58           H  
ATOM   2843  HG2 GLU A 170       3.033 -53.463   9.394  1.00 17.58           H  
ATOM   2844  N   GLN A 171       7.184 -54.062  12.370  1.00 17.10           N  
ATOM   2845  CA  GLN A 171       8.031 -54.736  13.354  1.00 17.14           C  
ATOM   2846  C   GLN A 171       7.774 -54.263  14.793  1.00 17.12           C  
ATOM   2847  O   GLN A 171       7.638 -55.110  15.670  1.00 17.32           O  
ATOM   2848  CB  GLN A 171       9.521 -54.600  12.973  1.00  0.00           C  
ATOM   2849  CG  GLN A 171       9.941 -55.520  11.809  1.00  0.00           C  
ATOM   2850  CD  GLN A 171      11.394 -55.296  11.381  1.00  0.00           C  
ATOM   2851  OE1 GLN A 171      12.229 -56.184  11.527  1.00  0.00           O  
ATOM   2852  NE2 GLN A 171      11.709 -54.114  10.847  1.00  0.00           N  
ATOM   2853  H   GLN A 171       7.662 -53.459  11.713  1.00 17.10           H  
ATOM   2854  HA  GLN A 171       7.778 -55.798  13.323  1.00 17.14           H  
ATOM   2855  HB3 GLN A 171      10.145 -54.840  13.836  1.00  0.00           H  
ATOM   2856  HB2 GLN A 171       9.738 -53.558  12.734  1.00  0.00           H  
ATOM   2857  HG3 GLN A 171       9.290 -55.386  10.946  1.00  0.00           H  
ATOM   2858  HG2 GLN A 171       9.821 -56.561  12.110  1.00  0.00           H  
ATOM   2859 HE22 GLN A 171      12.657 -53.924  10.557  1.00  0.00           H  
ATOM   2860 HE21 GLN A 171      10.992 -53.413  10.721  1.00  0.00           H  
ATOM   2861  N   HIS A 172       7.669 -52.939  15.004  1.00 17.15           N  
ATOM   2862  CA  HIS A 172       7.407 -52.335  16.315  1.00 17.24           C  
ATOM   2863  C   HIS A 172       6.032 -52.697  16.904  1.00 17.18           C  
ATOM   2864  O   HIS A 172       5.960 -52.975  18.101  1.00 17.14           O  
ATOM   2865  CB  HIS A 172       7.572 -50.805  16.248  1.00  0.00           C  
ATOM   2866  CG  HIS A 172       8.967 -50.293  15.977  1.00  0.00           C  
ATOM   2867  ND1 HIS A 172       9.201 -48.987  15.535  1.00  0.00           N  
ATOM   2868  CD2 HIS A 172      10.182 -50.937  16.113  1.00  0.00           C  
ATOM   2869  CE1 HIS A 172      10.519 -48.893  15.421  1.00  0.00           C  
ATOM   2870  NE2 HIS A 172      11.151 -50.019  15.750  1.00  0.00           N  
ATOM   2871  H   HIS A 172       7.796 -52.298  14.232  1.00 17.15           H  
ATOM   2872  HA  HIS A 172       8.150 -52.726  17.013  1.00 17.24           H  
ATOM   2873  HB3 HIS A 172       7.241 -50.352  17.183  1.00  0.00           H  
ATOM   2874  HB2 HIS A 172       6.920 -50.412  15.468  1.00  0.00           H  
ATOM   2875  HD2 HIS A 172      10.426 -51.942  16.426  1.00  0.00           H  
ATOM   2876  HE1 HIS A 172      11.025 -47.996  15.094  1.00  0.00           H  
ATOM   2877  HE2 HIS A 172      12.149 -50.172  15.736  1.00  0.00           H  
ATOM   2878  N   LEU A 173       4.982 -52.715  16.063  1.00 16.94           N  
ATOM   2879  CA  LEU A 173       3.627 -53.108  16.466  1.00 16.82           C  
ATOM   2880  C   LEU A 173       3.490 -54.626  16.704  1.00 16.80           C  
ATOM   2881  O   LEU A 173       2.731 -55.014  17.591  1.00 16.56           O  
ATOM   2882  CB  LEU A 173       2.599 -52.615  15.424  1.00 16.53           C  
ATOM   2883  CG  LEU A 173       2.426 -51.079  15.315  1.00 16.43           C  
ATOM   2884  CD1 LEU A 173       1.407 -50.726  14.217  1.00 16.64           C  
ATOM   2885  CD2 LEU A 173       2.076 -50.379  16.642  1.00 16.58           C  
ATOM   2886  H   LEU A 173       5.110 -52.466  15.092  1.00 16.94           H  
ATOM   2887  HA  LEU A 173       3.415 -52.633  17.424  1.00 16.82           H  
ATOM   2888  HB3 LEU A 173       1.626 -53.051  15.653  1.00 16.53           H  
ATOM   2889  HB2 LEU A 173       2.881 -53.011  14.448  1.00 16.53           H  
ATOM   2890  HG  LEU A 173       3.384 -50.672  14.992  1.00 16.43           H  
ATOM   2891 HD11 LEU A 173       1.711 -49.821  13.694  1.00 16.64           H  
ATOM   2892 HD12 LEU A 173       1.312 -51.518  13.473  1.00 16.64           H  
ATOM   2893 HD13 LEU A 173       0.409 -50.548  14.621  1.00 16.64           H  
ATOM   2894 HD21 LEU A 173       1.233 -49.694  16.546  1.00 16.58           H  
ATOM   2895 HD22 LEU A 173       1.819 -51.090  17.423  1.00 16.58           H  
ATOM   2896 HD23 LEU A 173       2.922 -49.794  17.002  1.00 16.58           H  
ATOM   2897  N   LYS A 174       4.252 -55.446  15.953  1.00 17.02           N  
ATOM   2898  CA  LYS A 174       4.379 -56.893  16.158  1.00 17.37           C  
ATOM   2899  C   LYS A 174       5.070 -57.249  17.485  1.00 17.55           C  
ATOM   2900  O   LYS A 174       4.572 -58.113  18.206  1.00 17.54           O  
ATOM   2901  CB  LYS A 174       5.084 -57.540  14.939  1.00  0.00           C  
ATOM   2902  CG  LYS A 174       5.579 -58.982  15.176  1.00  0.00           C  
ATOM   2903  CD  LYS A 174       5.949 -59.752  13.902  1.00  0.00           C  
ATOM   2904  CE  LYS A 174       7.266 -59.270  13.273  1.00  0.00           C  
ATOM   2905  NZ  LYS A 174       7.655 -60.105  12.123  1.00  0.00           N1+
ATOM   2906  H   LYS A 174       4.836 -55.052  15.228  1.00 17.02           H  
ATOM   2907  HA  LYS A 174       3.366 -57.300  16.200  1.00 17.37           H  
ATOM   2908  HB3 LYS A 174       5.946 -56.938  14.653  1.00  0.00           H  
ATOM   2909  HB2 LYS A 174       4.403 -57.513  14.088  1.00  0.00           H  
ATOM   2910  HG3 LYS A 174       4.828 -59.531  15.738  1.00  0.00           H  
ATOM   2911  HG2 LYS A 174       6.456 -58.963  15.825  1.00  0.00           H  
ATOM   2912  HD3 LYS A 174       5.139 -59.658  13.177  1.00  0.00           H  
ATOM   2913  HD2 LYS A 174       6.015 -60.814  14.145  1.00  0.00           H  
ATOM   2914  HE3 LYS A 174       8.070 -59.302  14.009  1.00  0.00           H  
ATOM   2915  HE2 LYS A 174       7.175 -58.235  12.942  1.00  0.00           H  
ATOM   2916  HZ1 LYS A 174       6.937 -60.059  11.414  1.00  0.00           H  
ATOM   2917  HZ2 LYS A 174       8.526 -59.766  11.742  1.00  0.00           H  
ATOM   2918  HZ3 LYS A 174       7.771 -61.062  12.424  1.00  0.00           H  
ATOM   2919  N   ASP A 175       6.208 -56.594  17.765  1.00 18.01           N  
ATOM   2920  CA  ASP A 175       7.019 -56.816  18.966  1.00 18.53           C  
ATOM   2921  C   ASP A 175       6.329 -56.333  20.251  1.00 18.67           C  
ATOM   2922  O   ASP A 175       6.534 -56.957  21.289  1.00 18.99           O  
ATOM   2923  CB  ASP A 175       8.448 -56.226  18.860  1.00  0.00           C  
ATOM   2924  CG  ASP A 175       9.342 -56.778  17.731  1.00  0.00           C  
ATOM   2925  OD1 ASP A 175       9.053 -57.877  17.203  1.00  0.00           O  
ATOM   2926  OD2 ASP A 175      10.380 -56.127  17.481  1.00  0.00           O1-
ATOM   2927  H   ASP A 175       6.578 -55.928  17.098  1.00 18.01           H  
ATOM   2928  HA  ASP A 175       7.125 -57.897  19.076  1.00 18.53           H  
ATOM   2929  HB3 ASP A 175       8.981 -56.383  19.800  1.00  0.00           H  
ATOM   2930  HB2 ASP A 175       8.372 -55.146  18.720  1.00  0.00           H  
ATOM   2931  N   ALA A 176       5.498 -55.278  20.161  1.00 18.65           N  
ATOM   2932  CA  ALA A 176       4.655 -54.803  21.261  1.00 18.73           C  
ATOM   2933  C   ALA A 176       3.515 -55.777  21.608  1.00 18.87           C  
ATOM   2934  O   ALA A 176       3.194 -55.925  22.787  1.00 18.90           O  
ATOM   2935  CB  ALA A 176       4.094 -53.420  20.913  1.00 18.58           C  
ATOM   2936  H   ALA A 176       5.398 -54.797  19.278  1.00 18.65           H  
ATOM   2937  HA  ALA A 176       5.284 -54.696  22.147  1.00 18.73           H  
ATOM   2938  HB1 ALA A 176       3.490 -53.036  21.736  1.00 18.58           H  
ATOM   2939  HB2 ALA A 176       4.895 -52.702  20.735  1.00 18.58           H  
ATOM   2940  HB3 ALA A 176       3.469 -53.451  20.020  1.00 18.58           H  
ATOM   2941  N   LEU A 177       2.961 -56.447  20.582  1.00 19.16           N  
ATOM   2942  CA  LEU A 177       1.982 -57.530  20.703  1.00 19.68           C  
ATOM   2943  C   LEU A 177       2.609 -58.780  21.357  1.00 19.96           C  
ATOM   2944  O   LEU A 177       2.016 -59.346  22.273  1.00 19.90           O  
ATOM   2945  CB  LEU A 177       1.396 -57.840  19.297  1.00 19.88           C  
ATOM   2946  CG  LEU A 177       0.020 -57.215  18.953  1.00 20.52           C  
ATOM   2947  CD1 LEU A 177      -0.181 -55.785  19.482  1.00 20.30           C  
ATOM   2948  CD2 LEU A 177      -0.278 -57.306  17.441  1.00 20.15           C  
ATOM   2949  H   LEU A 177       3.277 -56.249  19.643  1.00 19.16           H  
ATOM   2950  HA  LEU A 177       1.184 -57.189  21.362  1.00 19.68           H  
ATOM   2951  HB3 LEU A 177       1.301 -58.917  19.171  1.00 19.88           H  
ATOM   2952  HB2 LEU A 177       2.114 -57.536  18.537  1.00 19.88           H  
ATOM   2953  HG  LEU A 177      -0.740 -57.824  19.437  1.00 20.52           H  
ATOM   2954 HD11 LEU A 177      -0.776 -55.187  18.798  1.00 20.30           H  
ATOM   2955 HD12 LEU A 177      -0.721 -55.805  20.426  1.00 20.30           H  
ATOM   2956 HD13 LEU A 177       0.757 -55.256  19.639  1.00 20.30           H  
ATOM   2957 HD21 LEU A 177      -1.261 -57.742  17.262  1.00 20.15           H  
ATOM   2958 HD22 LEU A 177      -0.261 -56.333  16.952  1.00 20.15           H  
ATOM   2959 HD23 LEU A 177       0.451 -57.924  16.917  1.00 20.15           H  
ATOM   2960  N   TYR A 178       3.819 -59.162  20.917  1.00 20.55           N  
ATOM   2961  CA  TYR A 178       4.586 -60.277  21.480  1.00 21.13           C  
ATOM   2962  C   TYR A 178       5.008 -60.049  22.948  1.00 21.51           C  
ATOM   2963  O   TYR A 178       4.922 -60.983  23.744  1.00 21.49           O  
ATOM   2964  CB  TYR A 178       5.786 -60.566  20.555  1.00  0.00           C  
ATOM   2965  CG  TYR A 178       6.693 -61.703  20.995  1.00  0.00           C  
ATOM   2966  CD1 TYR A 178       6.304 -63.041  20.780  1.00  0.00           C  
ATOM   2967  CD2 TYR A 178       7.925 -61.426  21.625  1.00  0.00           C  
ATOM   2968  CE1 TYR A 178       7.142 -64.097  21.191  1.00  0.00           C  
ATOM   2969  CE2 TYR A 178       8.762 -62.481  22.037  1.00  0.00           C  
ATOM   2970  CZ  TYR A 178       8.372 -63.817  21.818  1.00  0.00           C  
ATOM   2971  OH  TYR A 178       9.187 -64.837  22.214  1.00  0.00           O  
ATOM   2972  H   TYR A 178       4.250 -58.660  20.152  1.00 20.55           H  
ATOM   2973  HA  TYR A 178       3.935 -61.154  21.462  1.00 21.13           H  
ATOM   2974  HB3 TYR A 178       6.391 -59.665  20.453  1.00  0.00           H  
ATOM   2975  HB2 TYR A 178       5.425 -60.793  19.551  1.00  0.00           H  
ATOM   2976  HD1 TYR A 178       5.360 -63.261  20.303  1.00  0.00           H  
ATOM   2977  HD2 TYR A 178       8.230 -60.404  21.799  1.00  0.00           H  
ATOM   2978  HE1 TYR A 178       6.835 -65.119  21.023  1.00  0.00           H  
ATOM   2979  HE2 TYR A 178       9.703 -62.264  22.520  1.00  0.00           H  
ATOM   2980  HH  TYR A 178       8.825 -65.705  22.023  1.00  0.00           H  
ATOM   2981  N   ALA A 179       5.424 -58.813  23.277  1.00 22.07           N  
ATOM   2982  CA  ALA A 179       5.849 -58.390  24.615  1.00 22.77           C  
ATOM   2983  C   ALA A 179       4.706 -58.333  25.644  1.00 22.81           C  
ATOM   2984  O   ALA A 179       4.943 -58.637  26.812  1.00 23.25           O  
ATOM   2985  CB  ALA A 179       6.549 -57.027  24.513  1.00  0.00           C  
ATOM   2986  H   ALA A 179       5.484 -58.106  22.556  1.00 22.07           H  
ATOM   2987  HA  ALA A 179       6.579 -59.117  24.976  1.00 22.77           H  
ATOM   2988  HB1 ALA A 179       6.874 -56.673  25.492  1.00  0.00           H  
ATOM   2989  HB2 ALA A 179       7.435 -57.089  23.880  1.00  0.00           H  
ATOM   2990  HB3 ALA A 179       5.888 -56.269  24.088  1.00  0.00           H  
ATOM   2991  N   ALA A 180       3.492 -57.979  25.188  1.00 22.78           N  
ATOM   2992  CA  ALA A 180       2.261 -58.010  25.981  1.00 22.77           C  
ATOM   2993  C   ALA A 180       1.624 -59.411  26.072  1.00 22.72           C  
ATOM   2994  O   ALA A 180       0.648 -59.567  26.804  1.00 22.71           O  
ATOM   2995  CB  ALA A 180       1.273 -57.005  25.376  1.00  0.00           C  
ATOM   2996  H   ALA A 180       3.386 -57.720  24.217  1.00 22.78           H  
ATOM   2997  HA  ALA A 180       2.486 -57.687  26.999  1.00 22.77           H  
ATOM   2998  HB1 ALA A 180       0.337 -56.970  25.934  1.00  0.00           H  
ATOM   2999  HB2 ALA A 180       1.693 -56.000  25.381  1.00  0.00           H  
ATOM   3000  HB3 ALA A 180       1.037 -57.266  24.344  1.00  0.00           H  
ATOM   3001  N   ASN A 181       2.185 -60.395  25.342  1.00 22.66           N  
ATOM   3002  CA  ASN A 181       1.786 -61.809  25.291  1.00 22.68           C  
ATOM   3003  C   ASN A 181       0.369 -62.007  24.720  1.00 22.17           C  
ATOM   3004  O   ASN A 181      -0.378 -62.850  25.218  1.00 22.14           O  
ATOM   3005  CB  ASN A 181       1.973 -62.506  26.667  1.00 23.49           C  
ATOM   3006  CG  ASN A 181       3.410 -62.437  27.188  1.00 24.17           C  
ATOM   3007  OD1 ASN A 181       4.321 -62.993  26.579  1.00 24.95           O  
ATOM   3008  ND2 ASN A 181       3.617 -61.763  28.321  1.00 24.86           N  
ATOM   3009  H   ASN A 181       2.990 -60.165  24.776  1.00 22.66           H  
ATOM   3010  HA  ASN A 181       2.460 -62.284  24.577  1.00 22.68           H  
ATOM   3011  HB3 ASN A 181       1.721 -63.565  26.584  1.00 23.49           H  
ATOM   3012  HB2 ASN A 181       1.288 -62.092  27.408  1.00 23.49           H  
ATOM   3013 HD22 ASN A 181       4.551 -61.685  28.696  1.00 24.86           H  
ATOM   3014 HD21 ASN A 181       2.851 -61.310  28.796  1.00 24.86           H  
ATOM   3015  N   VAL A 182       0.030 -61.232  23.678  1.00 21.55           N  
ATOM   3016  CA  VAL A 182      -1.244 -61.335  22.971  1.00 20.91           C  
ATOM   3017  C   VAL A 182      -1.051 -62.077  21.637  1.00 20.32           C  
ATOM   3018  O   VAL A 182      -0.081 -61.829  20.920  1.00 20.11           O  
ATOM   3019  CB  VAL A 182      -1.892 -59.943  22.724  1.00  0.00           C  
ATOM   3020  CG1 VAL A 182      -2.351 -59.309  24.046  1.00  0.00           C  
ATOM   3021  CG2 VAL A 182      -1.036 -58.925  21.960  1.00  0.00           C  
ATOM   3022  H   VAL A 182       0.695 -60.566  23.306  1.00 21.55           H  
ATOM   3023  HA  VAL A 182      -1.954 -61.910  23.569  1.00 20.91           H  
ATOM   3024  HB  VAL A 182      -2.787 -60.112  22.124  1.00  0.00           H  
ATOM   3025 HG11 VAL A 182      -2.797 -58.332  23.873  1.00  0.00           H  
ATOM   3026 HG12 VAL A 182      -3.095 -59.930  24.547  1.00  0.00           H  
ATOM   3027 HG13 VAL A 182      -1.516 -59.168  24.735  1.00  0.00           H  
ATOM   3028 HG21 VAL A 182      -1.629 -58.060  21.664  1.00  0.00           H  
ATOM   3029 HG22 VAL A 182      -0.251 -58.541  22.605  1.00  0.00           H  
ATOM   3030 HG23 VAL A 182      -0.586 -59.343  21.063  1.00  0.00           H  
ATOM   3031  N   GLN A 183      -1.986 -62.997  21.354  1.00 19.75           N  
ATOM   3032  CA  GLN A 183      -2.069 -63.760  20.109  1.00 19.43           C  
ATOM   3033  C   GLN A 183      -2.780 -62.904  19.050  1.00 19.06           C  
ATOM   3034  O   GLN A 183      -3.768 -62.246  19.378  1.00 19.14           O  
ATOM   3035  CB  GLN A 183      -2.852 -65.067  20.365  1.00  0.00           C  
ATOM   3036  CG  GLN A 183      -2.213 -65.986  21.426  1.00  0.00           C  
ATOM   3037  CD  GLN A 183      -3.061 -67.234  21.677  1.00  0.00           C  
ATOM   3038  OE1 GLN A 183      -3.021 -68.184  20.900  1.00  0.00           O  
ATOM   3039  NE2 GLN A 183      -3.830 -67.238  22.768  1.00  0.00           N  
ATOM   3040  H   GLN A 183      -2.744 -63.142  22.005  1.00 19.75           H  
ATOM   3041  HA  GLN A 183      -1.063 -64.009  19.763  1.00 19.43           H  
ATOM   3042  HB3 GLN A 183      -2.944 -65.617  19.427  1.00  0.00           H  
ATOM   3043  HB2 GLN A 183      -3.872 -64.824  20.671  1.00  0.00           H  
ATOM   3044  HG3 GLN A 183      -2.073 -65.455  22.368  1.00  0.00           H  
ATOM   3045  HG2 GLN A 183      -1.220 -66.296  21.098  1.00  0.00           H  
ATOM   3046 HE22 GLN A 183      -4.407 -68.041  22.972  1.00  0.00           H  
ATOM   3047 HE21 GLN A 183      -3.844 -66.445  23.392  1.00  0.00           H  
ATOM   3048  N   TRP A 184      -2.275 -62.928  17.807  1.00 18.51           N  
ATOM   3049  CA  TRP A 184      -2.782 -62.092  16.717  1.00 17.94           C  
ATOM   3050  C   TRP A 184      -2.550 -62.766  15.354  1.00 17.81           C  
ATOM   3051  O   TRP A 184      -1.688 -63.638  15.228  1.00 17.59           O  
ATOM   3052  CB  TRP A 184      -2.136 -60.685  16.800  1.00  0.00           C  
ATOM   3053  CG  TRP A 184      -0.647 -60.637  16.611  1.00  0.00           C  
ATOM   3054  CD1 TRP A 184       0.279 -60.832  17.576  1.00  0.00           C  
ATOM   3055  CD2 TRP A 184       0.103 -60.507  15.369  1.00  0.00           C  
ATOM   3056  NE1 TRP A 184       1.541 -60.844  17.018  1.00  0.00           N  
ATOM   3057  CE2 TRP A 184       1.490 -60.678  15.650  1.00  0.00           C  
ATOM   3058  CE3 TRP A 184      -0.254 -60.289  14.023  1.00  0.00           C  
ATOM   3059  CZ2 TRP A 184       2.463 -60.681  14.636  1.00  0.00           C  
ATOM   3060  CZ3 TRP A 184       0.715 -60.257  13.005  1.00  0.00           C  
ATOM   3061  CH2 TRP A 184       2.074 -60.459  13.304  1.00  0.00           C  
ATOM   3062  H   TRP A 184      -1.474 -63.504  17.588  1.00 18.51           H  
ATOM   3063  HA  TRP A 184      -3.861 -61.990  16.836  1.00 17.94           H  
ATOM   3064  HB3 TRP A 184      -2.375 -60.223  17.759  1.00  0.00           H  
ATOM   3065  HB2 TRP A 184      -2.586 -60.036  16.047  1.00  0.00           H  
ATOM   3066  HD1 TRP A 184       0.045 -60.976  18.617  1.00  0.00           H  
ATOM   3067  HE1 TRP A 184       2.377 -60.994  17.564  1.00  0.00           H  
ATOM   3068  HE3 TRP A 184      -1.291 -60.132  13.780  1.00  0.00           H  
ATOM   3069  HZ2 TRP A 184       3.493 -60.884  14.871  1.00  0.00           H  
ATOM   3070  HZ3 TRP A 184       0.402 -60.066  11.993  1.00  0.00           H  
ATOM   3071  HH2 TRP A 184       2.811 -60.451  12.514  1.00  0.00           H  
ATOM   3072  N   LYS A 185      -3.332 -62.321  14.358  1.00 17.72           N  
ATOM   3073  CA  LYS A 185      -3.309 -62.790  12.970  1.00 17.81           C  
ATOM   3074  C   LYS A 185      -3.002 -61.611  12.030  1.00 17.83           C  
ATOM   3075  O   LYS A 185      -3.320 -60.472  12.362  1.00 17.84           O  
ATOM   3076  CB  LYS A 185      -4.696 -63.380  12.637  1.00  0.00           C  
ATOM   3077  CG  LYS A 185      -5.065 -64.628  13.457  1.00  0.00           C  
ATOM   3078  CD  LYS A 185      -6.478 -65.139  13.140  1.00  0.00           C  
ATOM   3079  CE  LYS A 185      -6.875 -66.335  14.022  1.00  0.00           C  
ATOM   3080  NZ  LYS A 185      -8.252 -66.783  13.750  1.00  0.00           N1+
ATOM   3081  H   LYS A 185      -4.007 -61.594  14.556  1.00 17.72           H  
ATOM   3082  HA  LYS A 185      -2.543 -63.555  12.828  1.00 17.81           H  
ATOM   3083  HB3 LYS A 185      -4.742 -63.634  11.576  1.00  0.00           H  
ATOM   3084  HB2 LYS A 185      -5.455 -62.615  12.802  1.00  0.00           H  
ATOM   3085  HG3 LYS A 185      -5.006 -64.403  14.522  1.00  0.00           H  
ATOM   3086  HG2 LYS A 185      -4.335 -65.416  13.270  1.00  0.00           H  
ATOM   3087  HD3 LYS A 185      -6.530 -65.420  12.087  1.00  0.00           H  
ATOM   3088  HD2 LYS A 185      -7.191 -64.324  13.277  1.00  0.00           H  
ATOM   3089  HE3 LYS A 185      -6.806 -66.063  15.076  1.00  0.00           H  
ATOM   3090  HE2 LYS A 185      -6.193 -67.169  13.858  1.00  0.00           H  
ATOM   3091  HZ1 LYS A 185      -8.337 -67.059  12.782  1.00  0.00           H  
ATOM   3092  HZ2 LYS A 185      -8.474 -67.567  14.347  1.00  0.00           H  
ATOM   3093  HZ3 LYS A 185      -8.893 -66.026  13.946  1.00  0.00           H  
ATOM   3094  N   ILE A 186      -2.412 -61.884  10.856  1.00 17.94           N  
ATOM   3095  CA  ILE A 186      -2.142 -60.848   9.849  1.00 18.20           C  
ATOM   3096  C   ILE A 186      -3.420 -60.567   9.022  1.00 18.60           C  
ATOM   3097  O   ILE A 186      -4.133 -61.510   8.672  1.00 18.48           O  
ATOM   3098  CB  ILE A 186      -0.987 -61.262   8.885  1.00  0.00           C  
ATOM   3099  CG1 ILE A 186       0.331 -61.542   9.645  1.00  0.00           C  
ATOM   3100  CG2 ILE A 186      -0.696 -60.211   7.793  1.00  0.00           C  
ATOM   3101  CD1 ILE A 186       1.396 -62.273   8.815  1.00  0.00           C  
ATOM   3102  H   ILE A 186      -2.180 -62.833  10.604  1.00 17.94           H  
ATOM   3103  HA  ILE A 186      -1.838 -59.931  10.356  1.00 18.20           H  
ATOM   3104  HB  ILE A 186      -1.289 -62.185   8.385  1.00  0.00           H  
ATOM   3105 HG13 ILE A 186       0.150 -62.124  10.548  1.00  0.00           H  
ATOM   3106 HG12 ILE A 186       0.756 -60.594   9.971  1.00  0.00           H  
ATOM   3107 HG21 ILE A 186       0.102 -60.536   7.126  1.00  0.00           H  
ATOM   3108 HG22 ILE A 186      -1.558 -60.003   7.166  1.00  0.00           H  
ATOM   3109 HG23 ILE A 186      -0.388 -59.269   8.241  1.00  0.00           H  
ATOM   3110 HD11 ILE A 186       2.060 -62.851   9.459  1.00  0.00           H  
ATOM   3111 HD12 ILE A 186       0.948 -62.964   8.101  1.00  0.00           H  
ATOM   3112 HD13 ILE A 186       2.013 -61.569   8.256  1.00  0.00           H  
ATOM   3113  N   ASN A 187      -3.665 -59.283   8.707  1.00 19.19           N  
ATOM   3114  CA  ASN A 187      -4.734 -58.836   7.811  1.00 19.90           C  
ATOM   3115  C   ASN A 187      -4.076 -58.041   6.668  1.00 19.84           C  
ATOM   3116  O   ASN A 187      -3.938 -56.820   6.750  1.00 19.69           O  
ATOM   3117  CB  ASN A 187      -5.783 -58.005   8.609  1.00  0.00           C  
ATOM   3118  CG  ASN A 187      -7.253 -58.169   8.193  1.00  0.00           C  
ATOM   3119  OD1 ASN A 187      -8.038 -57.238   8.355  1.00  0.00           O  
ATOM   3120  ND2 ASN A 187      -7.662 -59.339   7.693  1.00  0.00           N  
ATOM   3121  H   ASN A 187      -3.042 -58.560   9.046  1.00 19.19           H  
ATOM   3122  HA  ASN A 187      -5.209 -59.676   7.303  1.00 19.90           H  
ATOM   3123  HB3 ASN A 187      -5.524 -56.950   8.654  1.00  0.00           H  
ATOM   3124  HB2 ASN A 187      -5.767 -58.323   9.647  1.00  0.00           H  
ATOM   3125 HD22 ASN A 187      -8.625 -59.452   7.413  1.00  0.00           H  
ATOM   3126 HD21 ASN A 187      -7.016 -60.105   7.578  1.00  0.00           H  
ATOM   3127  N   GLU A 188      -3.614 -58.776   5.643  1.00 19.80           N  
ATOM   3128  CA  GLU A 188      -2.786 -58.269   4.547  1.00 19.97           C  
ATOM   3129  C   GLU A 188      -3.470 -57.187   3.696  1.00 19.72           C  
ATOM   3130  O   GLU A 188      -4.482 -57.468   3.055  1.00 19.91           O  
ATOM   3131  CB  GLU A 188      -2.318 -59.441   3.659  1.00  0.00           C  
ATOM   3132  CG  GLU A 188      -1.475 -60.488   4.410  1.00  0.00           C  
ATOM   3133  CD  GLU A 188      -0.957 -61.594   3.489  1.00  0.00           C  
ATOM   3134  OE1 GLU A 188       0.195 -61.459   3.020  1.00  0.00           O  
ATOM   3135  OE2 GLU A 188      -1.717 -62.565   3.278  1.00  0.00           O1-
ATOM   3136  H   GLU A 188      -3.771 -59.773   5.642  1.00 19.80           H  
ATOM   3137  HA  GLU A 188      -1.901 -57.835   5.008  1.00 19.97           H  
ATOM   3138  HB3 GLU A 188      -1.741 -59.051   2.818  1.00  0.00           H  
ATOM   3139  HB2 GLU A 188      -3.187 -59.935   3.221  1.00  0.00           H  
ATOM   3140  HG3 GLU A 188      -2.065 -60.951   5.201  1.00  0.00           H  
ATOM   3141  HG2 GLU A 188      -0.630 -59.995   4.894  1.00  0.00           H  
ATOM   3142  N   GLY A 189      -2.867 -55.987   3.672  1.00 19.49           N  
ATOM   3143  CA  GLY A 189      -3.270 -54.889   2.795  1.00 19.11           C  
ATOM   3144  C   GLY A 189      -4.364 -53.986   3.385  1.00 18.92           C  
ATOM   3145  O   GLY A 189      -4.832 -53.097   2.675  1.00 18.82           O  
ATOM   3146  H   GLY A 189      -2.050 -55.836   4.246  1.00 19.49           H  
ATOM   3147  HA3 GLY A 189      -3.598 -55.269   1.826  1.00 19.11           H  
ATOM   3148  HA2 GLY A 189      -2.393 -54.280   2.605  1.00 19.11           H  
ATOM   3149  N   ASP A 190      -4.775 -54.201   4.646  1.00 18.73           N  
ATOM   3150  CA  ASP A 190      -5.873 -53.484   5.312  1.00 19.04           C  
ATOM   3151  C   ASP A 190      -5.397 -52.332   6.221  1.00 18.27           C  
ATOM   3152  O   ASP A 190      -6.215 -51.773   6.954  1.00 18.13           O  
ATOM   3153  CB  ASP A 190      -6.828 -54.447   6.065  1.00  0.00           C  
ATOM   3154  CG  ASP A 190      -7.431 -55.537   5.165  1.00  0.00           C  
ATOM   3155  OD1 ASP A 190      -6.847 -56.641   5.116  1.00  0.00           O  
ATOM   3156  OD2 ASP A 190      -8.370 -55.192   4.414  1.00  0.00           O1-
ATOM   3157  H   ASP A 190      -4.371 -54.966   5.171  1.00 18.73           H  
ATOM   3158  HA  ASP A 190      -6.480 -52.994   4.549  1.00 19.04           H  
ATOM   3159  HB3 ASP A 190      -7.653 -53.895   6.519  1.00  0.00           H  
ATOM   3160  HB2 ASP A 190      -6.293 -54.933   6.882  1.00  0.00           H  
ATOM   3161  N   GLY A 191      -4.100 -51.976   6.167  1.00 17.33           N  
ATOM   3162  CA  GLY A 191      -3.514 -50.875   6.935  1.00 16.41           C  
ATOM   3163  C   GLY A 191      -3.972 -49.517   6.384  1.00 15.87           C  
ATOM   3164  O   GLY A 191      -4.482 -49.424   5.266  1.00 16.08           O  
ATOM   3165  H   GLY A 191      -3.478 -52.484   5.552  1.00 17.33           H  
ATOM   3166  HA3 GLY A 191      -2.427 -50.940   6.874  1.00 16.41           H  
ATOM   3167  HA2 GLY A 191      -3.781 -50.964   7.989  1.00 16.41           H  
ATOM   3168  N   ALA A 192      -3.758 -48.451   7.171  1.00 15.11           N  
ATOM   3169  CA  ALA A 192      -4.002 -47.069   6.756  1.00 14.84           C  
ATOM   3170  C   ALA A 192      -2.871 -46.611   5.830  1.00 14.62           C  
ATOM   3171  O   ALA A 192      -1.758 -47.115   5.955  1.00 14.56           O  
ATOM   3172  CB  ALA A 192      -4.088 -46.172   8.000  1.00 14.46           C  
ATOM   3173  H   ALA A 192      -3.306 -48.570   8.066  1.00 15.11           H  
ATOM   3174  HA  ALA A 192      -4.951 -47.015   6.219  1.00 14.84           H  
ATOM   3175  HB1 ALA A 192      -4.335 -45.150   7.715  1.00 14.46           H  
ATOM   3176  HB2 ALA A 192      -4.866 -46.512   8.683  1.00 14.46           H  
ATOM   3177  HB3 ALA A 192      -3.149 -46.143   8.553  1.00 14.46           H  
ATOM   3178  N   PHE A 193      -3.151 -45.663   4.922  1.00 14.59           N  
ATOM   3179  CA  PHE A 193      -2.168 -45.183   3.942  1.00 14.75           C  
ATOM   3180  C   PHE A 193      -0.887 -44.590   4.573  1.00 14.74           C  
ATOM   3181  O   PHE A 193       0.180 -44.715   3.975  1.00 15.00           O  
ATOM   3182  CB  PHE A 193      -2.852 -44.229   2.938  1.00 15.00           C  
ATOM   3183  CG  PHE A 193      -3.312 -42.873   3.452  1.00 14.82           C  
ATOM   3184  CD1 PHE A 193      -2.433 -41.770   3.424  1.00 15.10           C  
ATOM   3185  CD2 PHE A 193      -4.582 -42.723   4.050  1.00 14.99           C  
ATOM   3186  CE1 PHE A 193      -2.842 -40.542   3.921  1.00 15.06           C  
ATOM   3187  CE2 PHE A 193      -4.975 -41.483   4.538  1.00 14.80           C  
ATOM   3188  CZ  PHE A 193      -4.110 -40.399   4.465  1.00 14.86           C  
ATOM   3189  H   PHE A 193      -4.080 -45.274   4.861  1.00 14.59           H  
ATOM   3190  HA  PHE A 193      -1.852 -46.061   3.375  1.00 14.75           H  
ATOM   3191  HB3 PHE A 193      -3.702 -44.737   2.479  1.00 15.00           H  
ATOM   3192  HB2 PHE A 193      -2.165 -44.032   2.116  1.00 15.00           H  
ATOM   3193  HD1 PHE A 193      -1.449 -41.871   2.992  1.00 15.10           H  
ATOM   3194  HD2 PHE A 193      -5.259 -43.562   4.112  1.00 14.99           H  
ATOM   3195  HE1 PHE A 193      -2.173 -39.697   3.882  1.00 15.06           H  
ATOM   3196  HE2 PHE A 193      -5.953 -41.362   4.980  1.00 14.80           H  
ATOM   3197  HZ  PHE A 193      -4.416 -39.440   4.850  1.00 14.86           H  
ATOM   3198  N   TYR A 194      -1.016 -44.016   5.781  1.00 14.78           N  
ATOM   3199  CA  TYR A 194       0.058 -43.412   6.566  1.00 14.75           C  
ATOM   3200  C   TYR A 194       0.776 -44.372   7.537  1.00 14.97           C  
ATOM   3201  O   TYR A 194       1.804 -43.964   8.070  1.00 15.63           O  
ATOM   3202  CB  TYR A 194      -0.506 -42.172   7.295  1.00 14.98           C  
ATOM   3203  CG  TYR A 194      -1.738 -42.426   8.148  1.00 14.55           C  
ATOM   3204  CD1 TYR A 194      -3.011 -42.101   7.641  1.00 14.69           C  
ATOM   3205  CD2 TYR A 194      -1.626 -43.017   9.424  1.00 14.85           C  
ATOM   3206  CE1 TYR A 194      -4.167 -42.400   8.382  1.00 14.46           C  
ATOM   3207  CE2 TYR A 194      -2.782 -43.322  10.165  1.00 14.55           C  
ATOM   3208  CZ  TYR A 194      -4.054 -43.029   9.636  1.00 14.54           C  
ATOM   3209  OH  TYR A 194      -5.173 -43.394  10.320  1.00 14.72           O  
ATOM   3210  H   TYR A 194      -1.931 -43.982   6.206  1.00 14.78           H  
ATOM   3211  HA  TYR A 194       0.830 -43.059   5.885  1.00 14.75           H  
ATOM   3212  HB3 TYR A 194      -0.766 -41.419   6.551  1.00 14.98           H  
ATOM   3213  HB2 TYR A 194       0.262 -41.706   7.909  1.00 14.98           H  
ATOM   3214  HD1 TYR A 194      -3.104 -41.648   6.668  1.00 14.69           H  
ATOM   3215  HD2 TYR A 194      -0.656 -43.265   9.826  1.00 14.85           H  
ATOM   3216  HE1 TYR A 194      -5.137 -42.178   7.964  1.00 14.46           H  
ATOM   3217  HE2 TYR A 194      -2.685 -43.797  11.131  1.00 14.55           H  
ATOM   3218  HH  TYR A 194      -4.970 -44.000  11.041  1.00 14.72           H  
ATOM   3219  N   GLY A 195       0.282 -45.600   7.776  1.00 14.71           N  
ATOM   3220  CA  GLY A 195       0.987 -46.499   8.692  1.00 14.69           C  
ATOM   3221  C   GLY A 195       0.164 -47.745   9.055  1.00 14.56           C  
ATOM   3222  O   GLY A 195      -1.060 -47.740   8.911  1.00 14.12           O  
ATOM   3223  H   GLY A 195      -0.560 -45.933   7.326  1.00 14.71           H  
ATOM   3224  HA3 GLY A 195       1.214 -45.970   9.616  1.00 14.69           H  
ATOM   3225  HA2 GLY A 195       1.932 -46.780   8.225  1.00 14.69           H  
ATOM   3226  N   PRO A 196       0.835 -48.822   9.534  1.00 14.46           N  
ATOM   3227  CA  PRO A 196       0.183 -50.085   9.925  1.00 14.61           C  
ATOM   3228  C   PRO A 196      -0.620 -49.940  11.223  1.00 14.77           C  
ATOM   3229  O   PRO A 196      -0.306 -49.075  12.042  1.00 14.33           O  
ATOM   3230  CB  PRO A 196       1.352 -51.067  10.095  1.00 14.60           C  
ATOM   3231  CG  PRO A 196       2.529 -50.197  10.493  1.00 14.23           C  
ATOM   3232  CD  PRO A 196       2.281 -48.883   9.764  1.00 14.50           C  
ATOM   3233  HA  PRO A 196      -0.483 -50.430   9.131  1.00 14.61           H  
ATOM   3234  HB3 PRO A 196       1.559 -51.557   9.145  1.00 14.60           H  
ATOM   3235  HB2 PRO A 196       1.161 -51.859  10.821  1.00 14.60           H  
ATOM   3236  HG3 PRO A 196       3.487 -50.644  10.241  1.00 14.23           H  
ATOM   3237  HG2 PRO A 196       2.512 -50.024  11.567  1.00 14.23           H  
ATOM   3238  HD2 PRO A 196       2.646 -48.042  10.346  1.00 14.50           H  
ATOM   3239  HD3 PRO A 196       2.811 -48.873   8.814  1.00 14.50           H  
ATOM   3240  N   LYS A 197      -1.650 -50.783  11.360  1.00 15.38           N  
ATOM   3241  CA  LYS A 197      -2.619 -50.711  12.445  1.00 16.23           C  
ATOM   3242  C   LYS A 197      -2.625 -52.051  13.189  1.00 16.02           C  
ATOM   3243  O   LYS A 197      -2.792 -53.088  12.554  1.00 16.40           O  
ATOM   3244  CB  LYS A 197      -4.034 -50.450  11.869  1.00 17.58           C  
ATOM   3245  CG  LYS A 197      -4.157 -49.334  10.804  1.00 19.26           C  
ATOM   3246  CD  LYS A 197      -5.488 -49.364  10.021  1.00 20.66           C  
ATOM   3247  CE  LYS A 197      -6.694 -48.671  10.665  1.00 21.43           C  
ATOM   3248  NZ  LYS A 197      -7.146 -49.341  11.888  1.00 22.12           N1+
ATOM   3249  H   LYS A 197      -1.812 -51.498  10.663  1.00 15.38           H  
ATOM   3250  HA  LYS A 197      -2.377 -49.914  13.150  1.00 16.23           H  
ATOM   3251  HB3 LYS A 197      -4.710 -50.258  12.701  1.00 17.58           H  
ATOM   3252  HB2 LYS A 197      -4.404 -51.365  11.409  1.00 17.58           H  
ATOM   3253  HG3 LYS A 197      -3.363 -49.435  10.065  1.00 19.26           H  
ATOM   3254  HG2 LYS A 197      -4.002 -48.357  11.257  1.00 19.26           H  
ATOM   3255  HD3 LYS A 197      -5.749 -50.397   9.784  1.00 20.66           H  
ATOM   3256  HD2 LYS A 197      -5.344 -48.893   9.055  1.00 20.66           H  
ATOM   3257  HE3 LYS A 197      -7.527 -48.678   9.961  1.00 21.43           H  
ATOM   3258  HE2 LYS A 197      -6.475 -47.624  10.875  1.00 21.43           H  
ATOM   3259  HZ1 LYS A 197      -8.012 -48.921  12.203  1.00 22.12           H  
ATOM   3260  HZ2 LYS A 197      -7.309 -50.325  11.714  1.00 22.12           H  
ATOM   3261  HZ3 LYS A 197      -6.450 -49.249  12.613  1.00 22.12           H  
ATOM   3262  N   ILE A 198      -2.562 -51.999  14.525  1.00 15.81           N  
ATOM   3263  CA  ILE A 198      -3.118 -53.036  15.394  1.00 15.96           C  
ATOM   3264  C   ILE A 198      -4.634 -52.774  15.454  1.00 16.21           C  
ATOM   3265  O   ILE A 198      -5.038 -51.616  15.541  1.00 16.33           O  
ATOM   3266  CB  ILE A 198      -2.578 -52.964  16.856  1.00 15.95           C  
ATOM   3267  CG1 ILE A 198      -1.032 -53.011  16.905  1.00 15.76           C  
ATOM   3268  CG2 ILE A 198      -3.185 -54.058  17.773  1.00 16.11           C  
ATOM   3269  CD1 ILE A 198      -0.424 -52.508  18.225  1.00 15.61           C  
ATOM   3270  H   ILE A 198      -2.387 -51.110  14.978  1.00 15.81           H  
ATOM   3271  HA  ILE A 198      -2.912 -54.024  14.979  1.00 15.96           H  
ATOM   3272  HB  ILE A 198      -2.882 -52.005  17.273  1.00 15.95           H  
ATOM   3273 HG13 ILE A 198      -0.615 -52.385  16.118  1.00 15.76           H  
ATOM   3274 HG12 ILE A 198      -0.679 -54.019  16.686  1.00 15.76           H  
ATOM   3275 HG21 ILE A 198      -2.812 -53.993  18.793  1.00 16.11           H  
ATOM   3276 HG22 ILE A 198      -4.268 -53.982  17.856  1.00 16.11           H  
ATOM   3277 HG23 ILE A 198      -2.953 -55.056  17.399  1.00 16.11           H  
ATOM   3278 HD11 ILE A 198       0.567 -52.937  18.381  1.00 15.61           H  
ATOM   3279 HD12 ILE A 198      -0.315 -51.424  18.210  1.00 15.61           H  
ATOM   3280 HD13 ILE A 198      -1.027 -52.755  19.097  1.00 15.61           H  
ATOM   3281  N   ASP A 199      -5.430 -53.843  15.389  1.00 16.32           N  
ATOM   3282  CA  ASP A 199      -6.889 -53.803  15.394  1.00 16.57           C  
ATOM   3283  C   ASP A 199      -7.381 -54.751  16.484  1.00 16.08           C  
ATOM   3284  O   ASP A 199      -6.898 -55.879  16.555  1.00 16.02           O  
ATOM   3285  CB  ASP A 199      -7.512 -54.219  14.042  1.00  0.00           C  
ATOM   3286  CG  ASP A 199      -6.919 -53.522  12.816  1.00  0.00           C  
ATOM   3287  OD1 ASP A 199      -5.915 -54.046  12.289  1.00  0.00           O  
ATOM   3288  OD2 ASP A 199      -7.367 -52.390  12.538  1.00  0.00           O1-
ATOM   3289  H   ASP A 199      -5.019 -54.763  15.286  1.00 16.32           H  
ATOM   3290  HA  ASP A 199      -7.240 -52.797  15.634  1.00 16.57           H  
ATOM   3291  HB3 ASP A 199      -8.580 -54.020  14.059  1.00  0.00           H  
ATOM   3292  HB2 ASP A 199      -7.394 -55.292  13.894  1.00  0.00           H  
ATOM   3293  N   ILE A 200      -8.343 -54.286  17.292  1.00 15.54           N  
ATOM   3294  CA  ILE A 200      -8.981 -55.081  18.332  1.00 15.51           C  
ATOM   3295  C   ILE A 200     -10.469 -55.194  17.945  1.00 15.39           C  
ATOM   3296  O   ILE A 200     -11.258 -54.275  18.178  1.00 15.56           O  
ATOM   3297  CB  ILE A 200      -8.798 -54.476  19.757  1.00  0.00           C  
ATOM   3298  CG1 ILE A 200      -7.305 -54.267  20.134  1.00  0.00           C  
ATOM   3299  CG2 ILE A 200      -9.425 -55.421  20.801  1.00  0.00           C  
ATOM   3300  CD1 ILE A 200      -6.659 -52.963  19.638  1.00  0.00           C  
ATOM   3301  H   ILE A 200      -8.687 -53.340  17.179  1.00 15.54           H  
ATOM   3302  HA  ILE A 200      -8.566 -56.091  18.355  1.00 15.51           H  
ATOM   3303  HB  ILE A 200      -9.308 -53.514  19.822  1.00  0.00           H  
ATOM   3304 HG13 ILE A 200      -6.718 -55.115  19.786  1.00  0.00           H  
ATOM   3305 HG12 ILE A 200      -7.198 -54.273  21.220  1.00  0.00           H  
ATOM   3306 HG21 ILE A 200      -9.256 -55.063  21.816  1.00  0.00           H  
ATOM   3307 HG22 ILE A 200     -10.498 -55.538  20.656  1.00  0.00           H  
ATOM   3308 HG23 ILE A 200      -8.987 -56.416  20.743  1.00  0.00           H  
ATOM   3309 HD11 ILE A 200      -5.703 -52.797  20.136  1.00  0.00           H  
ATOM   3310 HD12 ILE A 200      -6.458 -52.973  18.569  1.00  0.00           H  
ATOM   3311 HD13 ILE A 200      -7.290 -52.103  19.854  1.00  0.00           H  
ATOM   3312  N   LEU A 201     -10.781 -56.319  17.281  1.00 15.49           N  
ATOM   3313  CA  LEU A 201     -12.070 -56.643  16.675  1.00 15.48           C  
ATOM   3314  C   LEU A 201     -13.025 -57.195  17.736  1.00 15.28           C  
ATOM   3315  O   LEU A 201     -12.714 -58.221  18.338  1.00 15.17           O  
ATOM   3316  CB  LEU A 201     -11.881 -57.731  15.584  1.00  0.00           C  
ATOM   3317  CG  LEU A 201     -11.266 -57.288  14.242  1.00  0.00           C  
ATOM   3318  CD1 LEU A 201     -12.195 -56.372  13.429  1.00  0.00           C  
ATOM   3319  CD2 LEU A 201      -9.857 -56.706  14.386  1.00  0.00           C  
ATOM   3320  H   LEU A 201     -10.066 -57.025  17.167  1.00 15.49           H  
ATOM   3321  HA  LEU A 201     -12.498 -55.745  16.228  1.00 15.48           H  
ATOM   3322  HB3 LEU A 201     -12.854 -58.161  15.348  1.00  0.00           H  
ATOM   3323  HB2 LEU A 201     -11.289 -58.553  15.989  1.00  0.00           H  
ATOM   3324  HG  LEU A 201     -11.157 -58.204  13.659  1.00  0.00           H  
ATOM   3325 HD11 LEU A 201     -12.315 -56.747  12.413  1.00  0.00           H  
ATOM   3326 HD12 LEU A 201     -13.188 -56.303  13.870  1.00  0.00           H  
ATOM   3327 HD13 LEU A 201     -11.790 -55.366  13.350  1.00  0.00           H  
ATOM   3328 HD21 LEU A 201      -9.313 -56.768  13.443  1.00  0.00           H  
ATOM   3329 HD22 LEU A 201      -9.903 -55.660  14.683  1.00  0.00           H  
ATOM   3330 HD23 LEU A 201      -9.272 -57.235  15.139  1.00  0.00           H  
ATOM   3331  N   VAL A 202     -14.191 -56.551  17.877  1.00 15.11           N  
ATOM   3332  CA  VAL A 202     -15.302 -57.024  18.701  1.00 15.29           C  
ATOM   3333  C   VAL A 202     -16.401 -57.598  17.784  1.00 15.80           C  
ATOM   3334  O   VAL A 202     -16.444 -57.266  16.598  1.00 15.38           O  
ATOM   3335  CB  VAL A 202     -15.917 -55.879  19.553  1.00  0.00           C  
ATOM   3336  CG1 VAL A 202     -16.955 -56.401  20.568  1.00  0.00           C  
ATOM   3337  CG2 VAL A 202     -14.838 -55.055  20.273  1.00  0.00           C  
ATOM   3338  H   VAL A 202     -14.385 -55.736  17.309  1.00 15.11           H  
ATOM   3339  HA  VAL A 202     -14.965 -57.818  19.366  1.00 15.29           H  
ATOM   3340  HB  VAL A 202     -16.435 -55.181  18.892  1.00  0.00           H  
ATOM   3341 HG11 VAL A 202     -17.001 -55.783  21.463  1.00  0.00           H  
ATOM   3342 HG12 VAL A 202     -17.950 -56.441  20.127  1.00  0.00           H  
ATOM   3343 HG13 VAL A 202     -16.724 -57.409  20.904  1.00  0.00           H  
ATOM   3344 HG21 VAL A 202     -15.270 -54.275  20.901  1.00  0.00           H  
ATOM   3345 HG22 VAL A 202     -14.203 -55.677  20.888  1.00  0.00           H  
ATOM   3346 HG23 VAL A 202     -14.180 -54.571  19.556  1.00  0.00           H  
ATOM   3347  N   LYS A 203     -17.244 -58.478  18.342  1.00 16.32           N  
ATOM   3348  CA  LYS A 203     -18.277 -59.212  17.616  1.00 17.21           C  
ATOM   3349  C   LYS A 203     -19.673 -58.855  18.137  1.00 17.67           C  
ATOM   3350  O   LYS A 203     -19.840 -58.617  19.334  1.00 17.68           O  
ATOM   3351  CB  LYS A 203     -18.022 -60.724  17.786  1.00  0.00           C  
ATOM   3352  CG  LYS A 203     -16.651 -61.210  17.281  1.00  0.00           C  
ATOM   3353  CD  LYS A 203     -16.432 -60.985  15.775  1.00  0.00           C  
ATOM   3354  CE  LYS A 203     -15.098 -61.548  15.264  1.00  0.00           C  
ATOM   3355  NZ  LYS A 203     -13.945 -60.732  15.688  1.00  0.00           N1+
ATOM   3356  H   LYS A 203     -17.174 -58.684  19.328  1.00 16.32           H  
ATOM   3357  HA  LYS A 203     -18.257 -58.961  16.557  1.00 17.21           H  
ATOM   3358  HB3 LYS A 203     -18.802 -61.284  17.269  1.00  0.00           H  
ATOM   3359  HB2 LYS A 203     -18.115 -60.992  18.840  1.00  0.00           H  
ATOM   3360  HG3 LYS A 203     -16.567 -62.276  17.495  1.00  0.00           H  
ATOM   3361  HG2 LYS A 203     -15.856 -60.732  17.855  1.00  0.00           H  
ATOM   3362  HD3 LYS A 203     -16.492 -59.923  15.545  1.00  0.00           H  
ATOM   3363  HD2 LYS A 203     -17.247 -61.454  15.225  1.00  0.00           H  
ATOM   3364  HE3 LYS A 203     -15.120 -61.589  14.177  1.00  0.00           H  
ATOM   3365  HE2 LYS A 203     -14.960 -62.574  15.607  1.00  0.00           H  
ATOM   3366  HZ1 LYS A 203     -14.051 -59.790  15.339  1.00  0.00           H  
ATOM   3367  HZ2 LYS A 203     -13.899 -60.711  16.696  1.00  0.00           H  
ATOM   3368  HZ3 LYS A 203     -13.094 -61.134  15.322  1.00  0.00           H  
ATOM   3369  N   ASP A 204     -20.648 -58.874  17.216  1.00 18.42           N  
ATOM   3370  CA  ASP A 204     -22.075 -58.703  17.498  1.00 19.43           C  
ATOM   3371  C   ASP A 204     -22.763 -60.082  17.656  1.00 20.42           C  
ATOM   3372  O   ASP A 204     -22.074 -61.103  17.719  1.00 20.62           O  
ATOM   3373  CB  ASP A 204     -22.740 -57.769  16.453  1.00 19.30           C  
ATOM   3374  CG  ASP A 204     -22.807 -58.205  14.977  1.00 19.33           C  
ATOM   3375  OD1 ASP A 204     -22.444 -59.350  14.634  1.00 19.37           O  
ATOM   3376  OD2 ASP A 204     -23.268 -57.359  14.184  1.00 19.30           O1-
ATOM   3377  H   ASP A 204     -20.422 -59.097  16.256  1.00 18.42           H  
ATOM   3378  HA  ASP A 204     -22.189 -58.207  18.464  1.00 19.43           H  
ATOM   3379  HB3 ASP A 204     -22.177 -56.834  16.460  1.00 19.30           H  
ATOM   3380  HB2 ASP A 204     -23.731 -57.483  16.789  1.00 19.30           H  
ATOM   3381  N   SER A 205     -24.107 -60.099  17.721  1.00 21.67           N  
ATOM   3382  CA  SER A 205     -24.901 -61.324  17.904  1.00 23.12           C  
ATOM   3383  C   SER A 205     -24.921 -62.265  16.681  1.00 23.31           C  
ATOM   3384  O   SER A 205     -25.192 -63.452  16.860  1.00 23.80           O  
ATOM   3385  CB  SER A 205     -26.339 -60.968  18.323  1.00  0.00           C  
ATOM   3386  OG  SER A 205     -26.351 -60.379  19.608  1.00  0.00           O  
ATOM   3387  H   SER A 205     -24.630 -59.235  17.642  1.00 21.67           H  
ATOM   3388  HA  SER A 205     -24.450 -61.893  18.720  1.00 23.12           H  
ATOM   3389  HB3 SER A 205     -26.957 -61.865  18.373  1.00  0.00           H  
ATOM   3390  HB2 SER A 205     -26.814 -60.305  17.600  1.00  0.00           H  
ATOM   3391  HG  SER A 205     -26.077 -59.462  19.520  1.00  0.00           H  
ATOM   3392  N   LEU A 206     -24.610 -61.742  15.481  1.00 23.48           N  
ATOM   3393  CA  LEU A 206     -24.446 -62.523  14.249  1.00 23.63           C  
ATOM   3394  C   LEU A 206     -22.979 -62.938  14.004  1.00 23.74           C  
ATOM   3395  O   LEU A 206     -22.713 -63.598  13.000  1.00 23.89           O  
ATOM   3396  CB  LEU A 206     -25.014 -61.725  13.051  1.00 23.87           C  
ATOM   3397  CG  LEU A 206     -26.533 -61.442  13.120  1.00 24.11           C  
ATOM   3398  CD1 LEU A 206     -26.990 -60.598  11.911  1.00 24.23           C  
ATOM   3399  CD2 LEU A 206     -27.374 -62.728  13.266  1.00 24.33           C  
ATOM   3400  H   LEU A 206     -24.385 -60.759  15.412  1.00 23.48           H  
ATOM   3401  HA  LEU A 206     -25.000 -63.458  14.334  1.00 23.63           H  
ATOM   3402  HB3 LEU A 206     -24.810 -62.262  12.124  1.00 23.87           H  
ATOM   3403  HB2 LEU A 206     -24.478 -60.779  12.974  1.00 23.87           H  
ATOM   3404  HG  LEU A 206     -26.717 -60.835  14.008  1.00 24.11           H  
ATOM   3405 HD11 LEU A 206     -27.460 -59.672  12.242  1.00 24.23           H  
ATOM   3406 HD12 LEU A 206     -26.153 -60.328  11.268  1.00 24.23           H  
ATOM   3407 HD13 LEU A 206     -27.710 -61.119  11.280  1.00 24.23           H  
ATOM   3408 HD21 LEU A 206     -28.323 -62.672  12.733  1.00 24.33           H  
ATOM   3409 HD22 LEU A 206     -26.845 -63.604  12.890  1.00 24.33           H  
ATOM   3410 HD23 LEU A 206     -27.611 -62.912  14.314  1.00 24.33           H  
ATOM   3411  N   ASN A 207     -22.067 -62.575  14.926  1.00 23.60           N  
ATOM   3412  CA  ASN A 207     -20.633 -62.906  14.950  1.00 23.48           C  
ATOM   3413  C   ASN A 207     -19.836 -62.254  13.798  1.00 23.01           C  
ATOM   3414  O   ASN A 207     -18.832 -62.813  13.356  1.00 22.94           O  
ATOM   3415  CB  ASN A 207     -20.401 -64.440  15.057  1.00  0.00           C  
ATOM   3416  CG  ASN A 207     -21.048 -65.062  16.299  1.00  0.00           C  
ATOM   3417  OD1 ASN A 207     -20.502 -64.973  17.396  1.00  0.00           O  
ATOM   3418  ND2 ASN A 207     -22.210 -65.697  16.132  1.00  0.00           N  
ATOM   3419  H   ASN A 207     -22.384 -62.026  15.714  1.00 23.60           H  
ATOM   3420  HA  ASN A 207     -20.253 -62.451  15.864  1.00 23.48           H  
ATOM   3421  HB3 ASN A 207     -19.333 -64.651  15.119  1.00  0.00           H  
ATOM   3422  HB2 ASN A 207     -20.754 -64.953  14.161  1.00  0.00           H  
ATOM   3423 HD22 ASN A 207     -22.675 -66.115  16.925  1.00  0.00           H  
ATOM   3424 HD21 ASN A 207     -22.638 -65.750  15.220  1.00  0.00           H  
ATOM   3425  N   ARG A 208     -20.281 -61.066  13.355  1.00 22.30           N  
ATOM   3426  CA  ARG A 208     -19.625 -60.245  12.337  1.00 21.61           C  
ATOM   3427  C   ARG A 208     -18.521 -59.389  12.978  1.00 20.70           C  
ATOM   3428  O   ARG A 208     -18.719 -58.861  14.072  1.00 20.21           O  
ATOM   3429  CB  ARG A 208     -20.672 -59.353  11.630  1.00 22.54           C  
ATOM   3430  CG  ARG A 208     -21.828 -60.145  10.976  1.00 23.74           C  
ATOM   3431  CD  ARG A 208     -22.898 -59.276  10.286  1.00 24.83           C  
ATOM   3432  NE  ARG A 208     -23.742 -58.537  11.245  1.00 25.77           N  
ATOM   3433  CZ  ARG A 208     -24.904 -57.897  11.005  1.00 26.01           C  
ATOM   3434  NH1 ARG A 208     -25.455 -57.847   9.783  1.00 26.52           N  
ATOM   3435  NH2 ARG A 208     -25.529 -57.288  12.020  1.00 26.43           N1+
ATOM   3436  H   ARG A 208     -21.101 -60.655  13.785  1.00 22.30           H  
ATOM   3437  HA  ARG A 208     -19.177 -60.902  11.589  1.00 21.61           H  
ATOM   3438  HB3 ARG A 208     -20.173 -58.764  10.859  1.00 22.54           H  
ATOM   3439  HB2 ARG A 208     -21.076 -58.629  12.338  1.00 22.54           H  
ATOM   3440  HG3 ARG A 208     -22.324 -60.698  11.774  1.00 23.74           H  
ATOM   3441  HG2 ARG A 208     -21.459 -60.907  10.290  1.00 23.74           H  
ATOM   3442  HD3 ARG A 208     -23.475 -59.859   9.568  1.00 24.83           H  
ATOM   3443  HD2 ARG A 208     -22.390 -58.498   9.715  1.00 24.83           H  
ATOM   3444  HE  ARG A 208     -23.390 -58.503  12.196  1.00 25.77           H  
ATOM   3445 HH12 ARG A 208     -26.325 -57.358   9.630  1.00 26.52           H  
ATOM   3446 HH11 ARG A 208     -24.996 -58.299   9.006  1.00 26.52           H  
ATOM   3447 HH22 ARG A 208     -26.406 -56.807  11.883  1.00 26.43           H  
ATOM   3448 HH21 ARG A 208     -25.101 -57.285  12.940  1.00 26.43           H  
ATOM   3449  N   THR A 209     -17.385 -59.262  12.273  1.00 19.70           N  
ATOM   3450  CA  THR A 209     -16.222 -58.466  12.673  1.00 18.73           C  
ATOM   3451  C   THR A 209     -16.529 -56.951  12.655  1.00 17.97           C  
ATOM   3452  O   THR A 209     -16.948 -56.421  11.625  1.00 18.06           O  
ATOM   3453  CB  THR A 209     -15.022 -58.729  11.718  1.00  0.00           C  
ATOM   3454  OG1 THR A 209     -15.338 -58.436  10.369  1.00  0.00           O  
ATOM   3455  CG2 THR A 209     -14.485 -60.166  11.768  1.00  0.00           C  
ATOM   3456  H   THR A 209     -17.306 -59.715  11.373  1.00 19.70           H  
ATOM   3457  HA  THR A 209     -15.931 -58.759  13.682  1.00 18.73           H  
ATOM   3458  HB  THR A 209     -14.202 -58.065  11.991  1.00  0.00           H  
ATOM   3459  HG1 THR A 209     -15.640 -57.524  10.319  1.00  0.00           H  
ATOM   3460 HG21 THR A 209     -13.737 -60.332  10.991  1.00  0.00           H  
ATOM   3461 HG22 THR A 209     -13.993 -60.355  12.719  1.00  0.00           H  
ATOM   3462 HG23 THR A 209     -15.273 -60.907  11.631  1.00  0.00           H  
ATOM   3463  N   HIS A 210     -16.290 -56.292  13.800  1.00 16.83           N  
ATOM   3464  CA  HIS A 210     -16.410 -54.846  13.983  1.00 16.10           C  
ATOM   3465  C   HIS A 210     -15.156 -54.341  14.693  1.00 15.91           C  
ATOM   3466  O   HIS A 210     -14.999 -54.568  15.892  1.00 15.84           O  
ATOM   3467  CB  HIS A 210     -17.670 -54.494  14.800  1.00  0.00           C  
ATOM   3468  CG  HIS A 210     -18.965 -54.819  14.111  1.00  0.00           C  
ATOM   3469  ND1 HIS A 210     -19.450 -54.071  13.032  1.00  0.00           N  
ATOM   3470  CD2 HIS A 210     -19.849 -55.837  14.387  1.00  0.00           C  
ATOM   3471  CE1 HIS A 210     -20.588 -54.664  12.697  1.00  0.00           C  
ATOM   3472  NE2 HIS A 210     -20.871 -55.715  13.466  1.00  0.00           N  
ATOM   3473  H   HIS A 210     -16.000 -56.805  14.622  1.00 16.83           H  
ATOM   3474  HA  HIS A 210     -16.478 -54.342  13.017  1.00 16.10           H  
ATOM   3475  HB3 HIS A 210     -17.682 -53.427  15.028  1.00  0.00           H  
ATOM   3476  HB2 HIS A 210     -17.661 -55.006  15.763  1.00  0.00           H  
ATOM   3477  HD2 HIS A 210     -19.835 -56.614  15.139  1.00  0.00           H  
ATOM   3478  HE1 HIS A 210     -21.225 -54.324  11.893  1.00  0.00           H  
ATOM   3479  HE2 HIS A 210     -21.700 -56.295  13.417  1.00  0.00           H  
ATOM   3480  N   GLN A 211     -14.290 -53.656  13.932  1.00 15.67           N  
ATOM   3481  CA  GLN A 211     -13.082 -52.999  14.425  1.00 15.73           C  
ATOM   3482  C   GLN A 211     -13.461 -51.858  15.380  1.00 15.37           C  
ATOM   3483  O   GLN A 211     -13.953 -50.833  14.914  1.00 15.24           O  
ATOM   3484  CB  GLN A 211     -12.293 -52.478  13.208  1.00 16.34           C  
ATOM   3485  CG  GLN A 211     -10.937 -51.842  13.563  1.00 17.76           C  
ATOM   3486  CD  GLN A 211     -10.396 -50.962  12.440  1.00 18.22           C  
ATOM   3487  OE1 GLN A 211      -9.948 -49.852  12.699  1.00 19.49           O  
ATOM   3488  NE2 GLN A 211     -10.425 -51.439  11.193  1.00 18.60           N  
ATOM   3489  H   GLN A 211     -14.488 -53.534  12.950  1.00 15.67           H  
ATOM   3490  HA  GLN A 211     -12.470 -53.728  14.959  1.00 15.73           H  
ATOM   3491  HB3 GLN A 211     -12.906 -51.750  12.673  1.00 16.34           H  
ATOM   3492  HB2 GLN A 211     -12.128 -53.289  12.498  1.00 16.34           H  
ATOM   3493  HG3 GLN A 211     -10.213 -52.617  13.800  1.00 17.76           H  
ATOM   3494  HG2 GLN A 211     -11.009 -51.221  14.456  1.00 17.76           H  
ATOM   3495 HE22 GLN A 211     -10.069 -50.884  10.430  1.00 18.60           H  
ATOM   3496 HE21 GLN A 211     -10.771 -52.369  11.009  1.00 18.60           H  
ATOM   3497  N   CYS A 212     -13.240 -52.061  16.685  1.00 14.79           N  
ATOM   3498  CA  CYS A 212     -13.492 -51.055  17.711  1.00 14.51           C  
ATOM   3499  C   CYS A 212     -12.149 -50.391  18.022  1.00 14.23           C  
ATOM   3500  O   CYS A 212     -11.823 -49.388  17.392  1.00 14.09           O  
ATOM   3501  CB  CYS A 212     -14.175 -51.657  18.951  1.00 14.64           C  
ATOM   3502  SG  CYS A 212     -15.885 -52.100  18.531  1.00 15.61           S  
ATOM   3503  H   CYS A 212     -12.832 -52.930  17.001  1.00 14.79           H  
ATOM   3504  HA  CYS A 212     -14.152 -50.269  17.338  1.00 14.51           H  
ATOM   3505  HB3 CYS A 212     -14.204 -50.944  19.772  1.00 14.64           H  
ATOM   3506  HB2 CYS A 212     -13.631 -52.527  19.311  1.00 14.64           H  
ATOM   3507  HG  CYS A 212     -15.570 -53.076  17.674  1.00 15.61           H  
ATOM   3508  N   GLY A 213     -11.379 -50.978  18.948  1.00 14.02           N  
ATOM   3509  CA  GLY A 213     -10.060 -50.500  19.335  1.00 13.72           C  
ATOM   3510  C   GLY A 213      -9.054 -50.600  18.182  1.00 13.71           C  
ATOM   3511  O   GLY A 213      -9.156 -51.488  17.334  1.00 13.59           O  
ATOM   3512  H   GLY A 213     -11.708 -51.813  19.413  1.00 14.02           H  
ATOM   3513  HA3 GLY A 213      -9.711 -51.137  20.140  1.00 13.72           H  
ATOM   3514  HA2 GLY A 213     -10.136 -49.484  19.719  1.00 13.72           H  
ATOM   3515  N   THR A 214      -8.057 -49.706  18.189  1.00 13.49           N  
ATOM   3516  CA  THR A 214      -6.964 -49.696  17.223  1.00 13.67           C  
ATOM   3517  C   THR A 214      -5.799 -48.824  17.721  1.00 13.91           C  
ATOM   3518  O   THR A 214      -6.046 -47.817  18.382  1.00 13.97           O  
ATOM   3519  CB  THR A 214      -7.424 -49.239  15.804  1.00 13.56           C  
ATOM   3520  OG1 THR A 214      -6.337 -49.187  14.900  1.00 13.49           O  
ATOM   3521  CG2 THR A 214      -8.085 -47.853  15.758  1.00 13.63           C  
ATOM   3522  H   THR A 214      -8.028 -48.986  18.900  1.00 13.49           H  
ATOM   3523  HA  THR A 214      -6.605 -50.723  17.176  1.00 13.67           H  
ATOM   3524  HB  THR A 214      -8.125 -49.971  15.401  1.00 13.56           H  
ATOM   3525  HG1 THR A 214      -5.924 -50.058  14.887  1.00 13.49           H  
ATOM   3526 HG21 THR A 214      -8.357 -47.613  14.732  1.00 13.63           H  
ATOM   3527 HG22 THR A 214      -8.999 -47.827  16.354  1.00 13.63           H  
ATOM   3528 HG23 THR A 214      -7.426 -47.063  16.119  1.00 13.63           H  
ATOM   3529  N   ILE A 215      -4.562 -49.242  17.400  1.00 14.23           N  
ATOM   3530  CA  ILE A 215      -3.310 -48.559  17.735  1.00 14.56           C  
ATOM   3531  C   ILE A 215      -2.410 -48.620  16.492  1.00 14.70           C  
ATOM   3532  O   ILE A 215      -2.131 -49.714  16.011  1.00 15.09           O  
ATOM   3533  CB  ILE A 215      -2.541 -49.265  18.888  1.00  0.00           C  
ATOM   3534  CG1 ILE A 215      -3.387 -49.410  20.166  1.00  0.00           C  
ATOM   3535  CG2 ILE A 215      -1.181 -48.605  19.220  1.00  0.00           C  
ATOM   3536  CD1 ILE A 215      -2.949 -50.596  21.021  1.00  0.00           C  
ATOM   3537  H   ILE A 215      -4.459 -50.081  16.843  1.00 14.23           H  
ATOM   3538  HA  ILE A 215      -3.501 -47.520  18.001  1.00 14.56           H  
ATOM   3539  HB  ILE A 215      -2.322 -50.279  18.557  1.00  0.00           H  
ATOM   3540 HG13 ILE A 215      -4.436 -49.580  19.939  1.00  0.00           H  
ATOM   3541 HG12 ILE A 215      -3.365 -48.485  20.737  1.00  0.00           H  
ATOM   3542 HG21 ILE A 215      -0.677 -49.124  20.034  1.00  0.00           H  
ATOM   3543 HG22 ILE A 215      -0.488 -48.617  18.379  1.00  0.00           H  
ATOM   3544 HG23 ILE A 215      -1.313 -47.566  19.524  1.00  0.00           H  
ATOM   3545 HD11 ILE A 215      -3.023 -50.320  22.062  1.00  0.00           H  
ATOM   3546 HD12 ILE A 215      -3.599 -51.455  20.858  1.00  0.00           H  
ATOM   3547 HD13 ILE A 215      -1.922 -50.910  20.832  1.00  0.00           H  
ATOM   3548  N   GLN A 216      -1.984 -47.456  15.986  1.00 14.67           N  
ATOM   3549  CA  GLN A 216      -1.338 -47.332  14.677  1.00 14.86           C  
ATOM   3550  C   GLN A 216      -0.095 -46.456  14.840  1.00 15.00           C  
ATOM   3551  O   GLN A 216      -0.130 -45.490  15.599  1.00 14.96           O  
ATOM   3552  CB  GLN A 216      -2.318 -46.718  13.637  1.00 15.09           C  
ATOM   3553  CG  GLN A 216      -3.811 -46.995  13.922  1.00 15.63           C  
ATOM   3554  CD  GLN A 216      -4.792 -46.263  13.018  1.00 15.24           C  
ATOM   3555  OE1 GLN A 216      -4.427 -45.607  12.046  1.00 15.25           O  
ATOM   3556  NE2 GLN A 216      -6.070 -46.392  13.363  1.00 15.17           N  
ATOM   3557  H   GLN A 216      -2.201 -46.587  16.459  1.00 14.67           H  
ATOM   3558  HA  GLN A 216      -1.014 -48.312  14.329  1.00 14.86           H  
ATOM   3559  HB3 GLN A 216      -2.068 -47.111  12.651  1.00 15.09           H  
ATOM   3560  HB2 GLN A 216      -2.156 -45.645  13.545  1.00 15.09           H  
ATOM   3561  HG3 GLN A 216      -4.076 -46.672  14.928  1.00 15.63           H  
ATOM   3562  HG2 GLN A 216      -4.005 -48.067  13.869  1.00 15.63           H  
ATOM   3563 HE22 GLN A 216      -6.801 -45.913  12.847  1.00 15.17           H  
ATOM   3564 HE21 GLN A 216      -6.323 -46.963  14.159  1.00 15.17           H  
ATOM   3565  N   LEU A 217       0.973 -46.807  14.112  1.00 15.07           N  
ATOM   3566  CA  LEU A 217       2.275 -46.149  14.185  1.00 15.42           C  
ATOM   3567  C   LEU A 217       2.551 -45.429  12.858  1.00 15.56           C  
ATOM   3568  O   LEU A 217       2.398 -46.044  11.806  1.00 15.48           O  
ATOM   3569  CB  LEU A 217       3.317 -47.241  14.509  1.00 15.65           C  
ATOM   3570  CG  LEU A 217       4.766 -46.760  14.722  1.00 15.83           C  
ATOM   3571  CD1 LEU A 217       4.874 -45.626  15.756  1.00 16.12           C  
ATOM   3572  CD2 LEU A 217       5.653 -47.952  15.115  1.00 16.17           C  
ATOM   3573  H   LEU A 217       0.906 -47.588  13.474  1.00 15.07           H  
ATOM   3574  HA  LEU A 217       2.277 -45.407  14.985  1.00 15.42           H  
ATOM   3575  HB3 LEU A 217       3.308 -47.994  13.719  1.00 15.65           H  
ATOM   3576  HB2 LEU A 217       2.996 -47.758  15.415  1.00 15.65           H  
ATOM   3577  HG  LEU A 217       5.136 -46.383  13.767  1.00 15.83           H  
ATOM   3578 HD11 LEU A 217       5.799 -45.680  16.330  1.00 16.12           H  
ATOM   3579 HD12 LEU A 217       4.852 -44.657  15.259  1.00 16.12           H  
ATOM   3580 HD13 LEU A 217       4.050 -45.650  16.466  1.00 16.12           H  
ATOM   3581 HD21 LEU A 217       6.633 -47.888  14.650  1.00 16.17           H  
ATOM   3582 HD22 LEU A 217       5.805 -48.007  16.192  1.00 16.17           H  
ATOM   3583 HD23 LEU A 217       5.212 -48.901  14.812  1.00 16.17           H  
ATOM   3584  N   ASP A 218       2.932 -44.143  12.935  1.00 15.85           N  
ATOM   3585  CA  ASP A 218       3.035 -43.240  11.787  1.00 16.59           C  
ATOM   3586  C   ASP A 218       4.328 -42.414  11.895  1.00 17.06           C  
ATOM   3587  O   ASP A 218       4.582 -41.798  12.931  1.00 17.18           O  
ATOM   3588  CB  ASP A 218       1.759 -42.364  11.697  1.00 16.53           C  
ATOM   3589  CG  ASP A 218       1.615 -41.368  10.532  1.00 17.13           C  
ATOM   3590  OD1 ASP A 218       2.420 -41.385   9.582  1.00 17.14           O  
ATOM   3591  OD2 ASP A 218       0.613 -40.626  10.570  1.00 17.07           O1-
ATOM   3592  H   ASP A 218       3.046 -43.706  13.840  1.00 15.85           H  
ATOM   3593  HA  ASP A 218       3.099 -43.831  10.870  1.00 16.59           H  
ATOM   3594  HB3 ASP A 218       1.642 -41.817  12.634  1.00 16.53           H  
ATOM   3595  HB2 ASP A 218       0.900 -43.035  11.655  1.00 16.53           H  
ATOM   3596  N   PHE A 219       5.095 -42.413  10.793  1.00 17.75           N  
ATOM   3597  CA  PHE A 219       6.369 -41.712  10.623  1.00 18.55           C  
ATOM   3598  C   PHE A 219       6.302 -40.660   9.487  1.00 18.71           C  
ATOM   3599  O   PHE A 219       7.304 -39.987   9.247  1.00 19.13           O  
ATOM   3600  CB  PHE A 219       7.461 -42.766  10.299  1.00 18.96           C  
ATOM   3601  CG  PHE A 219       7.619 -43.946  11.255  1.00 19.66           C  
ATOM   3602  CD1 PHE A 219       7.439 -43.802  12.647  1.00 20.12           C  
ATOM   3603  CD2 PHE A 219       8.116 -45.175  10.772  1.00 20.17           C  
ATOM   3604  CE1 PHE A 219       7.668 -44.878  13.495  1.00 20.48           C  
ATOM   3605  CE2 PHE A 219       8.378 -46.225  11.640  1.00 20.25           C  
ATOM   3606  CZ  PHE A 219       8.155 -46.077  12.999  1.00 20.24           C  
ATOM   3607  H   PHE A 219       4.781 -42.929   9.981  1.00 17.75           H  
ATOM   3608  HA  PHE A 219       6.638 -41.179  11.537  1.00 18.55           H  
ATOM   3609  HB3 PHE A 219       8.433 -42.273  10.238  1.00 18.96           H  
ATOM   3610  HB2 PHE A 219       7.273 -43.174   9.304  1.00 18.96           H  
ATOM   3611  HD1 PHE A 219       7.096 -42.867  13.058  1.00 20.12           H  
ATOM   3612  HD2 PHE A 219       8.302 -45.311   9.723  1.00 20.17           H  
ATOM   3613  HE1 PHE A 219       7.476 -44.785  14.551  1.00 20.48           H  
ATOM   3614  HE2 PHE A 219       8.753 -47.160  11.256  1.00 20.25           H  
ATOM   3615  HZ  PHE A 219       8.364 -46.897  13.668  1.00 20.24           H  
ATOM   3616  N   GLN A 220       5.155 -40.555   8.790  1.00 18.77           N  
ATOM   3617  CA  GLN A 220       4.965 -39.816   7.542  1.00 18.81           C  
ATOM   3618  C   GLN A 220       4.275 -38.457   7.757  1.00 18.78           C  
ATOM   3619  O   GLN A 220       4.779 -37.449   7.262  1.00 18.61           O  
ATOM   3620  CB  GLN A 220       4.154 -40.677   6.540  1.00  0.00           C  
ATOM   3621  CG  GLN A 220       4.875 -41.928   5.989  1.00  0.00           C  
ATOM   3622  CD  GLN A 220       4.618 -43.231   6.763  1.00  0.00           C  
ATOM   3623  OE1 GLN A 220       4.781 -43.296   7.977  1.00  0.00           O  
ATOM   3624  NE2 GLN A 220       4.243 -44.303   6.065  1.00  0.00           N  
ATOM   3625  H   GLN A 220       4.359 -41.114   9.079  1.00 18.77           H  
ATOM   3626  HA  GLN A 220       5.939 -39.614   7.092  1.00 18.81           H  
ATOM   3627  HB3 GLN A 220       3.921 -40.046   5.682  1.00  0.00           H  
ATOM   3628  HB2 GLN A 220       3.184 -40.956   6.956  1.00  0.00           H  
ATOM   3629  HG3 GLN A 220       5.949 -41.756   5.921  1.00  0.00           H  
ATOM   3630  HG2 GLN A 220       4.533 -42.077   4.966  1.00  0.00           H  
ATOM   3631 HE22 GLN A 220       4.075 -45.176   6.543  1.00  0.00           H  
ATOM   3632 HE21 GLN A 220       4.101 -44.253   5.064  1.00  0.00           H  
ATOM   3633  N   LEU A 221       3.146 -38.446   8.490  1.00 18.75           N  
ATOM   3634  CA  LEU A 221       2.343 -37.251   8.788  1.00 18.94           C  
ATOM   3635  C   LEU A 221       3.040 -36.111   9.576  1.00 18.87           C  
ATOM   3636  O   LEU A 221       2.752 -34.957   9.251  1.00 18.87           O  
ATOM   3637  CB  LEU A 221       1.023 -37.678   9.468  1.00 19.26           C  
ATOM   3638  CG  LEU A 221      -0.033 -36.577   9.725  1.00 19.87           C  
ATOM   3639  CD1 LEU A 221      -0.504 -35.893   8.428  1.00 20.21           C  
ATOM   3640  CD2 LEU A 221      -1.215 -37.141  10.537  1.00 20.21           C  
ATOM   3641  H   LEU A 221       2.799 -39.318   8.870  1.00 18.75           H  
ATOM   3642  HA  LEU A 221       2.081 -36.835   7.814  1.00 18.94           H  
ATOM   3643  HB3 LEU A 221       1.279 -38.119  10.430  1.00 19.26           H  
ATOM   3644  HB2 LEU A 221       0.560 -38.468   8.874  1.00 19.26           H  
ATOM   3645  HG  LEU A 221       0.417 -35.810  10.356  1.00 19.87           H  
ATOM   3646 HD11 LEU A 221      -1.570 -35.671   8.448  1.00 20.21           H  
ATOM   3647 HD12 LEU A 221       0.013 -34.944   8.283  1.00 20.21           H  
ATOM   3648 HD13 LEU A 221      -0.311 -36.509   7.549  1.00 20.21           H  
ATOM   3649 HD21 LEU A 221      -1.463 -36.476  11.365  1.00 20.21           H  
ATOM   3650 HD22 LEU A 221      -2.109 -37.264   9.927  1.00 20.21           H  
ATOM   3651 HD23 LEU A 221      -0.992 -38.118  10.968  1.00 20.21           H  
ATOM   3652  N   PRO A 222       3.956 -36.399  10.541  1.00 18.97           N  
ATOM   3653  CA  PRO A 222       4.714 -35.338  11.236  1.00 19.21           C  
ATOM   3654  C   PRO A 222       5.640 -34.530  10.311  1.00 19.48           C  
ATOM   3655  O   PRO A 222       5.740 -33.316  10.461  1.00 19.49           O  
ATOM   3656  CB  PRO A 222       5.532 -36.077  12.312  1.00 19.29           C  
ATOM   3657  CG  PRO A 222       4.910 -37.455  12.438  1.00 19.27           C  
ATOM   3658  CD  PRO A 222       4.314 -37.716  11.072  1.00 19.12           C  
ATOM   3659  HA  PRO A 222       3.997 -34.672  11.719  1.00 19.21           H  
ATOM   3660  HB3 PRO A 222       5.539 -35.546  13.264  1.00 19.29           H  
ATOM   3661  HB2 PRO A 222       6.574 -36.194  12.007  1.00 19.29           H  
ATOM   3662  HG3 PRO A 222       4.118 -37.420  13.172  1.00 19.27           H  
ATOM   3663  HG2 PRO A 222       5.610 -38.230  12.750  1.00 19.27           H  
ATOM   3664  HD2 PRO A 222       5.082 -38.149  10.433  1.00 19.12           H  
ATOM   3665  HD3 PRO A 222       3.479 -38.414  11.141  1.00 19.12           H  
ATOM   3666  N   VAL A 223       6.291 -35.217   9.361  1.00 19.70           N  
ATOM   3667  CA  VAL A 223       7.207 -34.615   8.394  1.00 19.99           C  
ATOM   3668  C   VAL A 223       6.455 -33.768   7.346  1.00 19.80           C  
ATOM   3669  O   VAL A 223       6.899 -32.663   7.033  1.00 19.89           O  
ATOM   3670  CB  VAL A 223       8.039 -35.712   7.671  1.00  0.00           C  
ATOM   3671  CG1 VAL A 223       8.971 -35.175   6.564  1.00  0.00           C  
ATOM   3672  CG2 VAL A 223       8.863 -36.542   8.673  1.00  0.00           C  
ATOM   3673  H   VAL A 223       6.160 -36.216   9.288  1.00 19.70           H  
ATOM   3674  HA  VAL A 223       7.894 -33.958   8.934  1.00 19.99           H  
ATOM   3675  HB  VAL A 223       7.345 -36.404   7.191  1.00  0.00           H  
ATOM   3676 HG11 VAL A 223       9.596 -35.971   6.159  1.00  0.00           H  
ATOM   3677 HG12 VAL A 223       8.417 -34.756   5.723  1.00  0.00           H  
ATOM   3678 HG13 VAL A 223       9.634 -34.399   6.950  1.00  0.00           H  
ATOM   3679 HG21 VAL A 223       9.422 -37.329   8.166  1.00  0.00           H  
ATOM   3680 HG22 VAL A 223       9.583 -35.919   9.204  1.00  0.00           H  
ATOM   3681 HG23 VAL A 223       8.233 -37.032   9.416  1.00  0.00           H  
ATOM   3682  N   ARG A 224       5.314 -34.289   6.862  1.00 19.53           N  
ATOM   3683  CA  ARG A 224       4.440 -33.662   5.867  1.00 19.58           C  
ATOM   3684  C   ARG A 224       3.763 -32.365   6.332  1.00 19.46           C  
ATOM   3685  O   ARG A 224       3.392 -31.564   5.474  1.00 19.76           O  
ATOM   3686  CB  ARG A 224       3.364 -34.680   5.451  1.00 19.68           C  
ATOM   3687  CG  ARG A 224       3.901 -35.721   4.462  1.00 20.39           C  
ATOM   3688  CD  ARG A 224       2.889 -36.831   4.150  1.00 20.53           C  
ATOM   3689  NE  ARG A 224       3.324 -37.625   2.989  1.00 21.22           N  
ATOM   3690  CZ  ARG A 224       2.924 -37.493   1.710  1.00 21.21           C  
ATOM   3691  NH1 ARG A 224       2.000 -36.596   1.332  1.00 21.29           N  
ATOM   3692  NH2 ARG A 224       3.474 -38.279   0.778  1.00 21.67           N1+
ATOM   3693  H   ARG A 224       5.022 -35.201   7.188  1.00 19.53           H  
ATOM   3694  HA  ARG A 224       5.042 -33.400   4.995  1.00 19.58           H  
ATOM   3695  HB3 ARG A 224       2.539 -34.162   4.966  1.00 19.68           H  
ATOM   3696  HB2 ARG A 224       2.932 -35.161   6.329  1.00 19.68           H  
ATOM   3697  HG3 ARG A 224       4.761 -36.187   4.943  1.00 20.39           H  
ATOM   3698  HG2 ARG A 224       4.286 -35.254   3.554  1.00 20.39           H  
ATOM   3699  HD3 ARG A 224       1.858 -36.482   4.105  1.00 20.53           H  
ATOM   3700  HD2 ARG A 224       2.919 -37.543   4.975  1.00 20.53           H  
ATOM   3701  HE  ARG A 224       4.041 -38.307   3.189  1.00 21.22           H  
ATOM   3702 HH12 ARG A 224       1.724 -36.510   0.366  1.00 21.29           H  
ATOM   3703 HH11 ARG A 224       1.605 -35.962   2.017  1.00 21.29           H  
ATOM   3704 HH22 ARG A 224       3.200 -38.195  -0.190  1.00 21.67           H  
ATOM   3705 HH21 ARG A 224       4.184 -38.951   1.031  1.00 21.67           H  
ATOM   3706  N   PHE A 225       3.608 -32.186   7.651  1.00 19.38           N  
ATOM   3707  CA  PHE A 225       2.908 -31.046   8.231  1.00 19.45           C  
ATOM   3708  C   PHE A 225       3.842 -30.183   9.112  1.00 19.61           C  
ATOM   3709  O   PHE A 225       3.370 -29.259   9.774  1.00 19.59           O  
ATOM   3710  CB  PHE A 225       1.625 -31.591   8.896  1.00  0.00           C  
ATOM   3711  CG  PHE A 225       0.555 -30.549   9.120  1.00  0.00           C  
ATOM   3712  CD1 PHE A 225      -0.126 -30.014   8.009  1.00  0.00           C  
ATOM   3713  CD2 PHE A 225       0.359 -29.978  10.389  1.00  0.00           C  
ATOM   3714  CE1 PHE A 225      -0.985 -28.941   8.176  1.00  0.00           C  
ATOM   3715  CE2 PHE A 225      -0.515 -28.920  10.539  1.00  0.00           C  
ATOM   3716  CZ  PHE A 225      -1.185 -28.402   9.437  1.00  0.00           C  
ATOM   3717  H   PHE A 225       3.932 -32.894   8.296  1.00 19.38           H  
ATOM   3718  HA  PHE A 225       2.593 -30.369   7.435  1.00 19.45           H  
ATOM   3719  HB3 PHE A 225       1.845 -32.127   9.814  1.00  0.00           H  
ATOM   3720  HB2 PHE A 225       1.178 -32.337   8.235  1.00  0.00           H  
ATOM   3721  HD1 PHE A 225       0.049 -30.414   7.021  1.00  0.00           H  
ATOM   3722  HD2 PHE A 225       0.901 -30.331  11.245  1.00  0.00           H  
ATOM   3723  HE1 PHE A 225      -1.479 -28.510   7.319  1.00  0.00           H  
ATOM   3724  HE2 PHE A 225      -0.632 -28.491  11.520  1.00  0.00           H  
ATOM   3725  HZ  PHE A 225      -1.848 -27.558   9.543  1.00  0.00           H  
ATOM   3726  N   ASN A 226       5.164 -30.442   9.027  1.00 19.87           N  
ATOM   3727  CA  ASN A 226       6.278 -29.627   9.541  1.00 20.14           C  
ATOM   3728  C   ASN A 226       6.373 -29.589  11.084  1.00 20.00           C  
ATOM   3729  O   ASN A 226       6.817 -28.586  11.644  1.00 20.28           O  
ATOM   3730  CB  ASN A 226       6.283 -28.206   8.904  1.00  0.00           C  
ATOM   3731  CG  ASN A 226       6.339 -28.217   7.371  1.00  0.00           C  
ATOM   3732  OD1 ASN A 226       7.408 -28.370   6.787  1.00  0.00           O  
ATOM   3733  ND2 ASN A 226       5.190 -28.042   6.712  1.00  0.00           N  
ATOM   3734  H   ASN A 226       5.453 -31.222   8.451  1.00 19.87           H  
ATOM   3735  HA  ASN A 226       7.185 -30.137   9.212  1.00 20.14           H  
ATOM   3736  HB3 ASN A 226       7.157 -27.649   9.246  1.00  0.00           H  
ATOM   3737  HB2 ASN A 226       5.417 -27.631   9.233  1.00  0.00           H  
ATOM   3738 HD22 ASN A 226       5.185 -28.047   5.702  1.00  0.00           H  
ATOM   3739 HD21 ASN A 226       4.319 -27.934   7.211  1.00  0.00           H  
ATOM   3740  N   LEU A 227       5.986 -30.696  11.742  1.00 19.70           N  
ATOM   3741  CA  LEU A 227       6.070 -30.904  13.189  1.00 19.72           C  
ATOM   3742  C   LEU A 227       7.511 -31.216  13.589  1.00 19.87           C  
ATOM   3743  O   LEU A 227       8.115 -32.113  12.996  1.00 19.80           O  
ATOM   3744  CB  LEU A 227       5.213 -32.106  13.629  1.00  0.00           C  
ATOM   3745  CG  LEU A 227       3.693 -31.906  13.568  1.00  0.00           C  
ATOM   3746  CD1 LEU A 227       3.149 -31.809  12.139  1.00  0.00           C  
ATOM   3747  CD2 LEU A 227       2.996 -33.016  14.361  1.00  0.00           C  
ATOM   3748  H   LEU A 227       5.671 -31.495  11.207  1.00 19.70           H  
ATOM   3749  HA  LEU A 227       5.728 -30.005  13.707  1.00 19.72           H  
ATOM   3750  HB3 LEU A 227       5.467 -32.314  14.670  1.00  0.00           H  
ATOM   3751  HB2 LEU A 227       5.492 -33.007  13.082  1.00  0.00           H  
ATOM   3752  HG  LEU A 227       3.467 -30.964  14.071  1.00  0.00           H  
ATOM   3753 HD11 LEU A 227       2.315 -32.483  11.959  1.00  0.00           H  
ATOM   3754 HD12 LEU A 227       2.831 -30.789  11.941  1.00  0.00           H  
ATOM   3755 HD13 LEU A 227       3.881 -32.067  11.386  1.00  0.00           H  
ATOM   3756 HD21 LEU A 227       2.235 -32.590  15.011  1.00  0.00           H  
ATOM   3757 HD22 LEU A 227       2.523 -33.753  13.715  1.00  0.00           H  
ATOM   3758 HD23 LEU A 227       3.684 -33.570  15.001  1.00  0.00           H  
ATOM   3759  N   GLN A 228       8.016 -30.494  14.600  1.00 20.10           N  
ATOM   3760  CA  GLN A 228       9.380 -30.648  15.097  1.00 20.61           C  
ATOM   3761  C   GLN A 228       9.457 -30.377  16.607  1.00 20.97           C  
ATOM   3762  O   GLN A 228       8.591 -29.700  17.164  1.00 20.88           O  
ATOM   3763  CB  GLN A 228      10.349 -29.729  14.308  1.00  0.00           C  
ATOM   3764  CG  GLN A 228      10.466 -30.076  12.810  1.00  0.00           C  
ATOM   3765  CD  GLN A 228      11.490 -29.226  12.069  1.00  0.00           C  
ATOM   3766  OE1 GLN A 228      12.651 -29.606  11.953  1.00  0.00           O  
ATOM   3767  NE2 GLN A 228      11.057 -28.081  11.540  1.00  0.00           N  
ATOM   3768  H   GLN A 228       7.453 -29.793  15.060  1.00 20.10           H  
ATOM   3769  HA  GLN A 228       9.672 -31.685  14.952  1.00 20.61           H  
ATOM   3770  HB3 GLN A 228      11.344 -29.792  14.753  1.00  0.00           H  
ATOM   3771  HB2 GLN A 228      10.036 -28.690  14.417  1.00  0.00           H  
ATOM   3772  HG3 GLN A 228       9.513 -29.949  12.298  1.00  0.00           H  
ATOM   3773  HG2 GLN A 228      10.748 -31.121  12.703  1.00  0.00           H  
ATOM   3774 HE22 GLN A 228      11.690 -27.497  11.014  1.00  0.00           H  
ATOM   3775 HE21 GLN A 228      10.090 -27.806  11.639  1.00  0.00           H  
ATOM   3776  N   TYR A 229      10.538 -30.885  17.219  1.00 21.64           N  
ATOM   3777  CA  TYR A 229      10.943 -30.606  18.596  1.00 22.41           C  
ATOM   3778  C   TYR A 229      12.474 -30.474  18.663  1.00 23.20           C  
ATOM   3779  O   TYR A 229      13.180 -31.059  17.840  1.00 23.15           O  
ATOM   3780  CB  TYR A 229      10.414 -31.709  19.544  1.00 22.12           C  
ATOM   3781  CG  TYR A 229      11.083 -33.072  19.437  1.00 21.94           C  
ATOM   3782  CD1 TYR A 229      10.632 -34.005  18.483  1.00 21.91           C  
ATOM   3783  CD2 TYR A 229      12.159 -33.411  20.285  1.00 21.94           C  
ATOM   3784  CE1 TYR A 229      11.253 -35.264  18.373  1.00 21.76           C  
ATOM   3785  CE2 TYR A 229      12.786 -34.668  20.174  1.00 21.77           C  
ATOM   3786  CZ  TYR A 229      12.331 -35.596  19.216  1.00 21.77           C  
ATOM   3787  OH  TYR A 229      12.937 -36.812  19.092  1.00 21.75           O  
ATOM   3788  H   TYR A 229      11.181 -31.456  16.687  1.00 21.64           H  
ATOM   3789  HA  TYR A 229      10.519 -29.648  18.899  1.00 22.41           H  
ATOM   3790  HB3 TYR A 229       9.337 -31.829  19.414  1.00 22.12           H  
ATOM   3791  HB2 TYR A 229      10.546 -31.368  20.571  1.00 22.12           H  
ATOM   3792  HD1 TYR A 229       9.813 -33.750  17.827  1.00 21.91           H  
ATOM   3793  HD2 TYR A 229      12.509 -32.706  21.022  1.00 21.94           H  
ATOM   3794  HE1 TYR A 229      10.912 -35.969  17.630  1.00 21.76           H  
ATOM   3795  HE2 TYR A 229      13.609 -34.914  20.827  1.00 21.77           H  
ATOM   3796  HH  TYR A 229      13.681 -36.936  19.685  1.00 21.75           H  
ATOM   3797  N   LYS A 230      12.953 -29.736  19.675  1.00 24.24           N  
ATOM   3798  CA  LYS A 230      14.374 -29.581  19.989  1.00 25.68           C  
ATOM   3799  C   LYS A 230      14.859 -30.773  20.832  1.00 26.51           C  
ATOM   3800  O   LYS A 230      14.295 -31.024  21.896  1.00 26.58           O  
ATOM   3801  CB  LYS A 230      14.585 -28.257  20.753  1.00  0.00           C  
ATOM   3802  CG  LYS A 230      14.209 -27.003  19.943  1.00  0.00           C  
ATOM   3803  CD  LYS A 230      14.465 -25.707  20.727  1.00  0.00           C  
ATOM   3804  CE  LYS A 230      14.035 -24.451  19.953  1.00  0.00           C  
ATOM   3805  NZ  LYS A 230      14.306 -23.220  20.717  1.00  0.00           N1+
ATOM   3806  H   LYS A 230      12.307 -29.278  20.304  1.00 24.24           H  
ATOM   3807  HA  LYS A 230      14.948 -29.538  19.060  1.00 25.68           H  
ATOM   3808  HB3 LYS A 230      15.633 -28.179  21.044  1.00  0.00           H  
ATOM   3809  HB2 LYS A 230      14.011 -28.269  21.681  1.00  0.00           H  
ATOM   3810  HG3 LYS A 230      13.157 -27.046  19.659  1.00  0.00           H  
ATOM   3811  HG2 LYS A 230      14.778 -26.987  19.013  1.00  0.00           H  
ATOM   3812  HD3 LYS A 230      15.528 -25.646  20.971  1.00  0.00           H  
ATOM   3813  HD2 LYS A 230      13.934 -25.755  21.679  1.00  0.00           H  
ATOM   3814  HE3 LYS A 230      12.968 -24.493  19.728  1.00  0.00           H  
ATOM   3815  HE2 LYS A 230      14.563 -24.394  19.001  1.00  0.00           H  
ATOM   3816  HZ1 LYS A 230      15.297 -23.151  20.906  1.00  0.00           H  
ATOM   3817  HZ2 LYS A 230      14.012 -22.415  20.183  1.00  0.00           H  
ATOM   3818  HZ3 LYS A 230      13.800 -23.245  21.591  1.00  0.00           H  
ATOM   3819  N   ASN A 231      15.898 -31.471  20.347  1.00 27.69           N  
ATOM   3820  CA  ASN A 231      16.498 -32.656  20.974  1.00 29.09           C  
ATOM   3821  C   ASN A 231      17.330 -32.343  22.237  1.00 30.23           C  
ATOM   3822  O   ASN A 231      17.354 -31.211  22.721  1.00 30.29           O  
ATOM   3823  CB  ASN A 231      17.369 -33.376  19.911  1.00  0.00           C  
ATOM   3824  CG  ASN A 231      17.615 -34.872  20.155  1.00  0.00           C  
ATOM   3825  OD1 ASN A 231      18.764 -35.290  20.250  1.00  0.00           O  
ATOM   3826  ND2 ASN A 231      16.559 -35.677  20.279  1.00  0.00           N  
ATOM   3827  H   ASN A 231      16.296 -31.201  19.456  1.00 27.69           H  
ATOM   3828  HA  ASN A 231      15.712 -33.327  21.324  1.00 29.09           H  
ATOM   3829  HB3 ASN A 231      18.317 -32.855  19.763  1.00  0.00           H  
ATOM   3830  HB2 ASN A 231      16.864 -33.319  18.958  1.00  0.00           H  
ATOM   3831 HD22 ASN A 231      16.697 -36.665  20.439  1.00  0.00           H  
ATOM   3832 HD21 ASN A 231      15.622 -35.313  20.191  1.00  0.00           H  
ATOM   3833  N   LYS A 232      18.018 -33.383  22.727  1.00 31.31           N  
ATOM   3834  CA  LYS A 232      19.039 -33.370  23.765  1.00 32.48           C  
ATOM   3835  C   LYS A 232      20.401 -32.838  23.266  1.00 32.95           C  
ATOM   3836  O   LYS A 232      21.135 -32.270  24.072  1.00 33.04           O  
ATOM   3837  CB  LYS A 232      19.206 -34.822  24.267  1.00  0.00           C  
ATOM   3838  CG  LYS A 232      17.923 -35.429  24.864  1.00  0.00           C  
ATOM   3839  CD  LYS A 232      18.092 -36.892  25.295  1.00  0.00           C  
ATOM   3840  CE  LYS A 232      16.790 -37.494  25.854  1.00  0.00           C  
ATOM   3841  NZ  LYS A 232      16.965 -38.901  26.256  1.00  0.00           N1+
ATOM   3842  H   LYS A 232      17.912 -34.276  22.268  1.00 31.31           H  
ATOM   3843  HA  LYS A 232      18.699 -32.740  24.589  1.00 32.48           H  
ATOM   3844  HB3 LYS A 232      19.994 -34.859  25.021  1.00  0.00           H  
ATOM   3845  HB2 LYS A 232      19.546 -35.453  23.443  1.00  0.00           H  
ATOM   3846  HG3 LYS A 232      17.100 -35.365  24.152  1.00  0.00           H  
ATOM   3847  HG2 LYS A 232      17.632 -34.834  25.726  1.00  0.00           H  
ATOM   3848  HD3 LYS A 232      18.880 -36.952  26.048  1.00  0.00           H  
ATOM   3849  HD2 LYS A 232      18.436 -37.479  24.442  1.00  0.00           H  
ATOM   3850  HE3 LYS A 232      15.997 -37.440  25.107  1.00  0.00           H  
ATOM   3851  HE2 LYS A 232      16.455 -36.926  26.721  1.00  0.00           H  
ATOM   3852  HZ1 LYS A 232      17.675 -38.962  26.973  1.00  0.00           H  
ATOM   3853  HZ2 LYS A 232      16.094 -39.263  26.616  1.00  0.00           H  
ATOM   3854  HZ3 LYS A 232      17.250 -39.448  25.456  1.00  0.00           H  
ATOM   3855  N   GLU A 233      20.727 -33.044  21.971  1.00 33.50           N  
ATOM   3856  CA  GLU A 233      22.042 -32.800  21.342  1.00 33.97           C  
ATOM   3857  C   GLU A 233      22.245 -31.304  21.157  1.00 34.07           C  
ATOM   3858  O   GLU A 233      22.719 -30.789  20.143  1.00 34.22           O  
ATOM   3859  CB  GLU A 233      22.162 -33.590  20.014  1.00  0.00           C  
ATOM   3860  CG  GLU A 233      22.249 -35.116  20.215  1.00  0.00           C  
ATOM   3861  CD  GLU A 233      22.504 -35.845  18.892  1.00  0.00           C  
ATOM   3862  OE1 GLU A 233      23.695 -36.086  18.594  1.00  0.00           O  
ATOM   3863  OE2 GLU A 233      21.508 -36.140  18.194  1.00  0.00           O1-
ATOM   3864  H   GLU A 233      20.063 -33.526  21.382  1.00 33.50           H  
ATOM   3865  HA  GLU A 233      22.825 -33.150  22.018  1.00 33.97           H  
ATOM   3866  HXT GLU A 233      21.939 -30.688  22.002  1.00 34.07           H  
ATOM   3867  HB3 GLU A 233      23.058 -33.275  19.475  1.00  0.00           H  
ATOM   3868  HB2 GLU A 233      21.320 -33.353  19.359  1.00  0.00           H  
ATOM   3869  HG3 GLU A 233      21.335 -35.496  20.672  1.00  0.00           H  
ATOM   3870  HG2 GLU A 233      23.051 -35.350  20.916  1.00  0.00           H  
ATOM   3871  N   ASN A 270      19.381 -30.168  20.948  1.00 34.05           N  
ATOM   3872  CA  ASN A 270      19.377 -28.804  20.403  1.00 33.98           C  
ATOM   3873  C   ASN A 270      19.228 -28.832  18.861  1.00 33.66           C  
ATOM   3874  O   ASN A 270      18.846 -27.801  18.305  1.00 33.74           O  
ATOM   3875  CB  ASN A 270      20.608 -27.980  20.873  1.00 34.49           C  
ATOM   3876  CG  ASN A 270      20.264 -26.526  21.207  1.00 34.80           C  
ATOM   3877  OD1 ASN A 270      19.398 -26.269  22.041  1.00 35.22           O  
ATOM   3878  ND2 ASN A 270      20.943 -25.571  20.569  1.00 35.21           N  
ATOM   3879  H11 ASN A 270      18.449 -30.559  20.903  1.00 34.05           H  
ATOM   3880  H22 ASN A 270      19.598 -30.145  21.935  1.00 34.05           H  
ATOM   3881  HA  ASN A 270      18.460 -28.341  20.777  1.00 33.98           H  
ATOM   3882  HB3 ASN A 270      21.422 -28.026  20.148  1.00 34.49           H  
ATOM   3883  HB2 ASN A 270      21.019 -28.406  21.790  1.00 34.49           H  
ATOM   3884 HD22 ASN A 270      20.750 -24.599  20.763  1.00 35.21           H  
ATOM   3885 HD21 ASN A 270      21.649 -25.812  19.889  1.00 35.21           H  
ATOM   3886  N   GLU A 271      19.485 -29.976  18.194  1.00 33.16           N  
ATOM   3887  CA  GLU A 271      19.129 -30.195  16.793  1.00 32.61           C  
ATOM   3888  C   GLU A 271      17.623 -30.497  16.675  1.00 31.83           C  
ATOM   3889  O   GLU A 271      17.040 -31.091  17.584  1.00 31.84           O  
ATOM   3890  CB  GLU A 271      20.021 -31.313  16.201  1.00 33.12           C  
ATOM   3891  CG  GLU A 271      19.816 -31.608  14.694  1.00 33.98           C  
ATOM   3892  CD  GLU A 271      20.072 -30.388  13.794  1.00 34.35           C  
ATOM   3893  OE1 GLU A 271      19.087 -29.876  13.217  1.00 34.60           O  
ATOM   3894  OE2 GLU A 271      21.250 -29.975  13.710  1.00 34.65           O1-
ATOM   3895  H   GLU A 271      19.814 -30.777  18.713  1.00 33.16           H  
ATOM   3896  HA  GLU A 271      19.335 -29.272  16.249  1.00 32.61           H  
ATOM   3897  HB3 GLU A 271      19.864 -32.235  16.763  1.00 33.12           H  
ATOM   3898  HB2 GLU A 271      21.068 -31.054  16.367  1.00 33.12           H  
ATOM   3899  HG3 GLU A 271      18.816 -32.007  14.517  1.00 33.98           H  
ATOM   3900  HG2 GLU A 271      20.500 -32.403  14.392  1.00 33.98           H  
ATOM   3901  N   LYS A 272      17.025 -30.065  15.557  1.00 30.87           N  
ATOM   3902  CA  LYS A 272      15.606 -30.231  15.246  1.00 29.79           C  
ATOM   3903  C   LYS A 272      15.321 -31.668  14.779  1.00 28.63           C  
ATOM   3904  O   LYS A 272      16.059 -32.182  13.939  1.00 28.54           O  
ATOM   3905  CB  LYS A 272      15.214 -29.222  14.152  1.00  0.00           C  
ATOM   3906  CG  LYS A 272      15.467 -27.751  14.526  1.00  0.00           C  
ATOM   3907  CD  LYS A 272      15.053 -26.789  13.404  1.00  0.00           C  
ATOM   3908  CE  LYS A 272      15.371 -25.323  13.743  1.00  0.00           C  
ATOM   3909  NZ  LYS A 272      14.997 -24.415  12.643  1.00  0.00           N1+
ATOM   3910  H   LYS A 272      17.588 -29.637  14.832  1.00 30.87           H  
ATOM   3911  HA  LYS A 272      15.023 -30.018  16.144  1.00 29.79           H  
ATOM   3912  HB3 LYS A 272      14.154 -29.346  13.939  1.00  0.00           H  
ATOM   3913  HB2 LYS A 272      15.746 -29.453  13.228  1.00  0.00           H  
ATOM   3914  HG3 LYS A 272      16.524 -27.600  14.748  1.00  0.00           H  
ATOM   3915  HG2 LYS A 272      14.922 -27.509  15.440  1.00  0.00           H  
ATOM   3916  HD3 LYS A 272      13.984 -26.906  13.212  1.00  0.00           H  
ATOM   3917  HD2 LYS A 272      15.562 -27.078  12.482  1.00  0.00           H  
ATOM   3918  HE3 LYS A 272      16.438 -25.207  13.942  1.00  0.00           H  
ATOM   3919  HE2 LYS A 272      14.842 -25.022  14.647  1.00  0.00           H  
ATOM   3920  HZ1 LYS A 272      14.005 -24.487  12.464  1.00  0.00           H  
ATOM   3921  HZ2 LYS A 272      15.224 -23.463  12.895  1.00  0.00           H  
ATOM   3922  HZ3 LYS A 272      15.506 -24.669  11.808  1.00  0.00           H  
ATOM   3923  N   LYS A 273      14.265 -32.283  15.337  1.00 27.17           N  
ATOM   3924  CA  LYS A 273      13.901 -33.681  15.097  1.00 25.76           C  
ATOM   3925  C   LYS A 273      12.414 -33.800  14.755  1.00 24.46           C  
ATOM   3926  O   LYS A 273      11.594 -33.113  15.360  1.00 24.26           O  
ATOM   3927  CB  LYS A 273      14.158 -34.513  16.369  1.00 26.14           C  
ATOM   3928  CG  LYS A 273      15.586 -34.467  16.918  1.00 26.66           C  
ATOM   3929  CD  LYS A 273      16.678 -35.039  16.002  1.00 27.09           C  
ATOM   3930  CE  LYS A 273      18.050 -35.038  16.700  1.00 27.36           C  
ATOM   3931  NZ  LYS A 273      19.148 -35.445  15.807  1.00 27.73           N1+
ATOM   3932  H   LYS A 273      13.706 -31.794  16.024  1.00 27.17           H  
ATOM   3933  HA  LYS A 273      14.476 -34.096  14.266  1.00 25.76           H  
ATOM   3934  HB3 LYS A 273      13.875 -35.553  16.196  1.00 26.14           H  
ATOM   3935  HB2 LYS A 273      13.502 -34.145  17.158  1.00 26.14           H  
ATOM   3936  HG3 LYS A 273      15.592 -35.005  17.862  1.00 26.66           H  
ATOM   3937  HG2 LYS A 273      15.823 -33.430  17.144  1.00 26.66           H  
ATOM   3938  HD3 LYS A 273      16.731 -34.453  15.084  1.00 27.09           H  
ATOM   3939  HD2 LYS A 273      16.408 -36.053  15.705  1.00 27.09           H  
ATOM   3940  HE3 LYS A 273      18.038 -35.729  17.542  1.00 27.36           H  
ATOM   3941  HE2 LYS A 273      18.280 -34.046  17.090  1.00 27.36           H  
ATOM   3942  HZ1 LYS A 273      20.015 -35.461  16.330  1.00 27.73           H  
ATOM   3943  HZ2 LYS A 273      18.968 -36.372  15.447  1.00 27.73           H  
ATOM   3944  HZ3 LYS A 273      19.227 -34.795  15.038  1.00 27.73           H  
ATOM   3945  N   GLU A 274      12.112 -34.746  13.849  1.00 22.99           N  
ATOM   3946  CA  GLU A 274      10.770 -35.197  13.457  1.00 21.57           C  
ATOM   3947  C   GLU A 274      10.600 -36.603  14.017  1.00 20.58           C  
ATOM   3948  O   GLU A 274      11.164 -37.034  15.025  1.00 20.54           O  
ATOM   3949  CB  GLU A 274      10.580 -35.238  11.917  1.00  0.00           C  
ATOM   3950  CG  GLU A 274      11.039 -33.985  11.135  1.00  0.00           C  
ATOM   3951  CD  GLU A 274      12.524 -33.938  10.718  1.00  0.00           C  
ATOM   3952  OE1 GLU A 274      13.294 -34.867  11.057  1.00  0.00           O  
ATOM   3953  OE2 GLU A 274      12.871 -32.945  10.043  1.00  0.00           O1-
ATOM   3954  H   GLU A 274      12.870 -35.211  13.368  1.00 22.99           H  
ATOM   3955  HA  GLU A 274      10.013 -34.529  13.872  1.00 21.57           H  
ATOM   3956  HXT GLU A 274       9.892 -37.224  13.467  1.00 20.58           H  
ATOM   3957  HB3 GLU A 274       9.514 -35.369  11.719  1.00  0.00           H  
ATOM   3958  HB2 GLU A 274      11.044 -36.125  11.480  1.00  0.00           H  
ATOM   3959  HG3 GLU A 274      10.800 -33.092  11.711  1.00  0.00           H  
ATOM   3960  HG2 GLU A 274      10.447 -33.912  10.222  1.00  0.00           H  
ATOM   3961  N   PRO A 313       8.583 -35.299  16.015  1.00 19.61           N  
ATOM   3962  CA  PRO A 313       8.023 -36.458  16.705  1.00 18.92           C  
ATOM   3963  C   PRO A 313       7.591 -37.593  15.737  1.00 18.39           C  
ATOM   3964  O   PRO A 313       7.277 -37.365  14.569  1.00 18.27           O  
ATOM   3965  CB  PRO A 313       6.798 -35.891  17.430  1.00 19.04           C  
ATOM   3966  CG  PRO A 313       6.261 -34.859  16.446  1.00 19.06           C  
ATOM   3967  CD  PRO A 313       7.523 -34.333  15.761  1.00 19.35           C  
ATOM   3968  H   PRO A 313       9.037 -35.586  15.160  1.00 19.61           H  
ATOM   3969  HA  PRO A 313       8.759 -36.876  17.393  1.00 18.92           H  
ATOM   3970  HB3 PRO A 313       7.094 -35.449  18.383  1.00 19.04           H  
ATOM   3971  HB2 PRO A 313       6.047 -36.648  17.665  1.00 19.04           H  
ATOM   3972  HG3 PRO A 313       5.690 -34.082  16.946  1.00 19.06           H  
ATOM   3973  HG2 PRO A 313       5.602 -35.331  15.717  1.00 19.06           H  
ATOM   3974  HD2 PRO A 313       7.370 -34.256  14.684  1.00 19.35           H  
ATOM   3975  HD3 PRO A 313       7.799 -33.339  16.116  1.00 19.35           H  
ATOM   3976  N   ILE A 314       7.511 -38.811  16.285  1.00 17.85           N  
ATOM   3977  CA  ILE A 314       6.721 -39.929  15.779  1.00 17.63           C  
ATOM   3978  C   ILE A 314       5.327 -39.847  16.417  1.00 17.19           C  
ATOM   3979  O   ILE A 314       5.236 -39.591  17.617  1.00 16.84           O  
ATOM   3980  CB  ILE A 314       7.374 -41.279  16.192  1.00  0.00           C  
ATOM   3981  CG1 ILE A 314       8.670 -41.477  15.380  1.00  0.00           C  
ATOM   3982  CG2 ILE A 314       6.446 -42.515  16.082  1.00  0.00           C  
ATOM   3983  CD1 ILE A 314       9.444 -42.726  15.786  1.00  0.00           C  
ATOM   3984  H   ILE A 314       7.816 -38.921  17.245  1.00 17.85           H  
ATOM   3985  HA  ILE A 314       6.632 -39.877  14.692  1.00 17.63           H  
ATOM   3986  HB  ILE A 314       7.661 -41.205  17.242  1.00  0.00           H  
ATOM   3987 HG13 ILE A 314       9.324 -40.612  15.497  1.00  0.00           H  
ATOM   3988 HG12 ILE A 314       8.436 -41.527  14.318  1.00  0.00           H  
ATOM   3989 HG21 ILE A 314       6.967 -43.438  16.325  1.00  0.00           H  
ATOM   3990 HG22 ILE A 314       5.606 -42.471  16.775  1.00  0.00           H  
ATOM   3991 HG23 ILE A 314       6.041 -42.613  15.076  1.00  0.00           H  
ATOM   3992 HD11 ILE A 314      10.512 -42.582  15.676  1.00  0.00           H  
ATOM   3993 HD12 ILE A 314       9.220 -42.986  16.817  1.00  0.00           H  
ATOM   3994 HD13 ILE A 314       9.194 -43.575  15.161  1.00  0.00           H  
ATOM   3995  N   ILE A 315       4.279 -40.098  15.618  1.00 16.90           N  
ATOM   3996  CA  ILE A 315       2.896 -40.106  16.088  1.00 16.54           C  
ATOM   3997  C   ILE A 315       2.398 -41.551  16.231  1.00 15.90           C  
ATOM   3998  O   ILE A 315       2.462 -42.316  15.269  1.00 15.92           O  
ATOM   3999  CB  ILE A 315       1.957 -39.329  15.119  1.00  0.00           C  
ATOM   4000  CG1 ILE A 315       2.277 -37.823  15.171  1.00  0.00           C  
ATOM   4001  CG2 ILE A 315       0.446 -39.519  15.391  1.00  0.00           C  
ATOM   4002  CD1 ILE A 315       1.674 -37.023  14.005  1.00  0.00           C  
ATOM   4003  H   ILE A 315       4.425 -40.346  14.649  1.00 16.90           H  
ATOM   4004  HA  ILE A 315       2.823 -39.614  17.058  1.00 16.54           H  
ATOM   4005  HB  ILE A 315       2.160 -39.683  14.106  1.00  0.00           H  
ATOM   4006 HG13 ILE A 315       3.351 -37.648  15.211  1.00  0.00           H  
ATOM   4007 HG12 ILE A 315       1.891 -37.437  16.113  1.00  0.00           H  
ATOM   4008 HG21 ILE A 315      -0.165 -38.924  14.713  1.00  0.00           H  
ATOM   4009 HG22 ILE A 315       0.124 -40.550  15.258  1.00  0.00           H  
ATOM   4010 HG23 ILE A 315       0.190 -39.228  16.410  1.00  0.00           H  
ATOM   4011 HD11 ILE A 315       2.262 -36.130  13.795  1.00  0.00           H  
ATOM   4012 HD12 ILE A 315       1.632 -37.610  13.087  1.00  0.00           H  
ATOM   4013 HD13 ILE A 315       0.659 -36.702  14.238  1.00  0.00           H  
ATOM   4014  N   ILE A 316       1.856 -41.861  17.418  1.00 15.16           N  
ATOM   4015  CA  ILE A 316       1.060 -43.058  17.662  1.00 14.62           C  
ATOM   4016  C   ILE A 316      -0.410 -42.618  17.749  1.00 14.12           C  
ATOM   4017  O   ILE A 316      -0.812 -41.983  18.725  1.00 14.48           O  
ATOM   4018  CB  ILE A 316       1.465 -43.802  18.968  1.00 14.81           C  
ATOM   4019  CG1 ILE A 316       2.915 -44.326  18.888  1.00 15.02           C  
ATOM   4020  CG2 ILE A 316       0.512 -44.956  19.368  1.00 14.98           C  
ATOM   4021  CD1 ILE A 316       3.589 -44.432  20.258  1.00 15.55           C  
ATOM   4022  H   ILE A 316       1.879 -41.183  18.169  1.00 15.16           H  
ATOM   4023  HA  ILE A 316       1.180 -43.762  16.839  1.00 14.62           H  
ATOM   4024  HB  ILE A 316       1.436 -43.076  19.775  1.00 14.81           H  
ATOM   4025 HG13 ILE A 316       3.533 -43.673  18.272  1.00 15.02           H  
ATOM   4026 HG12 ILE A 316       2.928 -45.298  18.396  1.00 15.02           H  
ATOM   4027 HG21 ILE A 316       0.865 -45.477  20.258  1.00 14.98           H  
ATOM   4028 HG22 ILE A 316      -0.495 -44.607  19.600  1.00 14.98           H  
ATOM   4029 HG23 ILE A 316       0.430 -45.692  18.568  1.00 14.98           H  
ATOM   4030 HD11 ILE A 316       4.615 -44.782  20.155  1.00 15.55           H  
ATOM   4031 HD12 ILE A 316       3.619 -43.462  20.756  1.00 15.55           H  
ATOM   4032 HD13 ILE A 316       3.065 -45.130  20.909  1.00 15.55           H  
ATOM   4033  N   HIS A 317      -1.172 -42.981  16.711  1.00 13.40           N  
ATOM   4034  CA  HIS A 317      -2.629 -42.901  16.649  1.00 12.83           C  
ATOM   4035  C   HIS A 317      -3.235 -43.991  17.535  1.00 12.61           C  
ATOM   4036  O   HIS A 317      -2.731 -45.115  17.511  1.00 12.68           O  
ATOM   4037  CB  HIS A 317      -3.084 -43.189  15.204  1.00 12.48           C  
ATOM   4038  CG  HIS A 317      -2.530 -42.293  14.132  1.00 12.61           C  
ATOM   4039  ND1 HIS A 317      -3.312 -41.358  13.445  1.00 12.40           N  
ATOM   4040  CD2 HIS A 317      -1.245 -42.255  13.636  1.00 12.67           C  
ATOM   4041  CE1 HIS A 317      -2.472 -40.777  12.599  1.00 12.33           C  
ATOM   4042  NE2 HIS A 317      -1.239 -41.262  12.680  1.00 12.76           N  
ATOM   4043  H   HIS A 317      -0.743 -43.519  15.971  1.00 13.40           H  
ATOM   4044  HA  HIS A 317      -2.966 -41.913  16.968  1.00 12.83           H  
ATOM   4045  HB3 HIS A 317      -4.167 -43.181  15.140  1.00 12.48           H  
ATOM   4046  HB2 HIS A 317      -2.801 -44.203  14.943  1.00 12.48           H  
ATOM   4047  HD2 HIS A 317      -0.362 -42.825  13.885  1.00 12.67           H  
ATOM   4048  HE1 HIS A 317      -2.750 -40.005  11.899  1.00 12.33           H  
ATOM   4049  HE2 HIS A 317      -0.456 -40.986  12.095  1.00 12.76           H  
ATOM   4050  N   ARG A 318      -4.340 -43.684  18.227  1.00 12.24           N  
ATOM   4051  CA  ARG A 318      -5.172 -44.714  18.840  1.00 12.07           C  
ATOM   4052  C   ARG A 318      -6.581 -44.194  19.138  1.00 12.09           C  
ATOM   4053  O   ARG A 318      -6.757 -43.023  19.468  1.00 11.88           O  
ATOM   4054  CB  ARG A 318      -4.458 -45.416  20.041  1.00 12.24           C  
ATOM   4055  CG  ARG A 318      -4.944 -45.094  21.462  1.00 12.60           C  
ATOM   4056  CD  ARG A 318      -4.574 -43.680  21.921  1.00 12.82           C  
ATOM   4057  NE  ARG A 318      -5.166 -43.368  23.229  1.00 12.92           N  
ATOM   4058  CZ  ARG A 318      -6.416 -42.943  23.480  1.00 12.88           C  
ATOM   4059  NH1 ARG A 318      -7.328 -42.780  22.510  1.00 12.89           N  
ATOM   4060  NH2 ARG A 318      -6.747 -42.665  24.744  1.00 13.40           N1+
ATOM   4061  H   ARG A 318      -4.706 -42.740  18.230  1.00 12.24           H  
ATOM   4062  HA  ARG A 318      -5.291 -45.457  18.050  1.00 12.07           H  
ATOM   4063  HB3 ARG A 318      -3.376 -45.288  20.001  1.00 12.24           H  
ATOM   4064  HB2 ARG A 318      -4.600 -46.488  19.925  1.00 12.24           H  
ATOM   4065  HG3 ARG A 318      -4.411 -45.791  22.106  1.00 12.60           H  
ATOM   4066  HG2 ARG A 318      -5.998 -45.329  21.621  1.00 12.60           H  
ATOM   4067  HD3 ARG A 318      -4.742 -42.921  21.159  1.00 12.82           H  
ATOM   4068  HD2 ARG A 318      -3.502 -43.657  22.114  1.00 12.82           H  
ATOM   4069  HE  ARG A 318      -4.528 -43.452  24.010  1.00 12.92           H  
ATOM   4070 HH12 ARG A 318      -8.266 -42.457  22.710  1.00 12.89           H  
ATOM   4071 HH11 ARG A 318      -7.070 -42.948  21.545  1.00 12.89           H  
ATOM   4072 HH22 ARG A 318      -7.664 -42.302  24.956  1.00 13.40           H  
ATOM   4073 HH21 ARG A 318      -6.052 -42.725  25.474  1.00 13.40           H  
ATOM   4074  N   ALA A 319      -7.542 -45.119  19.068  1.00 12.21           N  
ATOM   4075  CA  ALA A 319      -8.890 -44.985  19.602  1.00 12.65           C  
ATOM   4076  C   ALA A 319      -9.163 -46.269  20.389  1.00 13.04           C  
ATOM   4077  O   ALA A 319      -8.803 -47.351  19.925  1.00 13.39           O  
ATOM   4078  CB  ALA A 319      -9.892 -44.778  18.459  1.00 12.81           C  
ATOM   4079  H   ALA A 319      -7.291 -46.059  18.788  1.00 12.21           H  
ATOM   4080  HA  ALA A 319      -8.952 -44.133  20.282  1.00 12.65           H  
ATOM   4081  HB1 ALA A 319     -10.904 -44.697  18.852  1.00 12.81           H  
ATOM   4082  HB2 ALA A 319      -9.685 -43.856  17.916  1.00 12.81           H  
ATOM   4083  HB3 ALA A 319      -9.871 -45.602  17.744  1.00 12.81           H  
ATOM   4084  N   ILE A 320      -9.731 -46.119  21.593  1.00 13.32           N  
ATOM   4085  CA  ILE A 320      -9.809 -47.191  22.583  1.00 13.85           C  
ATOM   4086  C   ILE A 320     -11.155 -47.942  22.487  1.00 14.05           C  
ATOM   4087  O   ILE A 320     -11.155 -49.158  22.307  1.00 14.45           O  
ATOM   4088  CB  ILE A 320      -9.574 -46.628  24.014  1.00 14.08           C  
ATOM   4089  CG1 ILE A 320      -8.204 -45.935  24.179  1.00 14.10           C  
ATOM   4090  CG2 ILE A 320      -9.808 -47.639  25.134  1.00 14.47           C  
ATOM   4091  CD1 ILE A 320      -6.974 -46.847  24.163  1.00 14.60           C  
ATOM   4092  H   ILE A 320     -10.050 -45.208  21.893  1.00 13.32           H  
ATOM   4093  HA  ILE A 320      -9.018 -47.918  22.393  1.00 13.85           H  
ATOM   4094  HB  ILE A 320     -10.301 -45.837  24.181  1.00 14.08           H  
ATOM   4095 HG13 ILE A 320      -8.205 -45.364  25.105  1.00 14.10           H  
ATOM   4096 HG12 ILE A 320      -8.084 -45.196  23.393  1.00 14.10           H  
ATOM   4097 HG21 ILE A 320      -9.441 -47.270  26.091  1.00 14.47           H  
ATOM   4098 HG22 ILE A 320     -10.876 -47.809  25.240  1.00 14.47           H  
ATOM   4099 HG23 ILE A 320      -9.314 -48.588  24.923  1.00 14.47           H  
ATOM   4100 HD11 ILE A 320      -6.081 -46.291  24.449  1.00 14.60           H  
ATOM   4101 HD12 ILE A 320      -7.076 -47.677  24.861  1.00 14.60           H  
ATOM   4102 HD13 ILE A 320      -6.801 -47.242  23.163  1.00 14.60           H  
ATOM   4103  N   LEU A 321     -12.274 -47.203  22.537  1.00 13.95           N  
ATOM   4104  CA  LEU A 321     -13.609 -47.699  22.194  1.00 14.15           C  
ATOM   4105  C   LEU A 321     -13.822 -47.740  20.665  1.00 14.20           C  
ATOM   4106  O   LEU A 321     -14.684 -48.486  20.204  1.00 14.62           O  
ATOM   4107  CB  LEU A 321     -14.690 -46.814  22.863  1.00 14.25           C  
ATOM   4108  CG  LEU A 321     -14.615 -46.674  24.406  1.00 14.64           C  
ATOM   4109  CD1 LEU A 321     -15.726 -45.734  24.923  1.00 14.71           C  
ATOM   4110  CD2 LEU A 321     -14.583 -48.019  25.160  1.00 14.98           C  
ATOM   4111  H   LEU A 321     -12.208 -46.205  22.705  1.00 13.95           H  
ATOM   4112  HA  LEU A 321     -13.713 -48.723  22.556  1.00 14.15           H  
ATOM   4113  HB3 LEU A 321     -15.673 -47.202  22.602  1.00 14.25           H  
ATOM   4114  HB2 LEU A 321     -14.651 -45.817  22.422  1.00 14.25           H  
ATOM   4115  HG  LEU A 321     -13.673 -46.185  24.645  1.00 14.64           H  
ATOM   4116 HD11 LEU A 321     -15.309 -44.959  25.567  1.00 14.71           H  
ATOM   4117 HD12 LEU A 321     -16.245 -45.227  24.109  1.00 14.71           H  
ATOM   4118 HD13 LEU A 321     -16.487 -46.261  25.498  1.00 14.71           H  
ATOM   4119 HD21 LEU A 321     -15.295 -48.060  25.984  1.00 14.98           H  
ATOM   4120 HD22 LEU A 321     -14.805 -48.858  24.506  1.00 14.98           H  
ATOM   4121 HD23 LEU A 321     -13.596 -48.197  25.587  1.00 14.98           H  
ATOM   4122  N   GLY A 322     -13.029 -46.958  19.911  1.00 13.98           N  
ATOM   4123  CA  GLY A 322     -13.104 -46.846  18.460  1.00 13.73           C  
ATOM   4124  C   GLY A 322     -13.901 -45.591  18.127  1.00 13.80           C  
ATOM   4125  O   GLY A 322     -13.324 -44.526  17.911  1.00 14.41           O  
ATOM   4126  H   GLY A 322     -12.374 -46.344  20.376  1.00 13.98           H  
ATOM   4127  HA3 GLY A 322     -13.592 -47.716  18.028  1.00 13.73           H  
ATOM   4128  HA2 GLY A 322     -12.098 -46.782  18.048  1.00 13.73           H  
ATOM   4129  N   SER A 323     -15.230 -45.736  18.114  1.00 13.42           N  
ATOM   4130  CA  SER A 323     -16.191 -44.640  18.131  1.00 13.27           C  
ATOM   4131  C   SER A 323     -17.298 -44.975  19.127  1.00 13.19           C  
ATOM   4132  O   SER A 323     -17.574 -46.154  19.354  1.00 13.40           O  
ATOM   4133  CB  SER A 323     -16.721 -44.357  16.710  1.00 13.10           C  
ATOM   4134  OG  SER A 323     -17.588 -45.371  16.241  1.00 12.95           O  
ATOM   4135  H   SER A 323     -15.626 -46.650  18.287  1.00 13.42           H  
ATOM   4136  HA  SER A 323     -15.695 -43.755  18.516  1.00 13.27           H  
ATOM   4137  HB3 SER A 323     -15.897 -44.205  16.014  1.00 13.10           H  
ATOM   4138  HB2 SER A 323     -17.291 -43.428  16.710  1.00 13.10           H  
ATOM   4139  HG  SER A 323     -17.642 -45.309  15.282  1.00 12.95           H  
ATOM   4140  N   VAL A 324     -17.924 -43.930  19.691  1.00 13.47           N  
ATOM   4141  CA  VAL A 324     -19.022 -44.084  20.645  1.00 13.71           C  
ATOM   4142  C   VAL A 324     -20.266 -44.727  19.995  1.00 13.48           C  
ATOM   4143  O   VAL A 324     -20.907 -45.530  20.661  1.00 13.14           O  
ATOM   4144  CB  VAL A 324     -19.405 -42.757  21.362  1.00  0.00           C  
ATOM   4145  CG1 VAL A 324     -18.187 -42.106  22.044  1.00  0.00           C  
ATOM   4146  CG2 VAL A 324     -20.151 -41.727  20.500  1.00  0.00           C  
ATOM   4147  H   VAL A 324     -17.659 -42.984  19.446  1.00 13.47           H  
ATOM   4148  HA  VAL A 324     -18.675 -44.775  21.416  1.00 13.71           H  
ATOM   4149  HB  VAL A 324     -20.087 -43.024  22.172  1.00  0.00           H  
ATOM   4150 HG11 VAL A 324     -18.486 -41.249  22.648  1.00  0.00           H  
ATOM   4151 HG12 VAL A 324     -17.684 -42.812  22.706  1.00  0.00           H  
ATOM   4152 HG13 VAL A 324     -17.457 -41.754  21.314  1.00  0.00           H  
ATOM   4153 HG21 VAL A 324     -20.295 -40.788  21.034  1.00  0.00           H  
ATOM   4154 HG22 VAL A 324     -19.576 -41.519  19.604  1.00  0.00           H  
ATOM   4155 HG23 VAL A 324     -21.139 -42.077  20.200  1.00  0.00           H  
ATOM   4156  N   GLU A 325     -20.527 -44.448  18.702  1.00 13.12           N  
ATOM   4157  CA  GLU A 325     -21.576 -45.070  17.889  1.00 13.12           C  
ATOM   4158  C   GLU A 325     -21.368 -46.582  17.713  1.00 12.58           C  
ATOM   4159  O   GLU A 325     -22.247 -47.343  18.109  1.00 12.37           O  
ATOM   4160  CB  GLU A 325     -21.748 -44.371  16.517  1.00 13.62           C  
ATOM   4161  CG  GLU A 325     -22.502 -43.019  16.560  1.00 14.72           C  
ATOM   4162  CD  GLU A 325     -21.735 -41.810  17.115  1.00 15.39           C  
ATOM   4163  OE1 GLU A 325     -22.409 -40.801  17.412  1.00 16.39           O  
ATOM   4164  OE2 GLU A 325     -20.492 -41.885  17.216  1.00 15.16           O1-
ATOM   4165  H   GLU A 325     -19.970 -43.749  18.227  1.00 13.12           H  
ATOM   4166  HA  GLU A 325     -22.516 -44.945  18.429  1.00 13.12           H  
ATOM   4167  HB3 GLU A 325     -22.308 -45.025  15.848  1.00 13.62           H  
ATOM   4168  HB2 GLU A 325     -20.777 -44.249  16.034  1.00 13.62           H  
ATOM   4169  HG3 GLU A 325     -23.430 -43.142  17.121  1.00 14.72           H  
ATOM   4170  HG2 GLU A 325     -22.803 -42.759  15.544  1.00 14.72           H  
ATOM   4171  N   ARG A 326     -20.217 -47.004  17.158  1.00 12.32           N  
ATOM   4172  CA  ARG A 326     -19.916 -48.425  16.945  1.00 12.07           C  
ATOM   4173  C   ARG A 326     -19.819 -49.224  18.255  1.00 12.27           C  
ATOM   4174  O   ARG A 326     -20.282 -50.364  18.292  1.00 12.20           O  
ATOM   4175  CB  ARG A 326     -18.652 -48.590  16.072  1.00 12.26           C  
ATOM   4176  CG  ARG A 326     -18.282 -50.060  15.754  1.00 12.45           C  
ATOM   4177  CD  ARG A 326     -17.097 -50.227  14.788  1.00 12.78           C  
ATOM   4178  NE  ARG A 326     -17.433 -49.810  13.418  1.00 12.70           N  
ATOM   4179  CZ  ARG A 326     -16.709 -49.918  12.292  1.00 12.78           C  
ATOM   4180  NH1 ARG A 326     -15.494 -50.479  12.272  1.00 13.07           N  
ATOM   4181  NH2 ARG A 326     -17.228 -49.445  11.152  1.00 13.02           N1+
ATOM   4182  H   ARG A 326     -19.511 -46.338  16.874  1.00 12.32           H  
ATOM   4183  HA  ARG A 326     -20.755 -48.840  16.387  1.00 12.07           H  
ATOM   4184  HB3 ARG A 326     -17.804 -48.121  16.575  1.00 12.26           H  
ATOM   4185  HB2 ARG A 326     -18.797 -48.035  15.145  1.00 12.26           H  
ATOM   4186  HG3 ARG A 326     -19.166 -50.502  15.290  1.00 12.45           H  
ATOM   4187  HG2 ARG A 326     -18.099 -50.658  16.647  1.00 12.45           H  
ATOM   4188  HD3 ARG A 326     -16.666 -51.226  14.842  1.00 12.78           H  
ATOM   4189  HD2 ARG A 326     -16.320 -49.534  15.097  1.00 12.78           H  
ATOM   4190  HE  ARG A 326     -18.356 -49.399  13.325  1.00 12.70           H  
ATOM   4191 HH12 ARG A 326     -14.968 -50.546  11.413  1.00 13.07           H  
ATOM   4192 HH11 ARG A 326     -15.076 -50.790  13.140  1.00 13.07           H  
ATOM   4193 HH22 ARG A 326     -16.701 -49.479  10.292  1.00 13.02           H  
ATOM   4194 HH21 ARG A 326     -18.147 -49.024  11.158  1.00 13.02           H  
ATOM   4195  N   PHE A 327     -19.245 -48.608  19.301  1.00 12.05           N  
ATOM   4196  CA  PHE A 327     -19.062 -49.245  20.598  1.00 12.31           C  
ATOM   4197  C   PHE A 327     -20.383 -49.422  21.362  1.00 12.22           C  
ATOM   4198  O   PHE A 327     -20.557 -50.478  21.960  1.00 12.39           O  
ATOM   4199  CB  PHE A 327     -17.998 -48.492  21.416  1.00 12.38           C  
ATOM   4200  CG  PHE A 327     -17.493 -49.259  22.623  1.00 12.59           C  
ATOM   4201  CD1 PHE A 327     -16.614 -50.347  22.439  1.00 12.97           C  
ATOM   4202  CD2 PHE A 327     -18.017 -49.006  23.907  1.00 13.05           C  
ATOM   4203  CE1 PHE A 327     -16.246 -51.132  23.522  1.00 12.96           C  
ATOM   4204  CE2 PHE A 327     -17.629 -49.798  24.978  1.00 12.84           C  
ATOM   4205  CZ  PHE A 327     -16.749 -50.855  24.786  1.00 13.15           C  
ATOM   4206  H   PHE A 327     -18.881 -47.669  19.202  1.00 12.05           H  
ATOM   4207  HA  PHE A 327     -18.664 -50.243  20.400  1.00 12.31           H  
ATOM   4208  HB3 PHE A 327     -18.362 -47.509  21.718  1.00 12.38           H  
ATOM   4209  HB2 PHE A 327     -17.137 -48.311  20.777  1.00 12.38           H  
ATOM   4210  HD1 PHE A 327     -16.237 -50.581  21.454  1.00 12.97           H  
ATOM   4211  HD2 PHE A 327     -18.721 -48.203  24.056  1.00 13.05           H  
ATOM   4212  HE1 PHE A 327     -15.577 -51.968  23.378  1.00 12.96           H  
ATOM   4213  HE2 PHE A 327     -18.024 -49.602  25.963  1.00 12.84           H  
ATOM   4214  HZ  PHE A 327     -16.462 -51.470  25.623  1.00 13.15           H  
ATOM   4215  N   VAL A 328     -21.316 -48.450  21.291  1.00 12.38           N  
ATOM   4216  CA  VAL A 328     -22.645 -48.602  21.899  1.00 12.37           C  
ATOM   4217  C   VAL A 328     -23.520 -49.637  21.173  1.00 12.58           C  
ATOM   4218  O   VAL A 328     -24.310 -50.296  21.841  1.00 12.73           O  
ATOM   4219  CB  VAL A 328     -23.461 -47.287  22.008  1.00  0.00           C  
ATOM   4220  CG1 VAL A 328     -22.753 -46.279  22.926  1.00  0.00           C  
ATOM   4221  CG2 VAL A 328     -23.969 -46.660  20.686  1.00  0.00           C  
ATOM   4222  H   VAL A 328     -21.135 -47.591  20.788  1.00 12.38           H  
ATOM   4223  HA  VAL A 328     -22.493 -48.966  22.917  1.00 12.37           H  
ATOM   4224  HB  VAL A 328     -24.378 -47.554  22.539  1.00  0.00           H  
ATOM   4225 HG11 VAL A 328     -22.942 -45.254  22.627  1.00  0.00           H  
ATOM   4226 HG12 VAL A 328     -23.087 -46.401  23.953  1.00  0.00           H  
ATOM   4227 HG13 VAL A 328     -21.671 -46.408  22.928  1.00  0.00           H  
ATOM   4228 HG21 VAL A 328     -24.996 -46.320  20.798  1.00  0.00           H  
ATOM   4229 HG22 VAL A 328     -23.374 -45.806  20.374  1.00  0.00           H  
ATOM   4230 HG23 VAL A 328     -24.007 -47.349  19.851  1.00  0.00           H  
ATOM   4231  N   ALA A 329     -23.331 -49.796  19.849  1.00 12.78           N  
ATOM   4232  CA  ALA A 329     -23.979 -50.816  19.024  1.00 13.23           C  
ATOM   4233  C   ALA A 329     -23.609 -52.227  19.502  1.00 13.61           C  
ATOM   4234  O   ALA A 329     -24.488 -53.071  19.662  1.00 13.66           O  
ATOM   4235  CB  ALA A 329     -23.552 -50.624  17.560  1.00  0.00           C  
ATOM   4236  H   ALA A 329     -22.664 -49.203  19.375  1.00 12.78           H  
ATOM   4237  HA  ALA A 329     -25.058 -50.676  19.104  1.00 13.23           H  
ATOM   4238  HB1 ALA A 329     -24.296 -51.040  16.881  1.00  0.00           H  
ATOM   4239  HB2 ALA A 329     -23.421 -49.573  17.312  1.00  0.00           H  
ATOM   4240  HB3 ALA A 329     -22.600 -51.108  17.342  1.00  0.00           H  
ATOM   4241  N   ILE A 330     -22.309 -52.402  19.785  1.00 13.72           N  
ATOM   4242  CA  ILE A 330     -21.715 -53.579  20.398  1.00 14.01           C  
ATOM   4243  C   ILE A 330     -22.234 -53.843  21.828  1.00 14.02           C  
ATOM   4244  O   ILE A 330     -22.599 -54.984  22.098  1.00 14.28           O  
ATOM   4245  CB  ILE A 330     -20.159 -53.472  20.357  1.00 14.22           C  
ATOM   4246  CG1 ILE A 330     -19.601 -53.744  18.938  1.00 14.42           C  
ATOM   4247  CG2 ILE A 330     -19.379 -54.250  21.434  1.00 14.55           C  
ATOM   4248  CD1 ILE A 330     -19.851 -55.154  18.378  1.00 15.01           C  
ATOM   4249  H   ILE A 330     -21.672 -51.637  19.611  1.00 13.72           H  
ATOM   4250  HA  ILE A 330     -22.026 -54.432  19.794  1.00 14.01           H  
ATOM   4251  HB  ILE A 330     -19.911 -52.429  20.545  1.00 14.22           H  
ATOM   4252 HG13 ILE A 330     -18.531 -53.538  18.925  1.00 14.42           H  
ATOM   4253 HG12 ILE A 330     -20.036 -53.026  18.242  1.00 14.42           H  
ATOM   4254 HG21 ILE A 330     -18.313 -54.065  21.314  1.00 14.55           H  
ATOM   4255 HG22 ILE A 330     -19.619 -53.916  22.444  1.00 14.55           H  
ATOM   4256 HG23 ILE A 330     -19.565 -55.322  21.383  1.00 14.55           H  
ATOM   4257 HD11 ILE A 330     -18.944 -55.568  17.939  1.00 15.01           H  
ATOM   4258 HD12 ILE A 330     -20.190 -55.849  19.146  1.00 15.01           H  
ATOM   4259 HD13 ILE A 330     -20.612 -55.135  17.598  1.00 15.01           H  
ATOM   4260  N   LEU A 331     -22.295 -52.811  22.694  1.00 14.02           N  
ATOM   4261  CA  LEU A 331     -22.801 -52.920  24.073  1.00 14.34           C  
ATOM   4262  C   LEU A 331     -24.291 -53.292  24.153  1.00 14.53           C  
ATOM   4263  O   LEU A 331     -24.659 -54.072  25.030  1.00 14.83           O  
ATOM   4264  CB  LEU A 331     -22.564 -51.615  24.867  1.00 14.44           C  
ATOM   4265  CG  LEU A 331     -21.095 -51.268  25.183  1.00 14.46           C  
ATOM   4266  CD1 LEU A 331     -21.013 -49.922  25.935  1.00 14.77           C  
ATOM   4267  CD2 LEU A 331     -20.362 -52.394  25.930  1.00 14.77           C  
ATOM   4268  H   LEU A 331     -21.964 -51.899  22.406  1.00 14.02           H  
ATOM   4269  HA  LEU A 331     -22.251 -53.726  24.558  1.00 14.34           H  
ATOM   4270  HB3 LEU A 331     -23.095 -51.682  25.819  1.00 14.44           H  
ATOM   4271  HB2 LEU A 331     -23.026 -50.784  24.333  1.00 14.44           H  
ATOM   4272  HG  LEU A 331     -20.555 -51.140  24.252  1.00 14.46           H  
ATOM   4273 HD11 LEU A 331     -20.453 -50.000  26.867  1.00 14.77           H  
ATOM   4274 HD12 LEU A 331     -20.526 -49.165  25.323  1.00 14.77           H  
ATOM   4275 HD13 LEU A 331     -21.999 -49.532  26.190  1.00 14.77           H  
ATOM   4276 HD21 LEU A 331     -19.457 -52.028  26.411  1.00 14.77           H  
ATOM   4277 HD22 LEU A 331     -20.992 -52.853  26.692  1.00 14.77           H  
ATOM   4278 HD23 LEU A 331     -20.049 -53.177  25.239  1.00 14.77           H  
ATOM   4279  N   ILE A 332     -25.113 -52.745  23.241  1.00 14.64           N  
ATOM   4280  CA  ILE A 332     -26.548 -53.023  23.135  1.00 14.93           C  
ATOM   4281  C   ILE A 332     -26.839 -54.499  22.799  1.00 15.32           C  
ATOM   4282  O   ILE A 332     -27.733 -55.075  23.416  1.00 15.28           O  
ATOM   4283  CB  ILE A 332     -27.241 -52.078  22.103  1.00  0.00           C  
ATOM   4284  CG1 ILE A 332     -27.317 -50.630  22.645  1.00  0.00           C  
ATOM   4285  CG2 ILE A 332     -28.648 -52.513  21.629  1.00  0.00           C  
ATOM   4286  CD1 ILE A 332     -27.456 -49.559  21.548  1.00  0.00           C  
ATOM   4287  H   ILE A 332     -24.738 -52.092  22.565  1.00 14.64           H  
ATOM   4288  HA  ILE A 332     -26.985 -52.825  24.117  1.00 14.93           H  
ATOM   4289  HB  ILE A 332     -26.603 -52.062  21.218  1.00  0.00           H  
ATOM   4290 HG13 ILE A 332     -26.436 -50.396  23.242  1.00  0.00           H  
ATOM   4291 HG12 ILE A 332     -28.153 -50.547  23.340  1.00  0.00           H  
ATOM   4292 HG21 ILE A 332     -29.086 -51.770  20.962  1.00  0.00           H  
ATOM   4293 HG22 ILE A 332     -28.626 -53.448  21.069  1.00  0.00           H  
ATOM   4294 HG23 ILE A 332     -29.328 -52.639  22.472  1.00  0.00           H  
ATOM   4295 HD11 ILE A 332     -26.982 -48.627  21.855  1.00  0.00           H  
ATOM   4296 HD12 ILE A 332     -26.988 -49.868  20.613  1.00  0.00           H  
ATOM   4297 HD13 ILE A 332     -28.504 -49.343  21.342  1.00  0.00           H  
ATOM   4298  N   GLU A 333     -26.062 -55.088  21.873  1.00 15.89           N  
ATOM   4299  CA  GLU A 333     -26.178 -56.499  21.496  1.00 16.60           C  
ATOM   4300  C   GLU A 333     -25.518 -57.461  22.500  1.00 17.20           C  
ATOM   4301  O   GLU A 333     -26.053 -58.548  22.712  1.00 17.24           O  
ATOM   4302  CB  GLU A 333     -25.648 -56.715  20.066  1.00 16.74           C  
ATOM   4303  CG  GLU A 333     -26.496 -55.969  19.005  1.00 17.47           C  
ATOM   4304  CD  GLU A 333     -26.339 -56.475  17.563  1.00 17.51           C  
ATOM   4305  OE1 GLU A 333     -26.240 -57.708  17.375  1.00 18.50           O  
ATOM   4306  OE2 GLU A 333     -26.364 -55.619  16.652  1.00 17.50           O1-
ATOM   4307  H   GLU A 333     -25.348 -54.552  21.399  1.00 15.89           H  
ATOM   4308  HA  GLU A 333     -27.239 -56.758  21.486  1.00 16.60           H  
ATOM   4309  HB3 GLU A 333     -25.608 -57.785  19.867  1.00 16.74           H  
ATOM   4310  HB2 GLU A 333     -24.616 -56.365  19.999  1.00 16.74           H  
ATOM   4311  HG3 GLU A 333     -26.284 -54.901  19.051  1.00 17.47           H  
ATOM   4312  HG2 GLU A 333     -27.553 -56.071  19.252  1.00 17.47           H  
ATOM   4313  N   HIS A 334     -24.398 -57.040  23.114  1.00 17.64           N  
ATOM   4314  CA  HIS A 334     -23.645 -57.780  24.133  1.00 18.39           C  
ATOM   4315  C   HIS A 334     -24.473 -58.065  25.398  1.00 18.10           C  
ATOM   4316  O   HIS A 334     -24.488 -59.201  25.870  1.00 18.18           O  
ATOM   4317  CB  HIS A 334     -22.359 -56.991  24.463  1.00  0.00           C  
ATOM   4318  CG  HIS A 334     -21.488 -57.549  25.559  1.00  0.00           C  
ATOM   4319  ND1 HIS A 334     -20.654 -58.653  25.356  1.00  0.00           N  
ATOM   4320  CD2 HIS A 334     -21.339 -57.105  26.857  1.00  0.00           C  
ATOM   4321  CE1 HIS A 334     -20.052 -58.835  26.521  1.00  0.00           C  
ATOM   4322  NE2 HIS A 334     -20.414 -57.946  27.446  1.00  0.00           N  
ATOM   4323  H   HIS A 334     -24.011 -56.141  22.856  1.00 17.64           H  
ATOM   4324  HA  HIS A 334     -23.357 -58.741  23.703  1.00 18.39           H  
ATOM   4325  HB3 HIS A 334     -22.614 -55.968  24.735  1.00  0.00           H  
ATOM   4326  HB2 HIS A 334     -21.738 -56.924  23.569  1.00  0.00           H  
ATOM   4327  HD2 HIS A 334     -21.790 -56.280  27.388  1.00  0.00           H  
ATOM   4328  HE1 HIS A 334     -19.338 -59.624  26.696  1.00  0.00           H  
ATOM   4329  HE2 HIS A 334     -20.051 -57.880  28.389  1.00  0.00           H  
ATOM   4330  N   THR A 335     -25.146 -57.020  25.904  1.00 17.71           N  
ATOM   4331  CA  THR A 335     -25.973 -57.063  27.109  1.00 17.53           C  
ATOM   4332  C   THR A 335     -27.451 -57.404  26.813  1.00 17.15           C  
ATOM   4333  O   THR A 335     -28.178 -57.710  27.756  1.00 16.73           O  
ATOM   4334  CB  THR A 335     -25.933 -55.693  27.841  1.00  0.00           C  
ATOM   4335  OG1 THR A 335     -26.603 -54.663  27.131  1.00  0.00           O  
ATOM   4336  CG2 THR A 335     -24.512 -55.220  28.187  1.00  0.00           C  
ATOM   4337  H   THR A 335     -25.073 -56.121  25.448  1.00 17.71           H  
ATOM   4338  HA  THR A 335     -25.586 -57.824  27.790  1.00 17.53           H  
ATOM   4339  HB  THR A 335     -26.464 -55.809  28.783  1.00  0.00           H  
ATOM   4340  HG1 THR A 335     -26.034 -54.372  26.410  1.00  0.00           H  
ATOM   4341 HG21 THR A 335     -24.533 -54.245  28.673  1.00  0.00           H  
ATOM   4342 HG22 THR A 335     -24.023 -55.919  28.865  1.00  0.00           H  
ATOM   4343 HG23 THR A 335     -23.882 -55.120  27.304  1.00  0.00           H  
ATOM   4344  N   ALA A 336     -27.872 -57.333  25.535  1.00 16.85           N  
ATOM   4345  CA  ALA A 336     -29.255 -57.492  25.061  1.00 16.55           C  
ATOM   4346  C   ALA A 336     -30.216 -56.420  25.623  1.00 16.35           C  
ATOM   4347  O   ALA A 336     -31.382 -56.717  25.887  1.00 16.49           O  
ATOM   4348  CB  ALA A 336     -29.754 -58.933  25.296  1.00 16.84           C  
ATOM   4349  H   ALA A 336     -27.201 -57.091  24.820  1.00 16.85           H  
ATOM   4350  HA  ALA A 336     -29.219 -57.333  23.983  1.00 16.55           H  
ATOM   4351  HB1 ALA A 336     -30.707 -59.105  24.794  1.00 16.84           H  
ATOM   4352  HB2 ALA A 336     -29.046 -59.660  24.897  1.00 16.84           H  
ATOM   4353  HB3 ALA A 336     -29.896 -59.152  26.354  1.00 16.84           H  
ATOM   4354  N   GLY A 337     -29.700 -55.192  25.803  1.00 15.71           N  
ATOM   4355  CA  GLY A 337     -30.433 -54.057  26.359  1.00 15.07           C  
ATOM   4356  C   GLY A 337     -30.426 -54.035  27.899  1.00 14.68           C  
ATOM   4357  O   GLY A 337     -31.068 -53.157  28.473  1.00 14.59           O  
ATOM   4358  H   GLY A 337     -28.736 -55.031  25.548  1.00 15.71           H  
ATOM   4359  HA3 GLY A 337     -31.463 -54.048  25.998  1.00 15.07           H  
ATOM   4360  HA2 GLY A 337     -29.968 -53.140  25.996  1.00 15.07           H  
ATOM   4361  N   LYS A 338     -29.707 -54.956  28.569  1.00 14.64           N  
ATOM   4362  CA  LYS A 338     -29.574 -55.017  30.029  1.00 14.56           C  
ATOM   4363  C   LYS A 338     -28.272 -54.319  30.470  1.00 14.75           C  
ATOM   4364  O   LYS A 338     -27.394 -54.958  31.052  1.00 14.96           O  
ATOM   4365  CB  LYS A 338     -29.648 -56.486  30.503  1.00  0.00           C  
ATOM   4366  CG  LYS A 338     -30.951 -57.203  30.109  1.00  0.00           C  
ATOM   4367  CD  LYS A 338     -31.014 -58.636  30.655  1.00  0.00           C  
ATOM   4368  CE  LYS A 338     -32.310 -59.359  30.255  1.00  0.00           C  
ATOM   4369  NZ  LYS A 338     -32.354 -60.732  30.790  1.00  0.00           N1+
ATOM   4370  H   LYS A 338     -29.196 -55.657  28.050  1.00 14.64           H  
ATOM   4371  HA  LYS A 338     -30.397 -54.482  30.505  1.00 14.56           H  
ATOM   4372  HB3 LYS A 338     -29.555 -56.510  31.590  1.00  0.00           H  
ATOM   4373  HB2 LYS A 338     -28.796 -57.049  30.121  1.00  0.00           H  
ATOM   4374  HG3 LYS A 338     -31.043 -57.234  29.022  1.00  0.00           H  
ATOM   4375  HG2 LYS A 338     -31.805 -56.631  30.474  1.00  0.00           H  
ATOM   4376  HD3 LYS A 338     -30.924 -58.608  31.742  1.00  0.00           H  
ATOM   4377  HD2 LYS A 338     -30.150 -59.193  30.289  1.00  0.00           H  
ATOM   4378  HE3 LYS A 338     -32.396 -59.404  29.169  1.00  0.00           H  
ATOM   4379  HE2 LYS A 338     -33.178 -58.812  30.625  1.00  0.00           H  
ATOM   4380  HZ1 LYS A 338     -32.306 -60.704  31.798  1.00  0.00           H  
ATOM   4381  HZ2 LYS A 338     -33.216 -61.177  30.507  1.00  0.00           H  
ATOM   4382  HZ3 LYS A 338     -31.571 -61.259  30.430  1.00  0.00           H  
ATOM   4383  N   LEU A 339     -28.176 -53.015  30.159  1.00 14.90           N  
ATOM   4384  CA  LEU A 339     -27.043 -52.127  30.438  1.00 14.95           C  
ATOM   4385  C   LEU A 339     -26.693 -52.090  31.947  1.00 14.95           C  
ATOM   4386  O   LEU A 339     -27.584 -51.778  32.739  1.00 14.94           O  
ATOM   4387  CB  LEU A 339     -27.429 -50.693  30.002  1.00  0.00           C  
ATOM   4388  CG  LEU A 339     -27.361 -50.410  28.485  1.00  0.00           C  
ATOM   4389  CD1 LEU A 339     -28.441 -51.144  27.675  1.00  0.00           C  
ATOM   4390  CD2 LEU A 339     -27.418 -48.895  28.223  1.00  0.00           C  
ATOM   4391  H   LEU A 339     -28.949 -52.584  29.672  1.00 14.90           H  
ATOM   4392  HA  LEU A 339     -26.208 -52.457  29.824  1.00 14.95           H  
ATOM   4393  HB3 LEU A 339     -26.727 -50.006  30.479  1.00  0.00           H  
ATOM   4394  HB2 LEU A 339     -28.411 -50.421  30.393  1.00  0.00           H  
ATOM   4395  HG  LEU A 339     -26.390 -50.756  28.127  1.00  0.00           H  
ATOM   4396 HD11 LEU A 339     -28.675 -50.635  26.740  1.00  0.00           H  
ATOM   4397 HD12 LEU A 339     -28.107 -52.148  27.412  1.00  0.00           H  
ATOM   4398 HD13 LEU A 339     -29.367 -51.224  28.242  1.00  0.00           H  
ATOM   4399 HD21 LEU A 339     -28.313 -48.604  27.674  1.00  0.00           H  
ATOM   4400 HD22 LEU A 339     -27.415 -48.310  29.143  1.00  0.00           H  
ATOM   4401 HD23 LEU A 339     -26.552 -48.579  27.642  1.00  0.00           H  
ATOM   4402  N   PRO A 340     -25.417 -52.361  32.324  1.00 14.94           N  
ATOM   4403  CA  PRO A 340     -24.893 -52.115  33.690  1.00 15.08           C  
ATOM   4404  C   PRO A 340     -25.057 -50.738  34.313  1.00 14.98           C  
ATOM   4405  O   PRO A 340     -25.392 -49.739  33.676  1.00 15.31           O  
ATOM   4406  CB  PRO A 340     -23.394 -52.461  33.565  1.00 15.11           C  
ATOM   4407  CG  PRO A 340     -23.323 -53.470  32.435  1.00 15.44           C  
ATOM   4408  CD  PRO A 340     -24.394 -52.975  31.474  1.00 15.23           C  
ATOM   4409  HA  PRO A 340     -25.366 -52.853  34.340  1.00 15.08           H  
ATOM   4410  HXT PRO A 340     -24.838 -50.691  35.379  1.00 14.98           H  
ATOM   4411  HB3 PRO A 340     -22.970 -52.854  34.490  1.00 15.11           H  
ATOM   4412  HB2 PRO A 340     -22.802 -51.587  33.281  1.00 15.11           H  
ATOM   4413  HG3 PRO A 340     -23.603 -54.454  32.814  1.00 15.44           H  
ATOM   4414  HG2 PRO A 340     -22.336 -53.552  31.980  1.00 15.44           H  
ATOM   4415  HD2 PRO A 340     -23.991 -52.222  30.795  1.00 15.23           H  
ATOM   4416  HD3 PRO A 340     -24.783 -53.809  30.891  1.00 15.23           H  
TER    4417      PRO A 340
HETATM 4418  CG2 TSB Z 500      -7.512 -43.867  15.576  1.00 11.51           C  
HETATM 4419  N   TSB Z 500      -6.835 -41.744  12.328  1.00 11.95           N1+
HETATM 4420  CA  TSB Z 500      -7.149 -42.955  13.162  1.00 11.94           C  
HETATM 4421  CB  TSB Z 500      -7.384 -42.637  14.662  1.00 11.60           C  
HETATM 4422  OG1 TSB Z 500      -6.270 -41.916  15.148  1.00 11.90           O  
HETATM 4423  C   TSB Z 500      -8.437 -43.587  12.563  1.00 12.30           C  
HETATM 4424  O   TSB Z 500      -9.378 -42.837  12.279  1.00 12.85           O  
HETATM 4425  N8  TSB Z 500      -8.410 -44.885  12.395  1.00 13.02           N1-
HETATM 4426  S1  TSB Z 500      -9.593 -45.684  11.735  1.00 13.88           S  
HETATM 4427  O1S TSB Z 500      -9.964 -45.200  10.404  1.00 14.56           O  
HETATM 4428  O2S TSB Z 500      -9.423 -47.134  11.875  1.00 14.54           O  
HETATM 4429  O5' TSB Z 500     -10.879 -45.291  12.738  1.00 14.11           O  
HETATM 4430  C5' TSB Z 500     -10.780 -45.537  14.139  1.00 13.70           C  
HETATM 4431  C4' TSB Z 500     -12.076 -46.162  14.672  1.00 13.62           C  
HETATM 4432  O4' TSB Z 500     -13.217 -45.406  14.284  1.00 13.41           O  
HETATM 4433  C3' TSB Z 500     -12.391 -47.535  14.106  1.00 13.49           C  
HETATM 4434  O3' TSB Z 500     -11.622 -48.561  14.696  1.00 13.84           O  
HETATM 4435  C2' TSB Z 500     -13.890 -47.663  14.335  1.00 13.27           C  
HETATM 4436  O2' TSB Z 500     -14.266 -48.093  15.629  1.00 13.29           O  
HETATM 4437  C1' TSB Z 500     -14.353 -46.218  14.135  1.00 13.19           C  
HETATM 4438  N9  TSB Z 500     -14.995 -45.975  12.787  1.00 13.04           N  
HETATM 4439  C8  TSB Z 500     -14.392 -45.879  11.587  1.00 13.14           C  
HETATM 4440  N7  TSB Z 500     -15.225 -45.757  10.585  1.00 13.29           N  
HETATM 4441  C5  TSB Z 500     -16.438 -45.801  11.157  1.00 13.29           C  
HETATM 4442  C6  TSB Z 500     -17.740 -45.729  10.611  1.00 13.36           C  
HETATM 4443  N6  TSB Z 500     -17.987 -45.572   9.253  1.00 13.89           N  
HETATM 4444  N1  TSB Z 500     -18.803 -45.824  11.453  1.00 13.32           N  
HETATM 4445  C2  TSB Z 500     -18.556 -45.986  12.758  1.00 13.15           C  
HETATM 4446  N3  TSB Z 500     -17.375 -46.067  13.391  1.00 13.11           N  
HETATM 4447  C4  TSB Z 500     -16.337 -45.955  12.528  1.00 13.16           C  
HETATM 4448 HG21 TSB Z 500      -7.683 -43.554  16.604  1.00 11.51           H  
HETATM 4449 HG22 TSB Z 500      -8.346 -44.505  15.296  1.00 11.51           H  
HETATM 4450 HG23 TSB Z 500      -6.608 -44.476  15.558  1.00 11.51           H  
HETATM 4451 H__1 TSB Z 500      -6.638 -42.028  11.377  1.00 11.95           H  
HETATM 4452 H__2 TSB Z 500      -7.622 -41.112  12.358  1.00 11.95           H  
HETATM 4453 H__3 TSB Z 500      -6.022 -41.292  12.724  1.00 11.95           H  
HETATM 4454  HA  TSB Z 500      -6.272 -43.591  13.027  1.00 11.94           H  
HETATM 4455  HB  TSB Z 500      -8.267 -42.008  14.787  1.00 11.60           H  
HETATM 4456 HOG1 TSB Z 500      -6.527 -41.502  15.985  1.00 11.90           H  
HETATM 4457 H5'1 TSB Z 500     -10.561 -44.612  14.668  1.00 13.70           H  
HETATM 4458 H5'2 TSB Z 500      -9.949 -46.198  14.371  1.00 13.70           H  
HETATM 4459 HC4' TSB Z 500     -12.038 -46.204  15.761  1.00 13.62           H  
HETATM 4460 HC3' TSB Z 500     -12.204 -47.536  13.030  1.00 13.49           H  
HETATM 4461 HO3' TSB Z 500     -11.820 -48.609  15.637  1.00 13.84           H  
HETATM 4462 HC2' TSB Z 500     -14.342 -48.311  13.586  1.00 13.27           H  
HETATM 4463 HO2' TSB Z 500     -14.098 -49.039  15.684  1.00 13.29           H  
HETATM 4464 HC1' TSB Z 500     -15.080 -45.921  14.891  1.00 13.19           H  
HETATM 4465  HC8 TSB Z 500     -13.314 -45.909  11.515  1.00 13.14           H  
HETATM 4466 H6_1 TSB Z 500     -18.937 -45.382   8.968  1.00 13.89           H  
HETATM 4467 H6_2 TSB Z 500     -17.216 -45.343   8.638  1.00 13.89           H  
HETATM 4468  HC2 TSB Z 500     -19.427 -46.070  13.392  1.00 13.15           H  
END   
