# Supplementary material for: Structure-based identification of salicylic acid derivatives as malarial threonyl tRNA-synthetase inhibitors
Source: PLoS One. 2024 Apr 1;19(4):e0296995. doi: 10.1371/journal.pone.0296995 (PMC10984466; doi:10.1371/journal.pone.0296995)
Supplement: S1 Data — (ZIP) [file pone.0296995.s002.zip › 1evl_PfThrRS.aln]

CLUSTAL W (2.0) multiple sequence alignment

1EVL_ThrRS_TSB RDHRKIGKQLDLYHMQEE-APGMVFWHNDGWTIFRELEVFVRSKLKEYQYQEVKGPFMMD
tr             ---------------------------PHGSKIYNKLIEFIRKEYRIRKYEEVISPNVFS

1EVL_ThrRS_TSB RVLWEKTGHWDNYKDAMFTTSSENREYCIKPMNCPGHVQIFNQGLKSYRDLPLRMAEFGS
tr             CDLWKTSGHYQNYKDCMFLFNVENKEWGMKPMNCPGHCLMFKQLNVSYRSLPVRLADFGV

1EVL_ThrRS_TSB CHRNEPSGSLHGLMRVRGFTQDDAHIFCTEEQIRDEVNGCIRLVYDMYSTFGFEKIVVKL
tr             LHRNEISGSLSGLTRVRRFQQDDSHIFCSMEHIKQEVLNTLNFLFYVYNLFGF-KYELFL

1EVL_ThrRS_TSB STRPEKRIGSDEMWDRAEADLAVALEENNIPFEYQLGEGAFYGPKIEFTLYDCLDRAWQC
tr             STRPKKFIGQISTWNLAEQHLKDALYAANVQWKINEGDGAFYGPKIDILVKDSLNRTHQC

1EVL_ThrRS_TSB GTVQLDFSLPSRLSASYVGED------------------------------------NER
tr             GTIQLDFQLPVRFNLQYKNKEYVTNNEKNEKNEKNHDNDDNVHNNNNYPINHDDLHNNEK

1EVL_ThrRS_TSB KV--------------------------------------PVMIHRAILGSMERFIGILT
tr             KEFKDSQNHNEDKEHNNIHDNHSLKPNINEEGLLKKGFERPIIIHRAILGSVERFVAILI

1EVL_ThrRS_TSB EEFAGFFPTWLAPVQVVIMNITDSQSEYVNELTQKLSNAGIRVKADLRNEKIGFKIREHT
tr             EHTAGKLP----------------------------------------------------

1EVL_ThrRS_TSB LRRVPYMLVCGDKEVESGKVAVRTRRGKDLGSM-DVNEVIEKLQQ--EIRSRSLKQLEEX
tr             ------------------------------------------------------------
