# Supplementary material for: Structure-based identification of salicylic acid derivatives as malarial threonyl tRNA-synthetase inhibitors
Source: PLoS One. 2024 Apr 1;19(4):e0296995. doi: 10.1371/journal.pone.0296995 (PMC10984466; doi:10.1371/journal.pone.0296995)
Supplement: S1 Data — (ZIP) [file pone.0296995.s002.zip › 1evl_PfThrRS.fasta]

>NAME:193 | CRYSTAL STRUCTURE OF A TRUNCATED FORM OF THREONYL-TRNA SYNTHETASE WITH A THREONYL ADENYLATE ANALOG|CHAIN:A
RDHRKIGKQLDLYHMQEE-APGMVFWHNDGWTIFRELEVFVRSKLKEYQYQEVKGPFMMD
RVLWEKTGHWDNYKDAMFTTSSENREYCIKPMNCPGHVQIFNQGLKSYRDLPLRMAEFGS
CHRNEPSGSLHGLMRVRGFTQDDAHIFCTEEQIRDEVNGCIRLVYDMYSTFGFEKIVVKL
STRPEKRIGSDEMWDRAEADLAVALEENNIPFEYQLGEGAFYGPKIEFTLYDCLDRAWQC
GTVQLDFSLPSRLSASYVGED------------------------------------NER
KV--------------------------------------PVMIHRAILGSMERFIGILT
EEFAGFFPTWLAPVQVVIMNITDSQSEYVNELTQKLSNAGIRVKADLRNEKIGFKIREHT
LRRVPYMLVCGDKEVESGKVAVRTRRGKDLGSM-DVNEVIEKLQQ--EIRSRSLKQLEEX
------
>NAME:tr|Q8IIA4|556-895|CHAIN:
---------------------------PHGSKIYNKLIEFIRKEYRIRKYEEVISPNVFS
CDLWKTSGHYQNYKDCMFLFNVENKEWGMKPMNCPGHCLMFKQLNVSYRSLPVRLADFGV
LHRNEISGSLSGLTRVRRFQQDDSHIFCSMEHIKQEVLNTLNFLFYVYNLFGF-KYELFL
STRPKKFIGQISTWNLAEQHLKDALYAANVQWKINEGDGAFYGPKIDILVKDSLNRTHQC
GTIQLDFQLPVRFNLQYKNKEYVTNNEKNEKNEKNHDNDDNVHNNNNYPINHDDLHNNEK
KEFKDSQNHNEDKEHNNIHDNHSLKPNINEEGLLKKGFERPIIIHRAILGSVERFVAILI
EHTAGKLP----------------------------------------------------
------------------------------------------------------------
------
