# Supplementary material for: Structure-based identification of salicylic acid derivatives as malarial threonyl tRNA-synthetase inhibitors
Source: PLoS One. 2024 Apr 1;19(4):e0296995. doi: 10.1371/journal.pone.0296995 (PMC10984466; doi:10.1371/journal.pone.0296995)
Supplement: S1 Data — (ZIP) [file pone.0296995.s002.zip › 4p3n_PfThrRS_homology_model.pdb]

TITLE     4p3n_PfThrRS_homology_model
ATOM      1  N   PRO A   1     -33.418 -38.442  23.724  1.00 42.27           N  
ATOM      2  CA  PRO A   1     -32.627 -38.074  24.904  1.00 42.04           C  
ATOM      3  C   PRO A   1     -32.099 -39.290  25.702  1.00 42.47           C  
ATOM      4  O   PRO A   1     -31.165 -39.129  26.486  1.00 42.39           O  
ATOM      5  CB  PRO A   1     -33.505 -37.183  25.803  1.00 41.19           C  
ATOM      6  CG  PRO A   1     -34.525 -36.639  24.817  1.00 40.97           C  
ATOM      7  CD  PRO A   1     -34.727 -37.821  23.874  1.00 41.36           C  
ATOM      8  H   PRO A   1     -32.968 -38.069  22.900  1.00 42.27           H  
ATOM      9  HA  PRO A   1     -31.750 -37.529  24.551  1.00 42.04           H  
ATOM     10  HB3 PRO A   1     -32.942 -36.363  26.251  1.00 41.19           H  
ATOM     11  HB2 PRO A   1     -34.015 -37.738  26.595  1.00 41.19           H  
ATOM     12  HG3 PRO A   1     -34.157 -35.767  24.274  1.00 40.97           H  
ATOM     13  HG2 PRO A   1     -35.455 -36.342  25.305  1.00 40.97           H  
ATOM     14  HD2 PRO A   1     -35.441 -38.540  24.280  1.00 41.36           H  
ATOM     15  HD3 PRO A   1     -35.083 -37.497  22.895  1.00 41.36           H  
ATOM     16  N   HIS A   2     -32.678 -40.491  25.520  1.00 43.14           N  
ATOM     17  CA  HIS A   2     -32.253 -41.735  26.168  1.00 42.87           C  
ATOM     18  C   HIS A   2     -30.993 -42.334  25.523  1.00 42.10           C  
ATOM     19  O   HIS A   2     -30.164 -42.892  26.240  1.00 42.83           O  
ATOM     20  CB  HIS A   2     -33.410 -42.751  26.171  1.00  0.00           C  
ATOM     21  CG  HIS A   2     -34.649 -42.279  26.893  1.00  0.00           C  
ATOM     22  ND1 HIS A   2     -35.626 -41.490  26.276  1.00  0.00           N  
ATOM     23  CD2 HIS A   2     -35.024 -42.510  28.200  1.00  0.00           C  
ATOM     24  CE1 HIS A   2     -36.539 -41.281  27.215  1.00  0.00           C  
ATOM     25  NE2 HIS A   2     -36.234 -41.862  28.376  1.00  0.00           N  
ATOM     26  H   HIS A   2     -33.462 -40.559  24.885  1.00 43.14           H  
ATOM     27  HA  HIS A   2     -32.010 -41.514  27.208  1.00 42.87           H  
ATOM     28  HB3 HIS A   2     -33.086 -43.683  26.636  1.00  0.00           H  
ATOM     29  HB2 HIS A   2     -33.690 -43.004  25.147  1.00  0.00           H  
ATOM     30  HD2 HIS A   2     -34.546 -43.070  28.991  1.00  0.00           H  
ATOM     31  HE1 HIS A   2     -37.437 -40.703  27.055  1.00  0.00           H  
ATOM     32  HE2 HIS A   2     -36.791 -41.842  29.219  1.00  0.00           H  
ATOM     33  N   GLY A   3     -30.852 -42.167  24.195  1.00 40.87           N  
ATOM     34  CA  GLY A   3     -29.662 -42.563  23.443  1.00 40.93           C  
ATOM     35  C   GLY A   3     -28.509 -41.572  23.667  1.00 40.87           C  
ATOM     36  O   GLY A   3     -27.350 -41.976  23.595  1.00 41.00           O  
ATOM     37  H   GLY A   3     -31.584 -41.700  23.680  1.00 40.87           H  
ATOM     38  HA3 GLY A   3     -29.905 -42.587  22.381  1.00 40.93           H  
ATOM     39  HA2 GLY A   3     -29.350 -43.570  23.724  1.00 40.93           H  
ATOM     40  N   SER A   4     -28.820 -40.299  23.975  1.00 40.63           N  
ATOM     41  CA  SER A   4     -27.848 -39.254  24.309  1.00 40.50           C  
ATOM     42  C   SER A   4     -27.168 -39.494  25.668  1.00 40.34           C  
ATOM     43  O   SER A   4     -25.987 -39.182  25.801  1.00 39.23           O  
ATOM     44  CB  SER A   4     -28.539 -37.879  24.289  1.00  0.00           C  
ATOM     45  OG  SER A   4     -28.928 -37.536  22.974  1.00  0.00           O  
ATOM     46  H   SER A   4     -29.790 -40.022  24.012  1.00 40.63           H  
ATOM     47  HA  SER A   4     -27.066 -39.258  23.547  1.00 40.50           H  
ATOM     48  HB3 SER A   4     -27.860 -37.104  24.648  1.00  0.00           H  
ATOM     49  HB2 SER A   4     -29.409 -37.860  24.944  1.00  0.00           H  
ATOM     50  HG  SER A   4     -28.140 -37.329  22.465  1.00  0.00           H  
ATOM     51  N   LYS A   5     -27.902 -40.085  26.629  1.00 41.28           N  
ATOM     52  CA  LYS A   5     -27.385 -40.498  27.937  1.00 42.46           C  
ATOM     53  C   LYS A   5     -26.350 -41.632  27.839  1.00 44.31           C  
ATOM     54  O   LYS A   5     -25.361 -41.582  28.565  1.00 44.89           O  
ATOM     55  CB  LYS A   5     -28.555 -40.900  28.857  1.00  0.00           C  
ATOM     56  CG  LYS A   5     -29.410 -39.705  29.311  1.00  0.00           C  
ATOM     57  CD  LYS A   5     -30.733 -40.141  29.959  1.00  0.00           C  
ATOM     58  CE  LYS A   5     -31.659 -38.951  30.257  1.00  0.00           C  
ATOM     59  NZ  LYS A   5     -32.937 -39.389  30.845  1.00  0.00           N1+
ATOM     60  H   LYS A   5     -28.870 -40.308  26.445  1.00 41.28           H  
ATOM     61  HA  LYS A   5     -26.884 -39.635  28.379  1.00 42.46           H  
ATOM     62  HB3 LYS A   5     -28.175 -41.397  29.751  1.00  0.00           H  
ATOM     63  HB2 LYS A   5     -29.177 -41.636  28.348  1.00  0.00           H  
ATOM     64  HG3 LYS A   5     -29.613 -39.047  28.468  1.00  0.00           H  
ATOM     65  HG2 LYS A   5     -28.839 -39.104  30.020  1.00  0.00           H  
ATOM     66  HD3 LYS A   5     -30.515 -40.682  30.881  1.00  0.00           H  
ATOM     67  HD2 LYS A   5     -31.240 -40.849  29.303  1.00  0.00           H  
ATOM     68  HE3 LYS A   5     -31.872 -38.402  29.339  1.00  0.00           H  
ATOM     69  HE2 LYS A   5     -31.173 -38.256  30.943  1.00  0.00           H  
ATOM     70  HZ1 LYS A   5     -33.412 -40.005  30.201  1.00  0.00           H  
ATOM     71  HZ2 LYS A   5     -32.762 -39.877  31.712  1.00  0.00           H  
ATOM     72  HZ3 LYS A   5     -33.518 -38.582  31.026  1.00  0.00           H  
ATOM     73  N   ILE A   6     -26.572 -42.596  26.926  1.00 45.12           N  
ATOM     74  CA  ILE A   6     -25.637 -43.686  26.618  1.00 45.90           C  
ATOM     75  C   ILE A   6     -24.364 -43.153  25.925  1.00 45.96           C  
ATOM     76  O   ILE A   6     -23.264 -43.601  26.250  1.00 46.31           O  
ATOM     77  CB  ILE A   6     -26.282 -44.760  25.684  1.00 46.34           C  
ATOM     78  CG1 ILE A   6     -27.565 -45.370  26.295  1.00 46.55           C  
ATOM     79  CG2 ILE A   6     -25.319 -45.898  25.270  1.00 46.55           C  
ATOM     80  CD1 ILE A   6     -28.438 -46.110  25.268  1.00 47.07           C  
ATOM     81  H   ILE A   6     -27.414 -42.565  26.369  1.00 45.12           H  
ATOM     82  HA  ILE A   6     -25.346 -44.165  27.555  1.00 45.90           H  
ATOM     83  HB  ILE A   6     -26.580 -44.250  24.767  1.00 46.34           H  
ATOM     84 HG13 ILE A   6     -28.180 -44.600  26.758  1.00 46.55           H  
ATOM     85 HG12 ILE A   6     -27.295 -46.051  27.103  1.00 46.55           H  
ATOM     86 HG21 ILE A   6     -25.810 -46.623  24.620  1.00 46.55           H  
ATOM     87 HG22 ILE A   6     -24.457 -45.532  24.716  1.00 46.55           H  
ATOM     88 HG23 ILE A   6     -24.946 -46.436  26.141  1.00 46.55           H  
ATOM     89 HD11 ILE A   6     -29.484 -46.107  25.575  1.00 47.07           H  
ATOM     90 HD12 ILE A   6     -28.385 -45.650  24.282  1.00 47.07           H  
ATOM     91 HD13 ILE A   6     -28.127 -47.149  25.160  1.00 47.07           H  
ATOM     92  N   TYR A   7     -24.552 -42.196  25.001  1.00 45.74           N  
ATOM     93  CA  TYR A   7     -23.509 -41.547  24.209  1.00 46.53           C  
ATOM     94  C   TYR A   7     -22.523 -40.748  25.080  1.00 46.01           C  
ATOM     95  O   TYR A   7     -21.312 -40.892  24.908  1.00 45.99           O  
ATOM     96  CB  TYR A   7     -24.199 -40.655  23.158  1.00 47.07           C  
ATOM     97  CG  TYR A   7     -23.326 -40.202  22.009  1.00 47.80           C  
ATOM     98  CD1 TYR A   7     -23.254 -40.996  20.847  1.00 48.02           C  
ATOM     99  CD2 TYR A   7     -22.609 -38.989  22.080  1.00 48.05           C  
ATOM    100  CE1 TYR A   7     -22.467 -40.582  19.759  1.00 48.46           C  
ATOM    101  CE2 TYR A   7     -21.822 -38.575  20.988  1.00 48.50           C  
ATOM    102  CZ  TYR A   7     -21.752 -39.372  19.829  1.00 48.66           C  
ATOM    103  OH  TYR A   7     -20.998 -38.969  18.771  1.00 49.07           O  
ATOM    104  H   TYR A   7     -25.497 -41.900  24.798  1.00 45.74           H  
ATOM    105  HA  TYR A   7     -22.950 -42.330  23.692  1.00 46.53           H  
ATOM    106  HB3 TYR A   7     -24.654 -39.782  23.625  1.00 47.07           H  
ATOM    107  HB2 TYR A   7     -25.026 -41.207  22.710  1.00 47.07           H  
ATOM    108  HD1 TYR A   7     -23.798 -41.927  20.786  1.00 48.02           H  
ATOM    109  HD2 TYR A   7     -22.662 -38.376  22.967  1.00 48.05           H  
ATOM    110  HE1 TYR A   7     -22.415 -41.202  18.878  1.00 48.46           H  
ATOM    111  HE2 TYR A   7     -21.273 -37.646  21.041  1.00 48.50           H  
ATOM    112  HH  TYR A   7     -21.074 -39.556  18.009  1.00 49.07           H  
ATOM    113  N   ASN A   8     -23.066 -39.956  26.021  1.00 44.92           N  
ATOM    114  CA  ASN A   8     -22.300 -39.176  26.995  1.00 44.50           C  
ATOM    115  C   ASN A   8     -21.681 -40.049  28.100  1.00 43.32           C  
ATOM    116  O   ASN A   8     -20.626 -39.672  28.599  1.00 43.11           O  
ATOM    117  CB  ASN A   8     -23.181 -38.066  27.620  1.00 45.53           C  
ATOM    118  CG  ASN A   8     -23.701 -37.003  26.641  1.00 46.54           C  
ATOM    119  OD1 ASN A   8     -24.816 -36.514  26.803  1.00 47.22           O  
ATOM    120  ND2 ASN A   8     -22.906 -36.616  25.640  1.00 46.39           N  
ATOM    121  H   ASN A   8     -24.074 -39.885  26.089  1.00 44.92           H  
ATOM    122  HA  ASN A   8     -21.474 -38.707  26.457  1.00 44.50           H  
ATOM    123  HB3 ASN A   8     -22.614 -37.534  28.385  1.00 45.53           H  
ATOM    124  HB2 ASN A   8     -24.034 -38.517  28.131  1.00 45.53           H  
ATOM    125 HD22 ASN A   8     -23.224 -35.911  24.991  1.00 46.39           H  
ATOM    126 HD21 ASN A   8     -21.988 -37.019  25.523  1.00 46.39           H  
ATOM    127  N   LYS A   9     -22.308 -41.190  28.446  1.00 42.26           N  
ATOM    128  CA  LYS A   9     -21.789 -42.160  29.418  1.00 41.35           C  
ATOM    129  C   LYS A   9     -20.536 -42.899  28.913  1.00 40.88           C  
ATOM    130  O   LYS A   9     -19.619 -43.109  29.703  1.00 39.98           O  
ATOM    131  CB  LYS A   9     -22.920 -43.125  29.845  1.00  0.00           C  
ATOM    132  CG  LYS A   9     -22.513 -44.237  30.831  1.00  0.00           C  
ATOM    133  CD  LYS A   9     -23.713 -45.084  31.284  1.00  0.00           C  
ATOM    134  CE  LYS A   9     -23.308 -46.201  32.260  1.00  0.00           C  
ATOM    135  NZ  LYS A   9     -24.467 -47.009  32.681  1.00  0.00           N1+
ATOM    136  H   LYS A   9     -23.188 -41.427  28.008  1.00 42.26           H  
ATOM    137  HA  LYS A   9     -21.494 -41.598  30.306  1.00 41.35           H  
ATOM    138  HB3 LYS A   9     -23.356 -43.589  28.961  1.00  0.00           H  
ATOM    139  HB2 LYS A   9     -23.714 -42.538  30.307  1.00  0.00           H  
ATOM    140  HG3 LYS A   9     -22.028 -43.792  31.701  1.00  0.00           H  
ATOM    141  HG2 LYS A   9     -21.777 -44.897  30.371  1.00  0.00           H  
ATOM    142  HD3 LYS A   9     -24.197 -45.514  30.406  1.00  0.00           H  
ATOM    143  HD2 LYS A   9     -24.452 -44.432  31.753  1.00  0.00           H  
ATOM    144  HE3 LYS A   9     -22.840 -45.775  33.148  1.00  0.00           H  
ATOM    145  HE2 LYS A   9     -22.575 -46.861  31.795  1.00  0.00           H  
ATOM    146  HZ1 LYS A   9     -24.893 -47.444  31.874  1.00  0.00           H  
ATOM    147  HZ2 LYS A   9     -24.166 -47.729  33.322  1.00  0.00           H  
ATOM    148  HZ3 LYS A   9     -25.146 -46.418  33.139  1.00  0.00           H  
ATOM    149  N   LEU A  10     -20.508 -43.248  27.615  1.00 41.08           N  
ATOM    150  CA  LEU A  10     -19.356 -43.856  26.942  1.00 41.15           C  
ATOM    151  C   LEU A  10     -18.172 -42.888  26.813  1.00 40.93           C  
ATOM    152  O   LEU A  10     -17.035 -43.303  27.034  1.00 40.62           O  
ATOM    153  CB  LEU A  10     -19.784 -44.374  25.552  1.00 41.10           C  
ATOM    154  CG  LEU A  10     -20.537 -45.718  25.598  1.00 40.58           C  
ATOM    155  CD1 LEU A  10     -21.195 -46.029  24.244  1.00 40.35           C  
ATOM    156  CD2 LEU A  10     -19.636 -46.874  26.077  1.00 40.39           C  
ATOM    157  H   LEU A  10     -21.315 -43.060  27.034  1.00 41.08           H  
ATOM    158  HA  LEU A  10     -19.014 -44.693  27.553  1.00 41.15           H  
ATOM    159  HB3 LEU A  10     -18.913 -44.498  24.906  1.00 41.10           H  
ATOM    160  HB2 LEU A  10     -20.397 -43.611  25.068  1.00 41.10           H  
ATOM    161  HG  LEU A  10     -21.349 -45.611  26.319  1.00 40.58           H  
ATOM    162 HD11 LEU A  10     -22.182 -46.467  24.392  1.00 40.35           H  
ATOM    163 HD12 LEU A  10     -21.325 -45.128  23.644  1.00 40.35           H  
ATOM    164 HD13 LEU A  10     -20.612 -46.729  23.645  1.00 40.35           H  
ATOM    165 HD21 LEU A  10     -19.677 -47.741  25.418  1.00 40.39           H  
ATOM    166 HD22 LEU A  10     -18.589 -46.575  26.138  1.00 40.39           H  
ATOM    167 HD23 LEU A  10     -19.938 -47.210  27.068  1.00 40.39           H  
ATOM    168  N   ILE A  11     -18.466 -41.616  26.495  1.00 40.90           N  
ATOM    169  CA  ILE A  11     -17.485 -40.533  26.438  1.00 41.07           C  
ATOM    170  C   ILE A  11     -16.906 -40.206  27.830  1.00 41.36           C  
ATOM    171  O   ILE A  11     -15.687 -40.119  27.953  1.00 40.64           O  
ATOM    172  CB  ILE A  11     -18.085 -39.267  25.752  1.00 41.09           C  
ATOM    173  CG1 ILE A  11     -18.254 -39.529  24.236  1.00 41.43           C  
ATOM    174  CG2 ILE A  11     -17.307 -37.952  25.984  1.00 40.95           C  
ATOM    175  CD1 ILE A  11     -19.149 -38.517  23.509  1.00 41.36           C  
ATOM    176  H   ILE A  11     -19.425 -41.359  26.311  1.00 40.90           H  
ATOM    177  HA  ILE A  11     -16.653 -40.882  25.823  1.00 41.07           H  
ATOM    178  HB  ILE A  11     -19.083 -39.118  26.166  1.00 41.09           H  
ATOM    179 HG13 ILE A  11     -18.674 -40.522  24.070  1.00 41.43           H  
ATOM    180 HG12 ILE A  11     -17.274 -39.546  23.759  1.00 41.43           H  
ATOM    181 HG21 ILE A  11     -17.748 -37.120  25.436  1.00 40.95           H  
ATOM    182 HG22 ILE A  11     -17.315 -37.659  27.032  1.00 40.95           H  
ATOM    183 HG23 ILE A  11     -16.269 -38.041  25.666  1.00 40.95           H  
ATOM    184 HD11 ILE A  11     -19.491 -38.930  22.561  1.00 41.36           H  
ATOM    185 HD12 ILE A  11     -20.031 -38.263  24.097  1.00 41.36           H  
ATOM    186 HD13 ILE A  11     -18.610 -37.596  23.285  1.00 41.36           H  
ATOM    187  N   GLU A  12     -17.776 -40.095  28.852  1.00 41.71           N  
ATOM    188  CA  GLU A  12     -17.403 -39.836  30.246  1.00 41.93           C  
ATOM    189  C   GLU A  12     -16.628 -40.986  30.916  1.00 41.53           C  
ATOM    190  O   GLU A  12     -15.782 -40.710  31.765  1.00 41.95           O  
ATOM    191  CB  GLU A  12     -18.648 -39.388  31.051  1.00 42.68           C  
ATOM    192  CG  GLU A  12     -18.462 -39.144  32.572  1.00 43.99           C  
ATOM    193  CD  GLU A  12     -17.451 -38.057  32.985  1.00 44.92           C  
ATOM    194  OE1 GLU A  12     -17.089 -37.199  32.148  1.00 45.73           O  
ATOM    195  OE2 GLU A  12     -17.049 -38.096  34.169  1.00 44.51           O1-
ATOM    196  H   GLU A  12     -18.768 -40.177  28.671  1.00 41.71           H  
ATOM    197  HA  GLU A  12     -16.722 -38.989  30.211  1.00 41.93           H  
ATOM    198  HB3 GLU A  12     -19.431 -40.137  30.927  1.00 42.68           H  
ATOM    199  HB2 GLU A  12     -19.048 -38.478  30.600  1.00 42.68           H  
ATOM    200  HG3 GLU A  12     -18.200 -40.081  33.065  1.00 43.99           H  
ATOM    201  HG2 GLU A  12     -19.427 -38.859  32.992  1.00 43.99           H  
ATOM    202  N   PHE A  13     -16.890 -42.239  30.506  1.00 40.78           N  
ATOM    203  CA  PHE A  13     -16.133 -43.418  30.933  1.00 39.77           C  
ATOM    204  C   PHE A  13     -14.662 -43.368  30.484  1.00 37.10           C  
ATOM    205  O   PHE A  13     -13.774 -43.593  31.306  1.00 36.43           O  
ATOM    206  CB  PHE A  13     -16.858 -44.712  30.489  1.00 40.93           C  
ATOM    207  CG  PHE A  13     -16.106 -46.023  30.682  1.00 42.68           C  
ATOM    208  CD1 PHE A  13     -15.430 -46.295  31.893  1.00 43.30           C  
ATOM    209  CD2 PHE A  13     -16.185 -47.038  29.704  1.00 43.91           C  
ATOM    210  CE1 PHE A  13     -14.786 -47.509  32.074  1.00 43.96           C  
ATOM    211  CE2 PHE A  13     -15.552 -48.257  29.916  1.00 44.68           C  
ATOM    212  CZ  PHE A  13     -14.849 -48.485  31.091  1.00 44.68           C  
ATOM    213  H   PHE A  13     -17.621 -42.399  29.826  1.00 40.78           H  
ATOM    214  HA  PHE A  13     -16.127 -43.409  32.025  1.00 39.77           H  
ATOM    215  HB3 PHE A  13     -17.124 -44.622  29.435  1.00 40.93           H  
ATOM    216  HB2 PHE A  13     -17.803 -44.799  31.028  1.00 40.93           H  
ATOM    217  HD1 PHE A  13     -15.391 -45.555  32.679  1.00 43.30           H  
ATOM    218  HD2 PHE A  13     -16.734 -46.873  28.789  1.00 43.91           H  
ATOM    219  HE1 PHE A  13     -14.251 -47.703  32.992  1.00 43.96           H  
ATOM    220  HE2 PHE A  13     -15.613 -49.036  29.172  1.00 44.68           H  
ATOM    221  HZ  PHE A  13     -14.369 -49.436  31.260  1.00 44.68           H  
ATOM    222  N   ILE A  14     -14.439 -43.023  29.206  1.00 35.55           N  
ATOM    223  CA  ILE A  14     -13.104 -42.848  28.639  1.00 35.56           C  
ATOM    224  C   ILE A  14     -12.394 -41.576  29.159  1.00 37.29           C  
ATOM    225  O   ILE A  14     -11.177 -41.625  29.315  1.00 36.87           O  
ATOM    226  CB  ILE A  14     -13.129 -42.876  27.082  1.00 34.66           C  
ATOM    227  CG1 ILE A  14     -13.650 -44.225  26.524  1.00 34.34           C  
ATOM    228  CG2 ILE A  14     -11.783 -42.519  26.421  1.00 34.46           C  
ATOM    229  CD1 ILE A  14     -12.812 -45.464  26.879  1.00 34.68           C  
ATOM    230  H   ILE A  14     -15.218 -42.847  28.586  1.00 35.55           H  
ATOM    231  HA  ILE A  14     -12.496 -43.691  28.974  1.00 35.56           H  
ATOM    232  HB  ILE A  14     -13.849 -42.124  26.755  1.00 34.66           H  
ATOM    233 HG13 ILE A  14     -13.730 -44.155  25.439  1.00 34.34           H  
ATOM    234 HG12 ILE A  14     -14.667 -44.396  26.874  1.00 34.34           H  
ATOM    235 HG21 ILE A  14     -11.809 -42.706  25.352  1.00 34.46           H  
ATOM    236 HG22 ILE A  14     -11.548 -41.466  26.552  1.00 34.46           H  
ATOM    237 HG23 ILE A  14     -10.959 -43.100  26.834  1.00 34.46           H  
ATOM    238 HD11 ILE A  14     -13.051 -46.288  26.207  1.00 34.68           H  
ATOM    239 HD12 ILE A  14     -11.742 -45.280  26.796  1.00 34.68           H  
ATOM    240 HD13 ILE A  14     -13.019 -45.801  27.896  1.00 34.68           H  
ATOM    241  N   ARG A  15     -13.143 -40.504  29.494  1.00 38.48           N  
ATOM    242  CA  ARG A  15     -12.622 -39.317  30.191  1.00 39.36           C  
ATOM    243  C   ARG A  15     -12.154 -39.626  31.621  1.00 41.58           C  
ATOM    244  O   ARG A  15     -11.110 -39.119  32.020  1.00 42.81           O  
ATOM    245  CB  ARG A  15     -13.669 -38.191  30.253  1.00 37.89           C  
ATOM    246  CG  ARG A  15     -13.908 -37.455  28.930  1.00 36.77           C  
ATOM    247  CD  ARG A  15     -15.118 -36.512  29.024  1.00 36.28           C  
ATOM    248  NE  ARG A  15     -15.193 -35.594  27.877  1.00 37.74           N  
ATOM    249  CZ  ARG A  15     -16.239 -34.842  27.491  1.00 38.66           C  
ATOM    250  NH1 ARG A  15     -17.417 -34.867  28.133  1.00 39.37           N  
ATOM    251  NH2 ARG A  15     -16.089 -34.034  26.434  1.00 38.60           N1+
ATOM    252  H   ARG A  15     -14.139 -40.521  29.320  1.00 38.48           H  
ATOM    253  HA  ARG A  15     -11.759 -38.948  29.638  1.00 39.36           H  
ATOM    254  HB3 ARG A  15     -13.332 -37.434  30.961  1.00 37.89           H  
ATOM    255  HB2 ARG A  15     -14.603 -38.573  30.660  1.00 37.89           H  
ATOM    256  HG3 ARG A  15     -14.120 -38.209  28.176  1.00 36.77           H  
ATOM    257  HG2 ARG A  15     -13.009 -36.943  28.587  1.00 36.77           H  
ATOM    258  HD3 ARG A  15     -15.173 -35.995  29.982  1.00 36.28           H  
ATOM    259  HD2 ARG A  15     -16.013 -37.130  28.952  1.00 36.28           H  
ATOM    260  HE  ARG A  15     -14.314 -35.454  27.389  1.00 37.74           H  
ATOM    261 HH12 ARG A  15     -18.185 -34.287  27.829  1.00 39.37           H  
ATOM    262 HH11 ARG A  15     -17.533 -35.463  28.941  1.00 39.37           H  
ATOM    263 HH22 ARG A  15     -16.848 -33.454  26.110  1.00 38.60           H  
ATOM    264 HH21 ARG A  15     -15.183 -33.959  25.983  1.00 38.60           H  
ATOM    265  N   LYS A  16     -12.907 -40.455  32.363  1.00 42.07           N  
ATOM    266  CA  LYS A  16     -12.546 -40.893  33.713  1.00 43.04           C  
ATOM    267  C   LYS A  16     -11.268 -41.754  33.734  1.00 44.03           C  
ATOM    268  O   LYS A  16     -10.491 -41.651  34.682  1.00 44.62           O  
ATOM    269  CB  LYS A  16     -13.764 -41.589  34.358  1.00  0.00           C  
ATOM    270  CG  LYS A  16     -13.553 -42.020  35.821  1.00  0.00           C  
ATOM    271  CD  LYS A  16     -14.842 -42.533  36.477  1.00  0.00           C  
ATOM    272  CE  LYS A  16     -14.623 -42.952  37.940  1.00  0.00           C  
ATOM    273  NZ  LYS A  16     -15.868 -43.433  38.565  1.00  0.00           N1+
ATOM    274  H   LYS A  16     -13.774 -40.818  31.989  1.00 42.07           H  
ATOM    275  HA  LYS A  16     -12.331 -39.999  34.297  1.00 43.04           H  
ATOM    276  HB3 LYS A  16     -14.058 -42.455  33.764  1.00  0.00           H  
ATOM    277  HB2 LYS A  16     -14.609 -40.900  34.322  1.00  0.00           H  
ATOM    278  HG3 LYS A  16     -13.164 -41.177  36.394  1.00  0.00           H  
ATOM    279  HG2 LYS A  16     -12.795 -42.803  35.871  1.00  0.00           H  
ATOM    280  HD3 LYS A  16     -15.224 -43.378  35.900  1.00  0.00           H  
ATOM    281  HD2 LYS A  16     -15.606 -41.755  36.423  1.00  0.00           H  
ATOM    282  HE3 LYS A  16     -14.245 -42.110  38.520  1.00  0.00           H  
ATOM    283  HE2 LYS A  16     -13.874 -43.743  37.997  1.00  0.00           H  
ATOM    284  HZ1 LYS A  16     -16.214 -44.234  38.056  1.00  0.00           H  
ATOM    285  HZ2 LYS A  16     -15.685 -43.698  39.523  1.00  0.00           H  
ATOM    286  HZ3 LYS A  16     -16.561 -42.698  38.547  1.00  0.00           H  
ATOM    287  N   GLU A  17     -11.060 -42.535  32.661  1.00 44.40           N  
ATOM    288  CA  GLU A  17      -9.891 -43.383  32.459  1.00 45.54           C  
ATOM    289  C   GLU A  17      -8.699 -42.599  31.853  1.00 45.95           C  
ATOM    290  O   GLU A  17      -7.560 -43.007  32.074  1.00 45.80           O  
ATOM    291  CB  GLU A  17     -10.338 -44.582  31.591  1.00 45.94           C  
ATOM    292  CG  GLU A  17      -9.450 -45.844  31.701  1.00 46.85           C  
ATOM    293  CD  GLU A  17      -9.548 -46.642  33.015  1.00 47.21           C  
ATOM    294  OE1 GLU A  17     -10.457 -46.371  33.831  1.00 47.26           O  
ATOM    295  OE2 GLU A  17      -8.699 -47.547  33.174  1.00 47.67           O1-
ATOM    296  H   GLU A  17     -11.759 -42.563  31.931  1.00 44.40           H  
ATOM    297  HA  GLU A  17      -9.574 -43.755  33.434  1.00 45.54           H  
ATOM    298  HB3 GLU A  17     -10.359 -44.265  30.548  1.00 45.94           H  
ATOM    299  HB2 GLU A  17     -11.373 -44.851  31.811  1.00 45.94           H  
ATOM    300  HG3 GLU A  17      -8.411 -45.576  31.517  1.00 46.85           H  
ATOM    301  HG2 GLU A  17      -9.733 -46.534  30.907  1.00 46.85           H  
ATOM    302  N   TYR A  18      -8.956 -41.471  31.156  1.00 45.55           N  
ATOM    303  CA  TYR A  18      -7.939 -40.514  30.692  1.00 45.24           C  
ATOM    304  C   TYR A  18      -7.239 -39.796  31.858  1.00 46.91           C  
ATOM    305  O   TYR A  18      -6.022 -39.630  31.800  1.00 47.20           O  
ATOM    306  CB  TYR A  18      -8.546 -39.442  29.744  1.00 43.06           C  
ATOM    307  CG  TYR A  18      -8.841 -39.775  28.287  1.00 42.01           C  
ATOM    308  CD1 TYR A  18      -9.742 -38.952  27.578  1.00 41.25           C  
ATOM    309  CD2 TYR A  18      -8.179 -40.814  27.598  1.00 42.28           C  
ATOM    310  CE1 TYR A  18      -9.988 -39.173  26.211  1.00 41.45           C  
ATOM    311  CE2 TYR A  18      -8.417 -41.028  26.227  1.00 42.22           C  
ATOM    312  CZ  TYR A  18      -9.331 -40.215  25.533  1.00 42.15           C  
ATOM    313  OH  TYR A  18      -9.584 -40.425  24.209  1.00 42.77           O  
ATOM    314  H   TYR A  18      -9.917 -41.214  30.973  1.00 45.55           H  
ATOM    315  HA  TYR A  18      -7.167 -41.081  30.174  1.00 45.24           H  
ATOM    316  HB3 TYR A  18      -7.859 -38.597  29.681  1.00 43.06           H  
ATOM    317  HB2 TYR A  18      -9.443 -39.021  30.191  1.00 43.06           H  
ATOM    318  HD1 TYR A  18     -10.235 -38.130  28.075  1.00 41.25           H  
ATOM    319  HD2 TYR A  18      -7.458 -41.438  28.097  1.00 42.28           H  
ATOM    320  HE1 TYR A  18     -10.665 -38.529  25.673  1.00 41.45           H  
ATOM    321  HE2 TYR A  18      -7.882 -41.805  25.708  1.00 42.22           H  
ATOM    322  HH  TYR A  18      -9.118 -41.177  23.835  1.00 42.77           H  
ATOM    323  N   ARG A  19      -8.009 -39.401  32.889  1.00 47.54           N  
ATOM    324  CA  ARG A  19      -7.519 -38.736  34.105  1.00 48.16           C  
ATOM    325  C   ARG A  19      -6.548 -39.612  34.919  1.00 48.54           C  
ATOM    326  O   ARG A  19      -5.617 -39.075  35.519  1.00 49.33           O  
ATOM    327  CB  ARG A  19      -8.720 -38.322  34.984  1.00 48.57           C  
ATOM    328  CG  ARG A  19      -9.670 -37.306  34.320  1.00 49.26           C  
ATOM    329  CD  ARG A  19     -11.027 -37.207  35.041  1.00 49.98           C  
ATOM    330  NE  ARG A  19     -12.033 -36.487  34.234  1.00 50.70           N  
ATOM    331  CZ  ARG A  19     -13.360 -36.722  34.170  1.00 51.02           C  
ATOM    332  NH1 ARG A  19     -13.963 -37.669  34.902  1.00 51.33           N  
ATOM    333  NH2 ARG A  19     -14.112 -35.987  33.341  1.00 50.98           N1+
ATOM    334  H   ARG A  19      -9.005 -39.569  32.849  1.00 47.54           H  
ATOM    335  HA  ARG A  19      -6.979 -37.836  33.803  1.00 48.16           H  
ATOM    336  HB3 ARG A  19      -8.365 -37.898  35.925  1.00 48.57           H  
ATOM    337  HB2 ARG A  19      -9.278 -39.220  35.254  1.00 48.57           H  
ATOM    338  HG3 ARG A  19      -9.783 -37.454  33.248  1.00 49.26           H  
ATOM    339  HG2 ARG A  19      -9.168 -36.342  34.415  1.00 49.26           H  
ATOM    340  HD3 ARG A  19     -10.894 -36.566  35.913  1.00 49.98           H  
ATOM    341  HD2 ARG A  19     -11.359 -38.171  35.424  1.00 49.98           H  
ATOM    342  HE  ARG A  19     -11.662 -35.744  33.659  1.00 50.70           H  
ATOM    343 HH12 ARG A  19     -14.961 -37.829  34.803  1.00 51.33           H  
ATOM    344 HH11 ARG A  19     -13.431 -38.230  35.549  1.00 51.33           H  
ATOM    345 HH22 ARG A  19     -15.102 -36.184  33.249  1.00 50.98           H  
ATOM    346 HH21 ARG A  19     -13.702 -35.255  32.780  1.00 50.98           H  
ATOM    347  N   ILE A  20      -6.773 -40.936  34.902  1.00 48.29           N  
ATOM    348  CA  ILE A  20      -5.944 -41.942  35.567  1.00 48.12           C  
ATOM    349  C   ILE A  20      -4.622 -42.204  34.813  1.00 48.47           C  
ATOM    350  O   ILE A  20      -3.595 -42.408  35.461  1.00 48.98           O  
ATOM    351  CB  ILE A  20      -6.734 -43.281  35.722  1.00  0.00           C  
ATOM    352  CG1 ILE A  20      -7.946 -43.095  36.666  1.00  0.00           C  
ATOM    353  CG2 ILE A  20      -5.895 -44.497  36.182  1.00  0.00           C  
ATOM    354  CD1 ILE A  20      -8.989 -44.221  36.576  1.00  0.00           C  
ATOM    355  H   ILE A  20      -7.565 -41.292  34.386  1.00 48.29           H  
ATOM    356  HA  ILE A  20      -5.692 -41.574  36.564  1.00 48.12           H  
ATOM    357  HB  ILE A  20      -7.133 -43.531  34.737  1.00  0.00           H  
ATOM    358 HG13 ILE A  20      -8.456 -42.155  36.458  1.00  0.00           H  
ATOM    359 HG12 ILE A  20      -7.593 -43.011  37.695  1.00  0.00           H  
ATOM    360 HG21 ILE A  20      -6.518 -45.380  36.323  1.00  0.00           H  
ATOM    361 HG22 ILE A  20      -5.134 -44.778  35.454  1.00  0.00           H  
ATOM    362 HG23 ILE A  20      -5.394 -44.294  37.130  1.00  0.00           H  
ATOM    363 HD11 ILE A  20     -10.002 -43.821  36.636  1.00  0.00           H  
ATOM    364 HD12 ILE A  20      -8.913 -44.772  35.639  1.00  0.00           H  
ATOM    365 HD13 ILE A  20      -8.867 -44.935  37.390  1.00  0.00           H  
ATOM    366  N   ARG A  21      -4.677 -42.200  33.470  1.00 47.97           N  
ATOM    367  CA  ARG A  21      -3.589 -42.635  32.587  1.00 47.48           C  
ATOM    368  C   ARG A  21      -2.857 -41.476  31.885  1.00 46.48           C  
ATOM    369  O   ARG A  21      -2.100 -41.736  30.948  1.00 46.70           O  
ATOM    370  CB  ARG A  21      -4.138 -43.670  31.586  1.00 47.67           C  
ATOM    371  CG  ARG A  21      -4.766 -44.900  32.257  1.00 47.96           C  
ATOM    372  CD  ARG A  21      -5.319 -45.893  31.232  1.00 48.85           C  
ATOM    373  NE  ARG A  21      -5.793 -47.123  31.878  1.00 49.15           N  
ATOM    374  CZ  ARG A  21      -5.067 -48.205  32.208  1.00 49.42           C  
ATOM    375  NH1 ARG A  21      -3.759 -48.304  31.922  1.00 49.61           N  
ATOM    376  NH2 ARG A  21      -5.680 -49.205  32.850  1.00 49.49           N1+
ATOM    377  H   ARG A  21      -5.557 -41.995  33.016  1.00 47.97           H  
ATOM    378  HA  ARG A  21      -2.825 -43.143  33.178  1.00 47.48           H  
ATOM    379  HB3 ARG A  21      -3.328 -44.020  30.944  1.00 47.67           H  
ATOM    380  HB2 ARG A  21      -4.877 -43.203  30.933  1.00 47.67           H  
ATOM    381  HG3 ARG A  21      -5.609 -44.551  32.853  1.00 47.96           H  
ATOM    382  HG2 ARG A  21      -4.084 -45.379  32.961  1.00 47.96           H  
ATOM    383  HD3 ARG A  21      -4.635 -46.072  30.402  1.00 48.85           H  
ATOM    384  HD2 ARG A  21      -6.217 -45.454  30.799  1.00 48.85           H  
ATOM    385  HE  ARG A  21      -6.764 -47.113  32.171  1.00 49.15           H  
ATOM    386 HH12 ARG A  21      -3.231 -49.119  32.197  1.00 49.61           H  
ATOM    387 HH11 ARG A  21      -3.288 -47.557  31.430  1.00 49.61           H  
ATOM    388 HH22 ARG A  21      -5.178 -50.038  33.120  1.00 49.49           H  
ATOM    389 HH21 ARG A  21      -6.662 -49.123  33.084  1.00 49.49           H  
ATOM    390  N   LYS A  22      -3.048 -40.235  32.374  1.00 45.31           N  
ATOM    391  CA  LYS A  22      -2.308 -39.019  32.006  1.00 44.02           C  
ATOM    392  C   LYS A  22      -2.590 -38.498  30.574  1.00 42.95           C  
ATOM    393  O   LYS A  22      -1.734 -37.823  29.998  1.00 43.58           O  
ATOM    394  CB  LYS A  22      -0.789 -39.202  32.264  1.00  0.00           C  
ATOM    395  CG  LYS A  22      -0.393 -39.647  33.682  1.00  0.00           C  
ATOM    396  CD  LYS A  22       1.102 -39.994  33.761  1.00  0.00           C  
ATOM    397  CE  LYS A  22       1.517 -40.529  35.140  1.00  0.00           C  
ATOM    398  NZ  LYS A  22       2.944 -40.898  35.176  1.00  0.00           N1+
ATOM    399  H   LYS A  22      -3.710 -40.121  33.129  1.00 45.31           H  
ATOM    400  HA  LYS A  22      -2.666 -38.239  32.678  1.00 44.02           H  
ATOM    401  HB3 LYS A  22      -0.258 -38.276  32.038  1.00  0.00           H  
ATOM    402  HB2 LYS A  22      -0.409 -39.947  31.567  1.00  0.00           H  
ATOM    403  HG3 LYS A  22      -0.973 -40.519  33.986  1.00  0.00           H  
ATOM    404  HG2 LYS A  22      -0.633 -38.856  34.394  1.00  0.00           H  
ATOM    405  HD3 LYS A  22       1.688 -39.107  33.516  1.00  0.00           H  
ATOM    406  HD2 LYS A  22       1.336 -40.737  32.995  1.00  0.00           H  
ATOM    407  HE3 LYS A  22       0.926 -41.409  35.397  1.00  0.00           H  
ATOM    408  HE2 LYS A  22       1.327 -39.779  35.910  1.00  0.00           H  
ATOM    409  HZ1 LYS A  22       3.509 -40.087  34.967  1.00  0.00           H  
ATOM    410  HZ2 LYS A  22       3.180 -41.242  36.096  1.00  0.00           H  
ATOM    411  HZ3 LYS A  22       3.124 -41.620  34.493  1.00  0.00           H  
ATOM    412  N   TYR A  23      -3.781 -38.796  30.026  1.00 41.26           N  
ATOM    413  CA  TYR A  23      -4.257 -38.269  28.743  1.00 39.75           C  
ATOM    414  C   TYR A  23      -4.947 -36.916  28.966  1.00 40.14           C  
ATOM    415  O   TYR A  23      -5.847 -36.820  29.802  1.00 40.19           O  
ATOM    416  CB  TYR A  23      -5.208 -39.274  28.068  1.00  0.00           C  
ATOM    417  CG  TYR A  23      -4.569 -40.556  27.559  1.00  0.00           C  
ATOM    418  CD1 TYR A  23      -4.329 -40.742  26.181  1.00  0.00           C  
ATOM    419  CD2 TYR A  23      -4.236 -41.582  28.464  1.00  0.00           C  
ATOM    420  CE1 TYR A  23      -3.753 -41.942  25.718  1.00  0.00           C  
ATOM    421  CE2 TYR A  23      -3.644 -42.774  28.006  1.00  0.00           C  
ATOM    422  CZ  TYR A  23      -3.410 -42.958  26.631  1.00  0.00           C  
ATOM    423  OH  TYR A  23      -2.855 -44.122  26.186  1.00  0.00           O  
ATOM    424  H   TYR A  23      -4.452 -39.327  30.565  1.00 41.26           H  
ATOM    425  HA  TYR A  23      -3.413 -38.124  28.074  1.00 39.75           H  
ATOM    426  HB3 TYR A  23      -5.710 -38.795  27.225  1.00  0.00           H  
ATOM    427  HB2 TYR A  23      -5.991 -39.546  28.769  1.00  0.00           H  
ATOM    428  HD1 TYR A  23      -4.590 -39.967  25.474  1.00  0.00           H  
ATOM    429  HD2 TYR A  23      -4.435 -41.451  29.515  1.00  0.00           H  
ATOM    430  HE1 TYR A  23      -3.574 -42.079  24.661  1.00  0.00           H  
ATOM    431  HE2 TYR A  23      -3.384 -43.551  28.707  1.00  0.00           H  
ATOM    432  HH  TYR A  23      -2.579 -44.704  26.897  1.00  0.00           H  
ATOM    433  N   GLU A  24      -4.500 -35.906  28.207  1.00 40.90           N  
ATOM    434  CA  GLU A  24      -4.946 -34.518  28.296  1.00 41.00           C  
ATOM    435  C   GLU A  24      -5.849 -34.210  27.096  1.00 41.01           C  
ATOM    436  O   GLU A  24      -5.387 -34.297  25.958  1.00 41.55           O  
ATOM    437  CB  GLU A  24      -3.708 -33.596  28.299  1.00  0.00           C  
ATOM    438  CG  GLU A  24      -2.737 -33.862  29.468  1.00  0.00           C  
ATOM    439  CD  GLU A  24      -1.498 -32.965  29.393  1.00  0.00           C  
ATOM    440  OE1 GLU A  24      -1.542 -31.873  30.002  1.00  0.00           O  
ATOM    441  OE2 GLU A  24      -0.524 -33.387  28.730  1.00  0.00           O1-
ATOM    442  H   GLU A  24      -3.775 -36.077  27.522  1.00 40.90           H  
ATOM    443  HA  GLU A  24      -5.503 -34.351  29.220  1.00 41.00           H  
ATOM    444  HB3 GLU A  24      -4.037 -32.556  28.340  1.00  0.00           H  
ATOM    445  HB2 GLU A  24      -3.167 -33.698  27.356  1.00  0.00           H  
ATOM    446  HG3 GLU A  24      -2.411 -34.903  29.472  1.00  0.00           H  
ATOM    447  HG2 GLU A  24      -3.249 -33.705  30.419  1.00  0.00           H  
ATOM    448  N   GLU A  25      -7.117 -33.862  27.365  1.00 40.82           N  
ATOM    449  CA  GLU A  25      -8.093 -33.543  26.325  1.00 41.53           C  
ATOM    450  C   GLU A  25      -7.913 -32.119  25.772  1.00 42.19           C  
ATOM    451  O   GLU A  25      -7.811 -31.165  26.544  1.00 42.19           O  
ATOM    452  CB  GLU A  25      -9.521 -33.831  26.832  1.00 42.01           C  
ATOM    453  CG  GLU A  25     -10.642 -33.478  25.820  1.00 42.86           C  
ATOM    454  CD  GLU A  25     -12.063 -33.893  26.233  1.00 43.57           C  
ATOM    455  OE1 GLU A  25     -12.216 -34.636  27.228  1.00 44.52           O  
ATOM    456  OE2 GLU A  25     -13.000 -33.459  25.527  1.00 42.95           O1-
ATOM    457  H   GLU A  25      -7.437 -33.799  28.320  1.00 40.82           H  
ATOM    458  HA  GLU A  25      -7.926 -34.237  25.504  1.00 41.53           H  
ATOM    459  HB3 GLU A  25      -9.693 -33.297  27.769  1.00 42.01           H  
ATOM    460  HB2 GLU A  25      -9.575 -34.894  27.074  1.00 42.01           H  
ATOM    461  HG3 GLU A  25     -10.424 -33.951  24.861  1.00 42.86           H  
ATOM    462  HG2 GLU A  25     -10.654 -32.403  25.637  1.00 42.86           H  
ATOM    463  N   VAL A  26      -7.923 -32.028  24.436  1.00 42.57           N  
ATOM    464  CA  VAL A  26      -7.946 -30.803  23.644  1.00 43.09           C  
ATOM    465  C   VAL A  26      -9.183 -30.825  22.723  1.00 43.64           C  
ATOM    466  O   VAL A  26      -9.763 -31.888  22.500  1.00 44.06           O  
ATOM    467  CB  VAL A  26      -6.666 -30.673  22.763  1.00 43.53           C  
ATOM    468  CG1 VAL A  26      -5.397 -30.590  23.629  1.00 43.67           C  
ATOM    469  CG2 VAL A  26      -6.487 -31.731  21.652  1.00 43.54           C  
ATOM    470  H   VAL A  26      -8.013 -32.880  23.894  1.00 42.57           H  
ATOM    471  HA  VAL A  26      -8.028 -29.931  24.296  1.00 43.09           H  
ATOM    472  HB  VAL A  26      -6.742 -29.715  22.248  1.00 43.53           H  
ATOM    473 HG11 VAL A  26      -4.510 -30.425  23.016  1.00 43.67           H  
ATOM    474 HG12 VAL A  26      -5.461 -29.770  24.344  1.00 43.67           H  
ATOM    475 HG13 VAL A  26      -5.237 -31.510  24.192  1.00 43.67           H  
ATOM    476 HG21 VAL A  26      -5.594 -31.525  21.062  1.00 43.54           H  
ATOM    477 HG22 VAL A  26      -6.360 -32.728  22.070  1.00 43.54           H  
ATOM    478 HG23 VAL A  26      -7.323 -31.757  20.954  1.00 43.54           H  
ATOM    479  N   ILE A  27      -9.557 -29.643  22.207  1.00 43.68           N  
ATOM    480  CA  ILE A  27     -10.645 -29.467  21.243  1.00 43.84           C  
ATOM    481  C   ILE A  27     -10.082 -28.688  20.043  1.00 44.68           C  
ATOM    482  O   ILE A  27      -9.649 -27.547  20.213  1.00 44.77           O  
ATOM    483  CB  ILE A  27     -11.858 -28.698  21.856  1.00  0.00           C  
ATOM    484  CG1 ILE A  27     -12.503 -29.508  23.008  1.00  0.00           C  
ATOM    485  CG2 ILE A  27     -12.938 -28.313  20.816  1.00  0.00           C  
ATOM    486  CD1 ILE A  27     -13.535 -28.724  23.833  1.00  0.00           C  
ATOM    487  H   ILE A  27      -9.035 -28.810  22.433  1.00 43.68           H  
ATOM    488  HA  ILE A  27     -11.002 -30.433  20.884  1.00 43.84           H  
ATOM    489  HB  ILE A  27     -11.478 -27.770  22.287  1.00  0.00           H  
ATOM    490 HG13 ILE A  27     -11.738 -29.865  23.698  1.00  0.00           H  
ATOM    491 HG12 ILE A  27     -12.971 -30.405  22.602  1.00  0.00           H  
ATOM    492 HG21 ILE A  27     -13.780 -27.802  21.281  1.00  0.00           H  
ATOM    493 HG22 ILE A  27     -12.560 -27.635  20.051  1.00  0.00           H  
ATOM    494 HG23 ILE A  27     -13.328 -29.198  20.311  1.00  0.00           H  
ATOM    495 HD11 ILE A  27     -13.604 -29.123  24.845  1.00  0.00           H  
ATOM    496 HD12 ILE A  27     -13.270 -27.669  23.913  1.00  0.00           H  
ATOM    497 HD13 ILE A  27     -14.527 -28.789  23.386  1.00  0.00           H  
ATOM    498  N   SER A  28     -10.097 -29.327  18.861  1.00 45.55           N  
ATOM    499  CA  SER A  28      -9.615 -28.755  17.600  1.00 46.34           C  
ATOM    500  C   SER A  28     -10.803 -28.328  16.703  1.00 47.68           C  
ATOM    501  O   SER A  28     -11.870 -28.936  16.813  1.00 47.91           O  
ATOM    502  CB  SER A  28      -8.767 -29.818  16.873  1.00  0.00           C  
ATOM    503  OG  SER A  28      -7.531 -30.007  17.532  1.00  0.00           O  
ATOM    504  H   SER A  28     -10.465 -30.267  18.810  1.00 45.55           H  
ATOM    505  HA  SER A  28      -8.975 -27.902  17.821  1.00 46.34           H  
ATOM    506  HB3 SER A  28      -8.543 -29.503  15.854  1.00  0.00           H  
ATOM    507  HB2 SER A  28      -9.295 -30.768  16.795  1.00  0.00           H  
ATOM    508  HG  SER A  28      -7.700 -30.434  18.377  1.00  0.00           H  
ATOM    509  N   PRO A  29     -10.596 -27.341  15.791  1.00 48.53           N  
ATOM    510  CA  PRO A  29     -11.560 -26.994  14.716  1.00 48.93           C  
ATOM    511  C   PRO A  29     -12.018 -28.177  13.843  1.00 49.72           C  
ATOM    512  O   PRO A  29     -11.227 -29.084  13.592  1.00 50.14           O  
ATOM    513  CB  PRO A  29     -10.801 -25.964  13.861  1.00 49.37           C  
ATOM    514  CG  PRO A  29      -9.810 -25.325  14.813  1.00 49.26           C  
ATOM    515  CD  PRO A  29      -9.413 -26.478  15.724  1.00 48.90           C  
ATOM    516  HA  PRO A  29     -12.421 -26.520  15.192  1.00 48.93           H  
ATOM    517  HB3 PRO A  29     -11.464 -25.229  13.403  1.00 49.37           H  
ATOM    518  HB2 PRO A  29     -10.255 -26.453  13.052  1.00 49.37           H  
ATOM    519  HG3 PRO A  29     -10.318 -24.559  15.399  1.00 49.26           H  
ATOM    520  HG2 PRO A  29      -8.962 -24.859  14.310  1.00 49.26           H  
ATOM    521  HD2 PRO A  29      -8.581 -27.039  15.298  1.00 48.90           H  
ATOM    522  HD3 PRO A  29      -9.107 -26.085  16.693  1.00 48.90           H  
ATOM    523  N   ASN A  30     -13.288 -28.143  13.407  1.00 50.27           N  
ATOM    524  CA  ASN A  30     -13.909 -29.187  12.576  1.00 50.63           C  
ATOM    525  C   ASN A  30     -13.620 -29.043  11.072  1.00 52.43           C  
ATOM    526  O   ASN A  30     -13.879 -29.992  10.333  1.00 52.62           O  
ATOM    527  CB  ASN A  30     -15.434 -29.236  12.825  1.00 49.52           C  
ATOM    528  CG  ASN A  30     -15.796 -29.540  14.281  1.00 48.87           C  
ATOM    529  OD1 ASN A  30     -15.884 -28.632  15.103  1.00 49.38           O  
ATOM    530  ND2 ASN A  30     -16.010 -30.816  14.607  1.00 47.91           N  
ATOM    531  H   ASN A  30     -13.885 -27.373  13.672  1.00 50.27           H  
ATOM    532  HA  ASN A  30     -13.488 -30.144  12.868  1.00 50.63           H  
ATOM    533  HB3 ASN A  30     -15.893 -29.999  12.194  1.00 49.52           H  
ATOM    534  HB2 ASN A  30     -15.894 -28.289  12.538  1.00 49.52           H  
ATOM    535 HD22 ASN A  30     -16.264 -31.049  15.555  1.00 47.91           H  
ATOM    536 HD21 ASN A  30     -15.932 -31.549  13.916  1.00 47.91           H  
ATOM    537  N   VAL A  31     -13.098 -27.883  10.647  1.00 54.15           N  
ATOM    538  CA  VAL A  31     -12.755 -27.574   9.262  1.00 55.80           C  
ATOM    539  C   VAL A  31     -11.366 -26.918   9.205  1.00 57.17           C  
ATOM    540  O   VAL A  31     -10.987 -26.192  10.126  1.00 56.64           O  
ATOM    541  CB  VAL A  31     -13.793 -26.615   8.610  1.00  0.00           C  
ATOM    542  CG1 VAL A  31     -15.127 -27.324   8.324  1.00  0.00           C  
ATOM    543  CG2 VAL A  31     -14.035 -25.309   9.393  1.00  0.00           C  
ATOM    544  H   VAL A  31     -12.888 -27.158  11.318  1.00 54.15           H  
ATOM    545  HA  VAL A  31     -12.706 -28.497   8.682  1.00 55.80           H  
ATOM    546  HB  VAL A  31     -13.398 -26.323   7.635  1.00  0.00           H  
ATOM    547 HG11 VAL A  31     -15.848 -26.645   7.869  1.00  0.00           H  
ATOM    548 HG12 VAL A  31     -14.985 -28.154   7.632  1.00  0.00           H  
ATOM    549 HG13 VAL A  31     -15.580 -27.718   9.233  1.00  0.00           H  
ATOM    550 HG21 VAL A  31     -14.730 -24.661   8.859  1.00  0.00           H  
ATOM    551 HG22 VAL A  31     -14.465 -25.506  10.376  1.00  0.00           H  
ATOM    552 HG23 VAL A  31     -13.118 -24.743   9.542  1.00  0.00           H  
ATOM    553  N   PHE A  32     -10.639 -27.201   8.114  1.00 59.17           N  
ATOM    554  CA  PHE A  32      -9.296 -26.689   7.846  1.00 60.90           C  
ATOM    555  C   PHE A  32      -9.117 -26.459   6.339  1.00 64.12           C  
ATOM    556  O   PHE A  32      -9.839 -27.052   5.535  1.00 64.56           O  
ATOM    557  CB  PHE A  32      -8.231 -27.688   8.348  1.00 59.61           C  
ATOM    558  CG  PHE A  32      -8.185 -27.957   9.844  1.00 57.96           C  
ATOM    559  CD1 PHE A  32      -7.620 -27.009  10.724  1.00 57.23           C  
ATOM    560  CD2 PHE A  32      -8.778 -29.120  10.381  1.00 57.00           C  
ATOM    561  CE1 PHE A  32      -7.574 -27.271  12.087  1.00 56.27           C  
ATOM    562  CE2 PHE A  32      -8.714 -29.367  11.744  1.00 56.00           C  
ATOM    563  CZ  PHE A  32      -8.105 -28.451  12.592  1.00 55.72           C  
ATOM    564  H   PHE A  32     -11.028 -27.801   7.398  1.00 59.17           H  
ATOM    565  HA  PHE A  32      -9.160 -25.727   8.345  1.00 60.90           H  
ATOM    566  HB3 PHE A  32      -7.244 -27.322   8.063  1.00 59.61           H  
ATOM    567  HB2 PHE A  32      -8.342 -28.638   7.826  1.00 59.61           H  
ATOM    568  HD1 PHE A  32      -7.200 -26.092  10.338  1.00 57.23           H  
ATOM    569  HD2 PHE A  32      -9.265 -29.833   9.737  1.00 57.00           H  
ATOM    570  HE1 PHE A  32      -7.122 -26.555  12.758  1.00 56.27           H  
ATOM    571  HE2 PHE A  32      -9.145 -30.271  12.148  1.00 56.00           H  
ATOM    572  HZ  PHE A  32      -8.062 -28.651  13.652  1.00 55.72           H  
ATOM    573  N   SER A  33      -8.118 -25.631   5.989  1.00 66.64           N  
ATOM    574  CA  SER A  33      -7.694 -25.348   4.616  1.00 69.45           C  
ATOM    575  C   SER A  33      -7.071 -26.567   3.907  1.00 71.52           C  
ATOM    576  O   SER A  33      -6.552 -27.471   4.565  1.00 71.45           O  
ATOM    577  CB  SER A  33      -6.747 -24.127   4.640  1.00  0.00           C  
ATOM    578  OG  SER A  33      -5.469 -24.427   5.171  1.00  0.00           O  
ATOM    579  H   SER A  33      -7.559 -25.197   6.709  1.00 66.64           H  
ATOM    580  HA  SER A  33      -8.586 -25.061   4.060  1.00 69.45           H  
ATOM    581  HB3 SER A  33      -7.189 -23.309   5.211  1.00  0.00           H  
ATOM    582  HB2 SER A  33      -6.607 -23.752   3.626  1.00  0.00           H  
ATOM    583  HG  SER A  33      -4.872 -24.618   4.442  1.00  0.00           H  
ATOM    584  N   CYS A  34      -7.109 -26.534   2.564  1.00 73.52           N  
ATOM    585  CA  CYS A  34      -6.529 -27.531   1.658  1.00 75.15           C  
ATOM    586  C   CYS A  34      -5.020 -27.764   1.850  1.00 75.88           C  
ATOM    587  O   CYS A  34      -4.568 -28.881   1.620  1.00 76.19           O  
ATOM    588  CB  CYS A  34      -6.876 -27.236   0.184  1.00  0.00           C  
ATOM    589  SG  CYS A  34      -6.121 -25.691  -0.416  1.00  0.00           S  
ATOM    590  H   CYS A  34      -7.579 -25.763   2.106  1.00 73.52           H  
ATOM    591  HA  CYS A  34      -7.011 -28.476   1.899  1.00 75.15           H  
ATOM    592  HB3 CYS A  34      -7.957 -27.186   0.057  1.00  0.00           H  
ATOM    593  HB2 CYS A  34      -6.534 -28.052  -0.454  1.00  0.00           H  
ATOM    594  HG  CYS A  34      -4.855 -26.041  -0.168  1.00  0.00           H  
ATOM    595  N   ASP A  35      -4.285 -26.731   2.291  1.00 76.25           N  
ATOM    596  CA  ASP A  35      -2.844 -26.759   2.561  1.00 76.92           C  
ATOM    597  C   ASP A  35      -2.453 -27.661   3.745  1.00 74.82           C  
ATOM    598  O   ASP A  35      -1.371 -28.247   3.704  1.00 75.49           O  
ATOM    599  CB  ASP A  35      -2.223 -25.349   2.708  1.00  0.00           C  
ATOM    600  CG  ASP A  35      -2.704 -24.359   1.636  1.00  0.00           C  
ATOM    601  OD1 ASP A  35      -3.666 -23.617   1.938  1.00  0.00           O  
ATOM    602  OD2 ASP A  35      -2.241 -24.504   0.481  1.00  0.00           O1-
ATOM    603  H   ASP A  35      -4.734 -25.836   2.426  1.00 76.25           H  
ATOM    604  HA  ASP A  35      -2.379 -27.206   1.684  1.00 76.92           H  
ATOM    605  HB3 ASP A  35      -1.136 -25.420   2.635  1.00  0.00           H  
ATOM    606  HB2 ASP A  35      -2.444 -24.937   3.695  1.00  0.00           H  
ATOM    607  N   LEU A  36      -3.346 -27.805   4.743  1.00 71.75           N  
ATOM    608  CA  LEU A  36      -3.177 -28.745   5.854  1.00 68.94           C  
ATOM    609  C   LEU A  36      -3.360 -30.204   5.401  1.00 67.51           C  
ATOM    610  O   LEU A  36      -2.609 -31.074   5.846  1.00 68.00           O  
ATOM    611  CB  LEU A  36      -4.152 -28.388   7.000  1.00 67.23           C  
ATOM    612  CG  LEU A  36      -3.886 -29.146   8.322  1.00 66.32           C  
ATOM    613  CD1 LEU A  36      -2.586 -28.672   8.982  1.00 66.26           C  
ATOM    614  CD2 LEU A  36      -5.053 -29.002   9.302  1.00 65.46           C  
ATOM    615  H   LEU A  36      -4.224 -27.305   4.707  1.00 71.75           H  
ATOM    616  HA  LEU A  36      -2.153 -28.632   6.211  1.00 68.94           H  
ATOM    617  HB3 LEU A  36      -5.173 -28.592   6.672  1.00 67.23           H  
ATOM    618  HB2 LEU A  36      -4.117 -27.315   7.194  1.00 67.23           H  
ATOM    619  HG  LEU A  36      -3.788 -30.212   8.120  1.00 66.32           H  
ATOM    620 HD11 LEU A  36      -2.435 -29.158   9.946  1.00 66.26           H  
ATOM    621 HD12 LEU A  36      -1.721 -28.900   8.363  1.00 66.26           H  
ATOM    622 HD13 LEU A  36      -2.594 -27.595   9.148  1.00 66.26           H  
ATOM    623 HD21 LEU A  36      -4.785 -29.331  10.306  1.00 65.46           H  
ATOM    624 HD22 LEU A  36      -5.366 -27.962   9.371  1.00 65.46           H  
ATOM    625 HD23 LEU A  36      -5.906 -29.601   8.981  1.00 65.46           H  
ATOM    626  N   TRP A  37      -4.335 -30.435   4.505  1.00 65.64           N  
ATOM    627  CA  TRP A  37      -4.614 -31.741   3.912  1.00 63.92           C  
ATOM    628  C   TRP A  37      -3.539 -32.177   2.899  1.00 64.22           C  
ATOM    629  O   TRP A  37      -3.269 -33.372   2.804  1.00 64.35           O  
ATOM    630  CB  TRP A  37      -6.041 -31.768   3.328  1.00 61.96           C  
ATOM    631  CG  TRP A  37      -7.139 -31.321   4.256  1.00 59.60           C  
ATOM    632  CD1 TRP A  37      -8.076 -30.389   3.963  1.00 58.78           C  
ATOM    633  CD2 TRP A  37      -7.454 -31.781   5.610  1.00 58.43           C  
ATOM    634  NE1 TRP A  37      -8.917 -30.211   5.038  1.00 57.85           N  
ATOM    635  CE2 TRP A  37      -8.580 -31.039   6.085  1.00 57.73           C  
ATOM    636  CE3 TRP A  37      -6.908 -32.743   6.495  1.00 58.10           C  
ATOM    637  CZ2 TRP A  37      -9.117 -31.222   7.369  1.00 57.03           C  
ATOM    638  CZ3 TRP A  37      -7.439 -32.933   7.787  1.00 57.45           C  
ATOM    639  CH2 TRP A  37      -8.521 -32.156   8.233  1.00 56.88           C  
ATOM    640  H   TRP A  37      -4.912 -29.667   4.190  1.00 65.64           H  
ATOM    641  HA  TRP A  37      -4.594 -32.468   4.721  1.00 63.92           H  
ATOM    642  HB3 TRP A  37      -6.282 -32.772   2.977  1.00 61.96           H  
ATOM    643  HB2 TRP A  37      -6.077 -31.123   2.450  1.00 61.96           H  
ATOM    644  HD1 TRP A  37      -8.155 -29.872   3.021  1.00 58.78           H  
ATOM    645  HE1 TRP A  37      -9.676 -29.543   5.036  1.00 57.85           H  
ATOM    646  HE3 TRP A  37      -6.069 -33.344   6.186  1.00 58.10           H  
ATOM    647  HZ2 TRP A  37      -9.970 -30.642   7.689  1.00 57.03           H  
ATOM    648  HZ3 TRP A  37      -7.028 -33.681   8.444  1.00 57.45           H  
ATOM    649  HH2 TRP A  37      -8.903 -32.299   9.232  1.00 56.88           H  
ATOM    650  N   LYS A  38      -2.902 -31.214   2.209  1.00 63.98           N  
ATOM    651  CA  LYS A  38      -1.734 -31.428   1.350  1.00 63.64           C  
ATOM    652  C   LYS A  38      -0.471 -31.821   2.138  1.00 63.19           C  
ATOM    653  O   LYS A  38       0.311 -32.628   1.633  1.00 63.65           O  
ATOM    654  CB  LYS A  38      -1.473 -30.169   0.498  1.00  0.00           C  
ATOM    655  CG  LYS A  38      -2.493 -29.960  -0.635  1.00  0.00           C  
ATOM    656  CD  LYS A  38      -2.408 -28.552  -1.247  1.00  0.00           C  
ATOM    657  CE  LYS A  38      -3.524 -28.271  -2.266  1.00  0.00           C  
ATOM    658  NZ  LYS A  38      -3.464 -26.886  -2.767  1.00  0.00           N1+
ATOM    659  H   LYS A  38      -3.206 -30.255   2.313  1.00 63.98           H  
ATOM    660  HA  LYS A  38      -1.968 -32.249   0.674  1.00 63.64           H  
ATOM    661  HB3 LYS A  38      -0.484 -30.227   0.039  1.00  0.00           H  
ATOM    662  HB2 LYS A  38      -1.445 -29.297   1.151  1.00  0.00           H  
ATOM    663  HG3 LYS A  38      -3.504 -30.146  -0.276  1.00  0.00           H  
ATOM    664  HG2 LYS A  38      -2.317 -30.703  -1.412  1.00  0.00           H  
ATOM    665  HD3 LYS A  38      -1.434 -28.432  -1.724  1.00  0.00           H  
ATOM    666  HD2 LYS A  38      -2.450 -27.808  -0.453  1.00  0.00           H  
ATOM    667  HE3 LYS A  38      -4.500 -28.430  -1.807  1.00  0.00           H  
ATOM    668  HE2 LYS A  38      -3.449 -28.957  -3.109  1.00  0.00           H  
ATOM    669  HZ1 LYS A  38      -3.543 -26.241  -1.993  1.00  0.00           H  
ATOM    670  HZ2 LYS A  38      -2.584 -26.732  -3.238  1.00  0.00           H  
ATOM    671  HZ3 LYS A  38      -4.225 -26.726  -3.413  1.00  0.00           H  
ATOM    672  N   THR A  39      -0.305 -31.266   3.352  1.00 62.41           N  
ATOM    673  CA  THR A  39       0.812 -31.570   4.251  1.00 62.74           C  
ATOM    674  C   THR A  39       0.677 -32.969   4.882  1.00 63.91           C  
ATOM    675  O   THR A  39       1.648 -33.721   4.870  1.00 64.84           O  
ATOM    676  CB  THR A  39       0.948 -30.524   5.394  1.00 61.53           C  
ATOM    677  OG1 THR A  39       1.154 -29.244   4.830  1.00 61.52           O  
ATOM    678  CG2 THR A  39       2.103 -30.776   6.385  1.00 61.49           C  
ATOM    679  H   THR A  39      -0.989 -30.606   3.695  1.00 62.41           H  
ATOM    680  HA  THR A  39       1.734 -31.553   3.665  1.00 62.74           H  
ATOM    681  HB  THR A  39       0.017 -30.475   5.959  1.00 61.53           H  
ATOM    682  HG1 THR A  39       0.359 -28.979   4.356  1.00 61.52           H  
ATOM    683 HG21 THR A  39       2.187 -29.961   7.105  1.00 61.49           H  
ATOM    684 HG22 THR A  39       1.961 -31.689   6.961  1.00 61.49           H  
ATOM    685 HG23 THR A  39       3.058 -30.857   5.865  1.00 61.49           H  
ATOM    686  N   SER A  40      -0.522 -33.301   5.387  1.00 63.65           N  
ATOM    687  CA  SER A  40      -0.828 -34.582   6.031  1.00 63.96           C  
ATOM    688  C   SER A  40      -0.993 -35.778   5.073  1.00 64.60           C  
ATOM    689  O   SER A  40      -0.921 -36.914   5.538  1.00 63.50           O  
ATOM    690  CB  SER A  40      -2.063 -34.399   6.931  1.00 63.58           C  
ATOM    691  OG  SER A  40      -3.231 -34.110   6.192  1.00 63.58           O  
ATOM    692  H   SER A  40      -1.274 -32.626   5.358  1.00 63.65           H  
ATOM    693  HA  SER A  40       0.013 -34.823   6.683  1.00 63.96           H  
ATOM    694  HB3 SER A  40      -1.896 -33.598   7.649  1.00 63.58           H  
ATOM    695  HB2 SER A  40      -2.240 -35.309   7.505  1.00 63.58           H  
ATOM    696  HG  SER A  40      -3.203 -33.182   5.942  1.00 63.58           H  
ATOM    697  N   GLY A  41      -1.207 -35.513   3.773  1.00 66.62           N  
ATOM    698  CA  GLY A  41      -1.397 -36.537   2.748  1.00 68.25           C  
ATOM    699  C   GLY A  41      -2.883 -36.831   2.477  1.00 68.87           C  
ATOM    700  O   GLY A  41      -3.168 -37.584   1.549  1.00 68.71           O  
ATOM    701  H   GLY A  41      -1.265 -34.551   3.471  1.00 66.62           H  
ATOM    702  HA3 GLY A  41      -0.895 -37.468   3.019  1.00 68.25           H  
ATOM    703  HA2 GLY A  41      -0.923 -36.195   1.829  1.00 68.25           H  
ATOM    704  N   HIS A  42      -3.825 -36.257   3.250  1.00 70.37           N  
ATOM    705  CA  HIS A  42      -5.277 -36.421   3.093  1.00 73.05           C  
ATOM    706  C   HIS A  42      -5.855 -35.934   1.752  1.00 78.95           C  
ATOM    707  O   HIS A  42      -6.825 -36.523   1.283  1.00 80.08           O  
ATOM    708  CB  HIS A  42      -6.007 -35.739   4.264  1.00 70.52           C  
ATOM    709  CG  HIS A  42      -6.030 -36.540   5.540  1.00 69.40           C  
ATOM    710  ND1 HIS A  42      -5.269 -36.219   6.649  1.00 69.14           N  
ATOM    711  CD2 HIS A  42      -6.770 -37.643   5.905  1.00 68.78           C  
ATOM    712  CE1 HIS A  42      -5.575 -37.099   7.605  1.00 68.93           C  
ATOM    713  NE2 HIS A  42      -6.478 -37.993   7.223  1.00 68.70           N  
ATOM    714  H   HIS A  42      -3.531 -35.643   3.996  1.00 70.37           H  
ATOM    715  HA  HIS A  42      -5.495 -37.489   3.134  1.00 73.05           H  
ATOM    716  HB3 HIS A  42      -7.047 -35.542   4.009  1.00 70.52           H  
ATOM    717  HB2 HIS A  42      -5.562 -34.764   4.459  1.00 70.52           H  
ATOM    718  HD2 HIS A  42      -7.497 -38.199   5.333  1.00 68.78           H  
ATOM    719  HE1 HIS A  42      -5.141 -37.079   8.594  1.00 68.93           H  
ATOM    720  HD1 HIS A  42      -4.603 -35.459   6.720  1.00 69.14           H  
ATOM    721  N   TYR A  43      -5.254 -34.900   1.144  1.00 83.60           N  
ATOM    722  CA  TYR A  43      -5.658 -34.370  -0.163  1.00 87.81           C  
ATOM    723  C   TYR A  43      -5.240 -35.277  -1.343  1.00 90.32           C  
ATOM    724  O   TYR A  43      -5.808 -35.148  -2.427  1.00 90.41           O  
ATOM    725  CB  TYR A  43      -5.097 -32.939  -0.299  1.00  0.00           C  
ATOM    726  CG  TYR A  43      -5.527 -32.170  -1.536  1.00  0.00           C  
ATOM    727  CD1 TYR A  43      -6.814 -31.597  -1.597  1.00  0.00           C  
ATOM    728  CD2 TYR A  43      -4.645 -32.029  -2.627  1.00  0.00           C  
ATOM    729  CE1 TYR A  43      -7.219 -30.889  -2.745  1.00  0.00           C  
ATOM    730  CE2 TYR A  43      -5.050 -31.324  -3.776  1.00  0.00           C  
ATOM    731  CZ  TYR A  43      -6.337 -30.756  -3.836  1.00  0.00           C  
ATOM    732  OH  TYR A  43      -6.736 -30.082  -4.953  1.00  0.00           O  
ATOM    733  H   TYR A  43      -4.454 -34.461   1.582  1.00 83.60           H  
ATOM    734  HA  TYR A  43      -6.748 -34.304  -0.178  1.00 87.81           H  
ATOM    735  HB3 TYR A  43      -4.008 -32.964  -0.261  1.00  0.00           H  
ATOM    736  HB2 TYR A  43      -5.408 -32.348   0.560  1.00  0.00           H  
ATOM    737  HD1 TYR A  43      -7.495 -31.700  -0.765  1.00  0.00           H  
ATOM    738  HD2 TYR A  43      -3.660 -32.472  -2.590  1.00  0.00           H  
ATOM    739  HE1 TYR A  43      -8.205 -30.449  -2.788  1.00  0.00           H  
ATOM    740  HE2 TYR A  43      -4.370 -31.227  -4.610  1.00  0.00           H  
ATOM    741  HH  TYR A  43      -6.042 -29.983  -5.609  1.00  0.00           H  
ATOM    742  N   GLN A  44      -4.262 -36.168  -1.112  1.00 92.76           N  
ATOM    743  CA  GLN A  44      -3.656 -37.039  -2.116  1.00 95.33           C  
ATOM    744  C   GLN A  44      -4.122 -38.502  -1.992  1.00 95.83           C  
ATOM    745  O   GLN A  44      -4.103 -39.207  -2.999  1.00 96.50           O  
ATOM    746  CB  GLN A  44      -2.115 -36.963  -1.991  1.00 97.12           C  
ATOM    747  CG  GLN A  44      -1.501 -35.579  -2.313  1.00 98.24           C  
ATOM    748  CD  GLN A  44      -1.233 -34.689  -1.091  1.00 98.78           C  
ATOM    749  OE1 GLN A  44      -1.912 -34.772  -0.071  1.00 98.67           O  
ATOM    750  NE2 GLN A  44      -0.241 -33.803  -1.198  1.00 99.18           N  
ATOM    751  H   GLN A  44      -3.841 -36.201  -0.194  1.00 92.76           H  
ATOM    752  HA  GLN A  44      -3.929 -36.702  -3.118  1.00 95.33           H  
ATOM    753  HB3 GLN A  44      -1.687 -37.678  -2.694  1.00 97.12           H  
ATOM    754  HB2 GLN A  44      -1.792 -37.308  -1.007  1.00 97.12           H  
ATOM    755  HG3 GLN A  44      -2.122 -35.038  -3.027  1.00 98.24           H  
ATOM    756  HG2 GLN A  44      -0.544 -35.743  -2.811  1.00 98.24           H  
ATOM    757 HE22 GLN A  44      -0.018 -33.202  -0.415  1.00 99.18           H  
ATOM    758 HE21 GLN A  44       0.300 -33.735  -2.048  1.00 99.18           H  
ATOM    759  N   ASN A  45      -4.504 -38.933  -0.776  1.00 95.60           N  
ATOM    760  CA  ASN A  45      -4.809 -40.331  -0.439  1.00 95.91           C  
ATOM    761  C   ASN A  45      -6.248 -40.525   0.074  1.00 93.86           C  
ATOM    762  O   ASN A  45      -6.633 -41.679   0.262  1.00 93.93           O  
ATOM    763  CB  ASN A  45      -3.818 -40.828   0.647  1.00  0.00           C  
ATOM    764  CG  ASN A  45      -2.358 -40.873   0.190  1.00  0.00           C  
ATOM    765  OD1 ASN A  45      -1.970 -41.757  -0.569  1.00  0.00           O  
ATOM    766  ND2 ASN A  45      -1.537 -39.934   0.663  1.00  0.00           N  
ATOM    767  H   ASN A  45      -4.469 -38.291   0.003  1.00 95.60           H  
ATOM    768  HA  ASN A  45      -4.701 -40.965  -1.321  1.00 95.91           H  
ATOM    769  HB3 ASN A  45      -4.074 -41.845   0.948  1.00  0.00           H  
ATOM    770  HB2 ASN A  45      -3.907 -40.222   1.548  1.00  0.00           H  
ATOM    771 HD22 ASN A  45      -0.563 -39.934   0.398  1.00  0.00           H  
ATOM    772 HD21 ASN A  45      -1.895 -39.205   1.266  1.00  0.00           H  
ATOM    773  N   TYR A  46      -7.002 -39.441   0.336  1.00 91.71           N  
ATOM    774  CA  TYR A  46      -8.259 -39.525   1.090  1.00 89.56           C  
ATOM    775  C   TYR A  46      -9.330 -38.509   0.647  1.00 87.75           C  
ATOM    776  O   TYR A  46     -10.345 -38.396   1.332  1.00 87.49           O  
ATOM    777  CB  TYR A  46      -7.935 -39.400   2.601  1.00 89.17           C  
ATOM    778  CG  TYR A  46      -8.769 -40.300   3.489  1.00 89.13           C  
ATOM    779  CD1 TYR A  46      -9.824 -39.779   4.266  1.00 88.68           C  
ATOM    780  CD2 TYR A  46      -8.485 -41.680   3.524  1.00 89.48           C  
ATOM    781  CE1 TYR A  46     -10.594 -40.641   5.071  1.00 88.41           C  
ATOM    782  CE2 TYR A  46      -9.252 -42.539   4.330  1.00 89.18           C  
ATOM    783  CZ  TYR A  46     -10.303 -42.020   5.105  1.00 88.52           C  
ATOM    784  OH  TYR A  46     -11.037 -42.861   5.885  1.00 87.94           O  
ATOM    785  H   TYR A  46      -6.640 -38.513   0.167  1.00 91.71           H  
ATOM    786  HA  TYR A  46      -8.723 -40.495   0.905  1.00 89.56           H  
ATOM    787  HB3 TYR A  46      -8.001 -38.364   2.936  1.00 89.17           H  
ATOM    788  HB2 TYR A  46      -6.900 -39.689   2.791  1.00 89.17           H  
ATOM    789  HD1 TYR A  46     -10.052 -38.724   4.239  1.00 88.68           H  
ATOM    790  HD2 TYR A  46      -7.680 -42.083   2.927  1.00 89.48           H  
ATOM    791  HE1 TYR A  46     -11.412 -40.241   5.649  1.00 88.41           H  
ATOM    792  HE2 TYR A  46      -9.035 -43.596   4.350  1.00 89.18           H  
ATOM    793  HH  TYR A  46     -11.676 -42.401   6.432  1.00 87.94           H  
ATOM    794  N   LYS A  47      -9.104 -37.791  -0.469  1.00 86.21           N  
ATOM    795  CA  LYS A  47      -9.955 -36.703  -0.971  1.00 84.29           C  
ATOM    796  C   LYS A  47     -11.406 -37.119  -1.295  1.00 82.91           C  
ATOM    797  O   LYS A  47     -12.320 -36.328  -1.063  1.00 82.53           O  
ATOM    798  CB  LYS A  47      -9.242 -36.053  -2.176  1.00  0.00           C  
ATOM    799  CG  LYS A  47      -9.945 -34.824  -2.784  1.00  0.00           C  
ATOM    800  CD  LYS A  47      -9.131 -34.181  -3.918  1.00  0.00           C  
ATOM    801  CE  LYS A  47      -9.857 -32.986  -4.559  1.00  0.00           C  
ATOM    802  NZ  LYS A  47      -9.091 -32.406  -5.675  1.00  0.00           N1+
ATOM    803  H   LYS A  47      -8.258 -37.960  -0.993  1.00 86.21           H  
ATOM    804  HA  LYS A  47     -10.008 -35.958  -0.175  1.00 84.29           H  
ATOM    805  HB3 LYS A  47      -9.088 -36.801  -2.956  1.00  0.00           H  
ATOM    806  HB2 LYS A  47      -8.249 -35.746  -1.851  1.00  0.00           H  
ATOM    807  HG3 LYS A  47     -10.124 -34.088  -2.000  1.00  0.00           H  
ATOM    808  HG2 LYS A  47     -10.924 -35.107  -3.172  1.00  0.00           H  
ATOM    809  HD3 LYS A  47      -8.918 -34.938  -4.676  1.00  0.00           H  
ATOM    810  HD2 LYS A  47      -8.164 -33.860  -3.527  1.00  0.00           H  
ATOM    811  HE3 LYS A  47     -10.022 -32.203  -3.820  1.00  0.00           H  
ATOM    812  HE2 LYS A  47     -10.835 -33.293  -4.931  1.00  0.00           H  
ATOM    813  HZ1 LYS A  47      -8.200 -32.070  -5.336  1.00  0.00           H  
ATOM    814  HZ2 LYS A  47      -8.940 -33.109  -6.385  1.00  0.00           H  
ATOM    815  HZ3 LYS A  47      -9.606 -31.632  -6.070  1.00  0.00           H  
ATOM    816  N   ASP A  48     -11.587 -38.356  -1.788  1.00 81.97           N  
ATOM    817  CA  ASP A  48     -12.885 -38.976  -2.092  1.00 80.90           C  
ATOM    818  C   ASP A  48     -13.717 -39.312  -0.839  1.00 79.04           C  
ATOM    819  O   ASP A  48     -14.938 -39.416  -0.953  1.00 78.42           O  
ATOM    820  CB  ASP A  48     -12.759 -40.238  -2.983  1.00  0.00           C  
ATOM    821  CG  ASP A  48     -11.833 -40.062  -4.196  1.00  0.00           C  
ATOM    822  OD1 ASP A  48     -10.624 -40.348  -4.048  1.00  0.00           O  
ATOM    823  OD2 ASP A  48     -12.316 -39.493  -5.201  1.00  0.00           O1-
ATOM    824  H   ASP A  48     -10.779 -38.934  -1.975  1.00 81.97           H  
ATOM    825  HA  ASP A  48     -13.459 -38.239  -2.657  1.00 80.90           H  
ATOM    826  HB3 ASP A  48     -13.745 -40.530  -3.350  1.00  0.00           H  
ATOM    827  HB2 ASP A  48     -12.389 -41.078  -2.391  1.00  0.00           H  
ATOM    828  N   CYS A  49     -13.050 -39.458   0.319  1.00 77.82           N  
ATOM    829  CA  CYS A  49     -13.642 -39.752   1.627  1.00 76.02           C  
ATOM    830  C   CYS A  49     -13.623 -38.496   2.525  1.00 73.49           C  
ATOM    831  O   CYS A  49     -13.446 -38.613   3.738  1.00 72.30           O  
ATOM    832  CB  CYS A  49     -12.934 -40.948   2.300  1.00  0.00           C  
ATOM    833  SG  CYS A  49     -13.250 -42.470   1.365  1.00  0.00           S  
ATOM    834  H   CYS A  49     -12.048 -39.329   0.320  1.00 77.82           H  
ATOM    835  HA  CYS A  49     -14.694 -40.015   1.509  1.00 76.02           H  
ATOM    836  HB3 CYS A  49     -13.295 -41.112   3.316  1.00  0.00           H  
ATOM    837  HB2 CYS A  49     -11.858 -40.782   2.359  1.00  0.00           H  
ATOM    838  HG  CYS A  49     -14.559 -42.531   1.628  1.00  0.00           H  
ATOM    839  N   MET A  50     -13.820 -37.315   1.915  1.00 72.70           N  
ATOM    840  CA  MET A  50     -13.895 -36.008   2.570  1.00 71.73           C  
ATOM    841  C   MET A  50     -14.956 -35.145   1.869  1.00 71.56           C  
ATOM    842  O   MET A  50     -15.202 -35.326   0.675  1.00 72.16           O  
ATOM    843  CB  MET A  50     -12.524 -35.299   2.489  1.00 71.84           C  
ATOM    844  CG  MET A  50     -11.422 -35.892   3.376  1.00 71.86           C  
ATOM    845  SD  MET A  50      -9.752 -35.311   2.976  1.00 82.51           S  
ATOM    846  CE  MET A  50      -9.906 -33.545   3.340  1.00 41.22           C  
ATOM    847  H   MET A  50     -13.949 -37.297   0.912  1.00 72.70           H  
ATOM    848  HA  MET A  50     -14.191 -36.124   3.615  1.00 71.73           H  
ATOM    849  HB3 MET A  50     -12.655 -34.261   2.794  1.00 71.84           H  
ATOM    850  HB2 MET A  50     -12.181 -35.267   1.454  1.00 71.84           H  
ATOM    851  HG3 MET A  50     -11.398 -36.975   3.292  1.00 71.86           H  
ATOM    852  HG2 MET A  50     -11.635 -35.671   4.421  1.00 71.86           H  
ATOM    853  HE1 MET A  50      -8.951 -33.058   3.155  1.00 41.22           H  
ATOM    854  HE2 MET A  50     -10.651 -33.075   2.699  1.00 41.22           H  
ATOM    855  HE3 MET A  50     -10.184 -33.385   4.382  1.00 41.22           H  
ATOM    856  N   PHE A  51     -15.520 -34.185   2.619  1.00 71.07           N  
ATOM    857  CA  PHE A  51     -16.397 -33.135   2.095  1.00 70.95           C  
ATOM    858  C   PHE A  51     -15.575 -31.848   1.947  1.00 72.68           C  
ATOM    859  O   PHE A  51     -14.991 -31.402   2.935  1.00 72.23           O  
ATOM    860  CB  PHE A  51     -17.570 -32.893   3.065  1.00 68.66           C  
ATOM    861  CG  PHE A  51     -18.470 -34.089   3.308  1.00 66.69           C  
ATOM    862  CD1 PHE A  51     -19.410 -34.491   2.335  1.00 66.25           C  
ATOM    863  CD2 PHE A  51     -18.288 -34.885   4.457  1.00 65.35           C  
ATOM    864  CE1 PHE A  51     -20.191 -35.618   2.552  1.00 65.79           C  
ATOM    865  CE2 PHE A  51     -19.092 -35.997   4.663  1.00 65.01           C  
ATOM    866  CZ  PHE A  51     -20.041 -36.360   3.717  1.00 65.23           C  
ATOM    867  H   PHE A  51     -15.256 -34.092   3.589  1.00 71.07           H  
ATOM    868  HA  PHE A  51     -16.806 -33.420   1.123  1.00 70.95           H  
ATOM    869  HB3 PHE A  51     -18.196 -32.089   2.672  1.00 68.66           H  
ATOM    870  HB2 PHE A  51     -17.201 -32.535   4.027  1.00 68.66           H  
ATOM    871  HD1 PHE A  51     -19.528 -33.922   1.424  1.00 66.25           H  
ATOM    872  HD2 PHE A  51     -17.533 -34.620   5.181  1.00 65.35           H  
ATOM    873  HE1 PHE A  51     -20.915 -35.922   1.810  1.00 65.79           H  
ATOM    874  HE2 PHE A  51     -18.972 -36.591   5.557  1.00 65.01           H  
ATOM    875  HZ  PHE A  51     -20.647 -37.238   3.877  1.00 65.23           H  
ATOM    876  N   LEU A  52     -15.549 -31.285   0.728  1.00 74.85           N  
ATOM    877  CA  LEU A  52     -14.809 -30.067   0.387  1.00 75.99           C  
ATOM    878  C   LEU A  52     -15.784 -28.949  -0.016  1.00 77.42           C  
ATOM    879  O   LEU A  52     -16.876 -29.228  -0.514  1.00 77.52           O  
ATOM    880  CB  LEU A  52     -13.803 -30.347  -0.757  1.00  0.00           C  
ATOM    881  CG  LEU A  52     -12.549 -31.157  -0.341  1.00  0.00           C  
ATOM    882  CD1 LEU A  52     -12.844 -32.653  -0.100  1.00  0.00           C  
ATOM    883  CD2 LEU A  52     -11.395 -30.962  -1.349  1.00  0.00           C  
ATOM    884  H   LEU A  52     -16.070 -31.705  -0.028  1.00 74.85           H  
ATOM    885  HA  LEU A  52     -14.251 -29.709   1.252  1.00 75.99           H  
ATOM    886  HB3 LEU A  52     -13.456 -29.379  -1.122  1.00  0.00           H  
ATOM    887  HB2 LEU A  52     -14.299 -30.818  -1.607  1.00  0.00           H  
ATOM    888  HG  LEU A  52     -12.196 -30.740   0.604  1.00  0.00           H  
ATOM    889 HD11 LEU A  52     -12.071 -33.313  -0.493  1.00  0.00           H  
ATOM    890 HD12 LEU A  52     -12.911 -32.852   0.967  1.00  0.00           H  
ATOM    891 HD13 LEU A  52     -13.786 -32.965  -0.552  1.00  0.00           H  
ATOM    892 HD21 LEU A  52     -10.494 -30.614  -0.843  1.00  0.00           H  
ATOM    893 HD22 LEU A  52     -11.139 -31.885  -1.865  1.00  0.00           H  
ATOM    894 HD23 LEU A  52     -11.631 -30.229  -2.121  1.00  0.00           H  
ATOM    895  N   PHE A  53     -15.350 -27.698   0.202  1.00 78.60           N  
ATOM    896  CA  PHE A  53     -16.113 -26.478  -0.064  1.00 80.13           C  
ATOM    897  C   PHE A  53     -15.150 -25.285  -0.178  1.00 81.80           C  
ATOM    898  O   PHE A  53     -14.181 -25.210   0.576  1.00 82.30           O  
ATOM    899  CB  PHE A  53     -17.185 -26.269   1.038  1.00 79.59           C  
ATOM    900  CG  PHE A  53     -16.670 -26.051   2.456  1.00 79.38           C  
ATOM    901  CD1 PHE A  53     -16.321 -27.156   3.264  1.00 79.28           C  
ATOM    902  CD2 PHE A  53     -16.379 -24.749   2.919  1.00 79.43           C  
ATOM    903  CE1 PHE A  53     -15.752 -26.953   4.514  1.00 79.07           C  
ATOM    904  CE2 PHE A  53     -15.810 -24.567   4.173  1.00 79.13           C  
ATOM    905  CZ  PHE A  53     -15.502 -25.664   4.966  1.00 79.01           C  
ATOM    906  H   PHE A  53     -14.437 -27.553   0.615  1.00 78.60           H  
ATOM    907  HA  PHE A  53     -16.616 -26.595  -1.026  1.00 80.13           H  
ATOM    908  HB3 PHE A  53     -17.868 -27.119   1.049  1.00 79.59           H  
ATOM    909  HB2 PHE A  53     -17.802 -25.410   0.770  1.00 79.59           H  
ATOM    910  HD1 PHE A  53     -16.491 -28.163   2.912  1.00 79.28           H  
ATOM    911  HD2 PHE A  53     -16.590 -23.890   2.299  1.00 79.43           H  
ATOM    912  HE1 PHE A  53     -15.494 -27.801   5.131  1.00 79.07           H  
ATOM    913  HE2 PHE A  53     -15.592 -23.569   4.525  1.00 79.13           H  
ATOM    914  HZ  PHE A  53     -15.051 -25.512   5.935  1.00 79.01           H  
ATOM    915  N   ASN A  54     -15.453 -24.353  -1.094  1.00 82.91           N  
ATOM    916  CA  ASN A  54     -14.701 -23.104  -1.261  1.00 84.13           C  
ATOM    917  C   ASN A  54     -15.239 -22.023  -0.311  1.00 84.39           C  
ATOM    918  O   ASN A  54     -16.446 -21.947  -0.081  1.00 84.33           O  
ATOM    919  CB  ASN A  54     -14.777 -22.627  -2.728  1.00  0.00           C  
ATOM    920  CG  ASN A  54     -14.037 -23.556  -3.694  1.00  0.00           C  
ATOM    921  OD1 ASN A  54     -14.593 -24.553  -4.147  1.00  0.00           O  
ATOM    922  ND2 ASN A  54     -12.783 -23.230  -4.018  1.00  0.00           N  
ATOM    923  H   ASN A  54     -16.264 -24.467  -1.684  1.00 82.91           H  
ATOM    924  HA  ASN A  54     -13.656 -23.312  -1.028  1.00 84.13           H  
ATOM    925  HB3 ASN A  54     -14.339 -21.630  -2.817  1.00  0.00           H  
ATOM    926  HB2 ASN A  54     -15.816 -22.530  -3.048  1.00  0.00           H  
ATOM    927 HD22 ASN A  54     -12.260 -23.817  -4.651  1.00  0.00           H  
ATOM    928 HD21 ASN A  54     -12.345 -22.401  -3.641  1.00  0.00           H  
ATOM    929  N   VAL A  55     -14.317 -21.186   0.183  1.00 84.65           N  
ATOM    930  CA  VAL A  55     -14.593 -20.036   1.036  1.00 84.49           C  
ATOM    931  C   VAL A  55     -13.469 -19.001   0.847  1.00 84.86           C  
ATOM    932  O   VAL A  55     -12.304 -19.297   1.110  1.00 84.85           O  
ATOM    933  CB  VAL A  55     -14.787 -20.433   2.533  1.00 80.97           C  
ATOM    934  CG1 VAL A  55     -13.614 -21.221   3.153  1.00 80.70           C  
ATOM    935  CG2 VAL A  55     -15.141 -19.229   3.425  1.00 80.76           C  
ATOM    936  H   VAL A  55     -13.339 -21.337  -0.037  1.00 84.65           H  
ATOM    937  HA  VAL A  55     -15.525 -19.583   0.690  1.00 84.49           H  
ATOM    938  HB  VAL A  55     -15.651 -21.099   2.562  1.00 80.97           H  
ATOM    939 HG11 VAL A  55     -13.876 -21.580   4.148  1.00 80.70           H  
ATOM    940 HG12 VAL A  55     -13.356 -22.095   2.555  1.00 80.70           H  
ATOM    941 HG13 VAL A  55     -12.716 -20.614   3.261  1.00 80.70           H  
ATOM    942 HG21 VAL A  55     -15.401 -19.554   4.433  1.00 80.76           H  
ATOM    943 HG22 VAL A  55     -14.308 -18.531   3.516  1.00 80.76           H  
ATOM    944 HG23 VAL A  55     -15.995 -18.681   3.028  1.00 80.76           H  
ATOM    945  N   GLU A  56     -13.853 -17.818   0.331  1.00 85.36           N  
ATOM    946  CA  GLU A  56     -12.977 -16.706  -0.068  1.00 86.22           C  
ATOM    947  C   GLU A  56     -11.900 -17.132  -1.090  1.00 86.72           C  
ATOM    948  O   GLU A  56     -10.717 -16.847  -0.901  1.00 86.60           O  
ATOM    949  CB  GLU A  56     -12.398 -15.969   1.164  1.00 86.44           C  
ATOM    950  CG  GLU A  56     -13.486 -15.436   2.127  1.00 86.64           C  
ATOM    951  CD  GLU A  56     -12.974 -14.583   3.302  1.00 87.02           C  
ATOM    952  OE1 GLU A  56     -11.807 -14.132   3.267  1.00 87.54           O  
ATOM    953  OE2 GLU A  56     -13.785 -14.381   4.233  1.00 86.60           O1-
ATOM    954  H   GLU A  56     -14.836 -17.667   0.159  1.00 85.36           H  
ATOM    955  HA  GLU A  56     -13.616 -15.998  -0.596  1.00 86.22           H  
ATOM    956  HB3 GLU A  56     -11.785 -15.138   0.813  1.00 86.44           H  
ATOM    957  HB2 GLU A  56     -11.726 -16.631   1.713  1.00 86.44           H  
ATOM    958  HG3 GLU A  56     -14.054 -16.272   2.536  1.00 86.64           H  
ATOM    959  HG2 GLU A  56     -14.197 -14.828   1.566  1.00 86.64           H  
ATOM    960  N   ASN A  57     -12.353 -17.839  -2.144  1.00 87.27           N  
ATOM    961  CA  ASN A  57     -11.589 -18.431  -3.258  1.00 87.91           C  
ATOM    962  C   ASN A  57     -10.801 -19.706  -2.885  1.00 87.18           C  
ATOM    963  O   ASN A  57     -10.570 -20.529  -3.770  1.00 87.85           O  
ATOM    964  CB  ASN A  57     -10.657 -17.407  -3.963  1.00  0.00           C  
ATOM    965  CG  ASN A  57     -11.385 -16.162  -4.480  1.00  0.00           C  
ATOM    966  OD1 ASN A  57     -12.172 -16.245  -5.419  1.00  0.00           O  
ATOM    967  ND2 ASN A  57     -11.120 -15.002  -3.874  1.00  0.00           N  
ATOM    968  H   ASN A  57     -13.346 -18.019  -2.185  1.00 87.27           H  
ATOM    969  HA  ASN A  57     -12.338 -18.751  -3.984  1.00 87.91           H  
ATOM    970  HB3 ASN A  57     -10.185 -17.881  -4.825  1.00  0.00           H  
ATOM    971  HB2 ASN A  57      -9.835 -17.110  -3.309  1.00  0.00           H  
ATOM    972 HD22 ASN A  57     -11.574 -14.155  -4.185  1.00  0.00           H  
ATOM    973 HD21 ASN A  57     -10.474 -14.965  -3.099  1.00  0.00           H  
ATOM    974  N   LYS A  58     -10.408 -19.859  -1.610  1.00 85.38           N  
ATOM    975  CA  LYS A  58      -9.600 -20.970  -1.106  1.00 83.78           C  
ATOM    976  C   LYS A  58     -10.468 -22.194  -0.781  1.00 80.19           C  
ATOM    977  O   LYS A  58     -11.537 -22.040  -0.192  1.00 79.47           O  
ATOM    978  CB  LYS A  58      -8.848 -20.507   0.158  1.00  0.00           C  
ATOM    979  CG  LYS A  58      -7.838 -19.377  -0.108  1.00  0.00           C  
ATOM    980  CD  LYS A  58      -7.072 -18.963   1.157  1.00  0.00           C  
ATOM    981  CE  LYS A  58      -6.083 -17.818   0.889  1.00  0.00           C  
ATOM    982  NZ  LYS A  58      -5.351 -17.432   2.108  1.00  0.00           N1+
ATOM    983  H   LYS A  58     -10.654 -19.151  -0.931  1.00 85.38           H  
ATOM    984  HA  LYS A  58      -8.866 -21.248  -1.865  1.00 83.78           H  
ATOM    985  HB3 LYS A  58      -8.311 -21.355   0.586  1.00  0.00           H  
ATOM    986  HB2 LYS A  58      -9.562 -20.186   0.919  1.00  0.00           H  
ATOM    987  HG3 LYS A  58      -8.355 -18.505  -0.511  1.00  0.00           H  
ATOM    988  HG2 LYS A  58      -7.131 -19.695  -0.875  1.00  0.00           H  
ATOM    989  HD3 LYS A  58      -6.540 -19.831   1.551  1.00  0.00           H  
ATOM    990  HD2 LYS A  58      -7.788 -18.665   1.925  1.00  0.00           H  
ATOM    991  HE3 LYS A  58      -6.612 -16.944   0.508  1.00  0.00           H  
ATOM    992  HE2 LYS A  58      -5.360 -18.115   0.128  1.00  0.00           H  
ATOM    993  HZ1 LYS A  58      -4.832 -18.226   2.456  1.00  0.00           H  
ATOM    994  HZ2 LYS A  58      -4.712 -16.680   1.895  1.00  0.00           H  
ATOM    995  HZ3 LYS A  58      -6.007 -17.126   2.813  1.00  0.00           H  
ATOM    996  N   GLU A  59      -9.965 -23.390  -1.129  1.00 77.93           N  
ATOM    997  CA  GLU A  59     -10.567 -24.671  -0.761  1.00 75.91           C  
ATOM    998  C   GLU A  59     -10.322 -24.992   0.722  1.00 74.49           C  
ATOM    999  O   GLU A  59      -9.172 -25.001   1.160  1.00 74.67           O  
ATOM   1000  CB  GLU A  59      -9.988 -25.800  -1.636  1.00  0.00           C  
ATOM   1001  CG  GLU A  59     -10.373 -25.720  -3.123  1.00  0.00           C  
ATOM   1002  CD  GLU A  59      -9.756 -26.880  -3.916  1.00  0.00           C  
ATOM   1003  OE1 GLU A  59     -10.497 -27.849  -4.195  1.00  0.00           O  
ATOM   1004  OE2 GLU A  59      -8.545 -26.787  -4.219  1.00  0.00           O1-
ATOM   1005  H   GLU A  59      -9.079 -23.441  -1.610  1.00 77.93           H  
ATOM   1006  HA  GLU A  59     -11.643 -24.621  -0.940  1.00 75.91           H  
ATOM   1007  HB3 GLU A  59     -10.302 -26.768  -1.239  1.00  0.00           H  
ATOM   1008  HB2 GLU A  59      -8.901 -25.783  -1.559  1.00  0.00           H  
ATOM   1009  HG3 GLU A  59     -10.039 -24.775  -3.554  1.00  0.00           H  
ATOM   1010  HG2 GLU A  59     -11.459 -25.738  -3.225  1.00  0.00           H  
ATOM   1011  N   TRP A  60     -11.411 -25.287   1.441  1.00 72.56           N  
ATOM   1012  CA  TRP A  60     -11.427 -25.883   2.777  1.00 70.54           C  
ATOM   1013  C   TRP A  60     -12.142 -27.246   2.704  1.00 69.06           C  
ATOM   1014  O   TRP A  60     -12.748 -27.577   1.683  1.00 69.19           O  
ATOM   1015  CB  TRP A  60     -12.149 -24.941   3.774  1.00  0.00           C  
ATOM   1016  CG  TRP A  60     -11.403 -23.760   4.338  1.00  0.00           C  
ATOM   1017  CD1 TRP A  60     -10.429 -23.040   3.734  1.00  0.00           C  
ATOM   1018  CD2 TRP A  60     -11.640 -23.094   5.618  1.00  0.00           C  
ATOM   1019  NE1 TRP A  60     -10.001 -22.032   4.571  1.00  0.00           N  
ATOM   1020  CE2 TRP A  60     -10.716 -22.012   5.748  1.00  0.00           C  
ATOM   1021  CE3 TRP A  60     -12.545 -23.290   6.688  1.00  0.00           C  
ATOM   1022  CZ2 TRP A  60     -10.676 -21.185   6.884  1.00  0.00           C  
ATOM   1023  CZ3 TRP A  60     -12.528 -22.453   7.824  1.00  0.00           C  
ATOM   1024  CH2 TRP A  60     -11.591 -21.409   7.928  1.00  0.00           C  
ATOM   1025  H   TRP A  60     -12.319 -25.240   0.995  1.00 72.56           H  
ATOM   1026  HA  TRP A  60     -10.417 -26.087   3.130  1.00 70.54           H  
ATOM   1027  HB3 TRP A  60     -12.456 -25.512   4.650  1.00  0.00           H  
ATOM   1028  HB2 TRP A  60     -13.074 -24.575   3.327  1.00  0.00           H  
ATOM   1029  HD1 TRP A  60     -10.032 -23.224   2.751  1.00  0.00           H  
ATOM   1030  HE1 TRP A  60      -9.274 -21.380   4.314  1.00  0.00           H  
ATOM   1031  HE3 TRP A  60     -13.269 -24.088   6.630  1.00  0.00           H  
ATOM   1032  HZ2 TRP A  60      -9.961 -20.378   6.947  1.00  0.00           H  
ATOM   1033  HZ3 TRP A  60     -13.238 -22.611   8.621  1.00  0.00           H  
ATOM   1034  HH2 TRP A  60     -11.581 -20.774   8.802  1.00  0.00           H  
ATOM   1035  N   GLY A  61     -12.062 -28.020   3.795  1.00 67.55           N  
ATOM   1036  CA  GLY A  61     -12.785 -29.280   3.907  1.00 66.31           C  
ATOM   1037  C   GLY A  61     -12.943 -29.665   5.378  1.00 64.81           C  
ATOM   1038  O   GLY A  61     -12.146 -29.270   6.231  1.00 64.21           O  
ATOM   1039  H   GLY A  61     -11.531 -27.713   4.600  1.00 67.55           H  
ATOM   1040  HA3 GLY A  61     -12.255 -30.069   3.372  1.00 66.31           H  
ATOM   1041  HA2 GLY A  61     -13.777 -29.176   3.466  1.00 66.31           H  
ATOM   1042  N   MET A  62     -13.977 -30.482   5.642  1.00 63.82           N  
ATOM   1043  CA  MET A  62     -14.273 -31.097   6.938  1.00 62.12           C  
ATOM   1044  C   MET A  62     -13.250 -32.191   7.271  1.00 61.44           C  
ATOM   1045  O   MET A  62     -12.819 -32.908   6.366  1.00 61.80           O  
ATOM   1046  CB  MET A  62     -15.693 -31.697   6.924  1.00  0.00           C  
ATOM   1047  CG  MET A  62     -16.808 -30.707   6.563  1.00  0.00           C  
ATOM   1048  SD  MET A  62     -18.463 -31.440   6.646  1.00  0.00           S  
ATOM   1049  CE  MET A  62     -19.446 -30.014   6.117  1.00  0.00           C  
ATOM   1050  H   MET A  62     -14.562 -30.783   4.874  1.00 63.82           H  
ATOM   1051  HA  MET A  62     -14.224 -30.323   7.704  1.00 62.12           H  
ATOM   1052  HB3 MET A  62     -15.908 -32.113   7.910  1.00  0.00           H  
ATOM   1053  HB2 MET A  62     -15.733 -32.537   6.228  1.00  0.00           H  
ATOM   1054  HG3 MET A  62     -16.662 -30.320   5.554  1.00  0.00           H  
ATOM   1055  HG2 MET A  62     -16.778 -29.851   7.238  1.00  0.00           H  
ATOM   1056  HE1 MET A  62     -20.505 -30.271   6.107  1.00  0.00           H  
ATOM   1057  HE2 MET A  62     -19.299 -29.176   6.798  1.00  0.00           H  
ATOM   1058  HE3 MET A  62     -19.155 -29.703   5.113  1.00  0.00           H  
ATOM   1059  N   LYS A  63     -12.889 -32.296   8.561  1.00 60.56           N  
ATOM   1060  CA  LYS A  63     -11.850 -33.207   9.036  1.00 60.29           C  
ATOM   1061  C   LYS A  63     -12.293 -34.687   8.978  1.00 60.26           C  
ATOM   1062  O   LYS A  63     -13.294 -35.026   9.606  1.00 60.51           O  
ATOM   1063  CB  LYS A  63     -11.379 -32.760  10.445  1.00 59.90           C  
ATOM   1064  CG  LYS A  63     -12.346 -32.891  11.643  1.00 59.05           C  
ATOM   1065  CD  LYS A  63     -11.661 -32.462  12.952  1.00 58.52           C  
ATOM   1066  CE  LYS A  63     -12.578 -32.484  14.189  1.00 57.78           C  
ATOM   1067  NZ  LYS A  63     -11.930 -31.862  15.358  1.00 57.28           N1+
ATOM   1068  H   LYS A  63     -13.293 -31.674   9.249  1.00 60.56           H  
ATOM   1069  HA  LYS A  63     -11.011 -33.043   8.371  1.00 60.29           H  
ATOM   1070  HB3 LYS A  63     -11.036 -31.726  10.383  1.00 59.90           H  
ATOM   1071  HB2 LYS A  63     -10.491 -33.342  10.686  1.00 59.90           H  
ATOM   1072  HG3 LYS A  63     -12.690 -33.914  11.758  1.00 59.05           H  
ATOM   1073  HG2 LYS A  63     -13.238 -32.290  11.473  1.00 59.05           H  
ATOM   1074  HD3 LYS A  63     -11.239 -31.469  12.810  1.00 58.52           H  
ATOM   1075  HD2 LYS A  63     -10.809 -33.121  13.133  1.00 58.52           H  
ATOM   1076  HE3 LYS A  63     -12.860 -33.503  14.448  1.00 57.78           H  
ATOM   1077  HE2 LYS A  63     -13.507 -31.956  13.996  1.00 57.78           H  
ATOM   1078  HZ1 LYS A  63     -11.113 -32.403  15.610  1.00 57.28           H  
ATOM   1079  HZ2 LYS A  63     -11.658 -30.915  15.134  1.00 57.28           H  
ATOM   1080  HZ3 LYS A  63     -12.567 -31.851  16.140  1.00 57.28           H  
ATOM   1081  N   PRO A  64     -11.559 -35.553   8.238  1.00 59.81           N  
ATOM   1082  CA  PRO A  64     -11.732 -37.009   8.365  1.00 59.10           C  
ATOM   1083  C   PRO A  64     -11.039 -37.582   9.619  1.00 57.86           C  
ATOM   1084  O   PRO A  64     -11.489 -38.606  10.129  1.00 57.89           O  
ATOM   1085  CB  PRO A  64     -11.101 -37.543   7.073  1.00 59.81           C  
ATOM   1086  CG  PRO A  64      -9.959 -36.581   6.792  1.00 60.37           C  
ATOM   1087  CD  PRO A  64     -10.484 -35.236   7.290  1.00 60.22           C  
ATOM   1088  HA  PRO A  64     -12.788 -37.286   8.396  1.00 59.10           H  
ATOM   1089  HB3 PRO A  64     -11.832 -37.497   6.263  1.00 59.81           H  
ATOM   1090  HB2 PRO A  64     -10.758 -38.574   7.151  1.00 59.81           H  
ATOM   1091  HG3 PRO A  64      -9.645 -36.568   5.749  1.00 60.37           H  
ATOM   1092  HG2 PRO A  64      -9.095 -36.869   7.390  1.00 60.37           H  
ATOM   1093  HD2 PRO A  64      -9.676 -34.672   7.751  1.00 60.22           H  
ATOM   1094  HD3 PRO A  64     -10.888 -34.655   6.462  1.00 60.22           H  
ATOM   1095  N   MET A  65      -9.963 -36.917  10.077  1.00 56.85           N  
ATOM   1096  CA  MET A  65      -9.152 -37.272  11.239  1.00 55.94           C  
ATOM   1097  C   MET A  65      -8.725 -35.996  11.978  1.00 54.77           C  
ATOM   1098  O   MET A  65      -8.558 -34.947  11.352  1.00 54.64           O  
ATOM   1099  CB  MET A  65      -7.893 -38.050  10.803  1.00 56.67           C  
ATOM   1100  CG  MET A  65      -8.158 -39.388  10.104  1.00 57.28           C  
ATOM   1101  SD  MET A  65      -6.654 -40.318   9.711  1.00 68.70           S  
ATOM   1102  CE  MET A  65      -7.330 -41.495   8.514  1.00 30.76           C  
ATOM   1103  H   MET A  65      -9.669 -36.079   9.597  1.00 56.85           H  
ATOM   1104  HA  MET A  65      -9.737 -37.888  11.924  1.00 55.94           H  
ATOM   1105  HB3 MET A  65      -7.294 -38.251  11.687  1.00 56.67           H  
ATOM   1106  HB2 MET A  65      -7.276 -37.426  10.154  1.00 56.67           H  
ATOM   1107  HG3 MET A  65      -8.701 -39.219   9.175  1.00 57.28           H  
ATOM   1108  HG2 MET A  65      -8.782 -40.012  10.741  1.00 57.28           H  
ATOM   1109  HE1 MET A  65      -6.513 -41.995   7.998  1.00 30.76           H  
ATOM   1110  HE2 MET A  65      -7.943 -42.244   9.015  1.00 30.76           H  
ATOM   1111  HE3 MET A  65      -7.935 -40.984   7.764  1.00 30.76           H  
ATOM   1112  N   ASN A  66      -8.510 -36.130  13.297  1.00 54.02           N  
ATOM   1113  CA  ASN A  66      -8.025 -35.058  14.176  1.00 53.41           C  
ATOM   1114  C   ASN A  66      -6.498 -34.852  14.081  1.00 54.30           C  
ATOM   1115  O   ASN A  66      -6.014 -33.827  14.558  1.00 54.31           O  
ATOM   1116  CB  ASN A  66      -8.411 -35.360  15.646  1.00 52.53           C  
ATOM   1117  CG  ASN A  66      -9.911 -35.572  15.871  1.00 52.01           C  
ATOM   1118  OD1 ASN A  66     -10.706 -34.663  15.657  1.00 52.13           O  
ATOM   1119  ND2 ASN A  66     -10.307 -36.769  16.307  1.00 51.66           N  
ATOM   1120  H   ASN A  66      -8.655 -37.029  13.738  1.00 54.02           H  
ATOM   1121  HA  ASN A  66      -8.488 -34.113  13.885  1.00 53.41           H  
ATOM   1122  HB3 ASN A  66      -8.107 -34.530  16.284  1.00 52.53           H  
ATOM   1123  HB2 ASN A  66      -7.867 -36.231  16.009  1.00 52.53           H  
ATOM   1124 HD22 ASN A  66     -11.284 -36.947  16.485  1.00 51.66           H  
ATOM   1125 HD21 ASN A  66      -9.631 -37.510  16.448  1.00 51.66           H  
ATOM   1126  N   CYS A  67      -5.774 -35.824  13.491  1.00 55.17           N  
ATOM   1127  CA  CYS A  67      -4.310 -35.957  13.490  1.00 55.99           C  
ATOM   1128  C   CYS A  67      -3.516 -34.708  13.042  1.00 56.43           C  
ATOM   1129  O   CYS A  67      -2.574 -34.351  13.751  1.00 56.59           O  
ATOM   1130  CB  CYS A  67      -3.804 -37.182  12.692  1.00 57.06           C  
ATOM   1131  SG  CYS A  67      -4.849 -38.652  12.892  1.00 46.45           S  
ATOM   1132  H   CYS A  67      -6.267 -36.625  13.121  1.00 55.17           H  
ATOM   1133  HA  CYS A  67      -4.044 -36.128  14.533  1.00 55.99           H  
ATOM   1134  HB3 CYS A  67      -2.792 -37.429  13.010  1.00 57.06           H  
ATOM   1135  HB2 CYS A  67      -3.740 -36.979  11.626  1.00 57.06           H  
ATOM   1136  HG  CYS A  67      -4.557 -38.863  14.183  1.00 46.45           H  
ATOM   1137  N   PRO A  68      -3.894 -34.043  11.920  1.00 56.11           N  
ATOM   1138  CA  PRO A  68      -3.166 -32.849  11.442  1.00 56.09           C  
ATOM   1139  C   PRO A  68      -3.332 -31.595  12.319  1.00 56.10           C  
ATOM   1140  O   PRO A  68      -2.414 -30.779  12.357  1.00 58.00           O  
ATOM   1141  CB  PRO A  68      -3.698 -32.632  10.014  1.00 56.13           C  
ATOM   1142  CG  PRO A  68      -4.265 -33.982   9.621  1.00 56.16           C  
ATOM   1143  CD  PRO A  68      -4.887 -34.450  10.923  1.00 55.70           C  
ATOM   1144  HA  PRO A  68      -2.105 -33.105  11.385  1.00 56.09           H  
ATOM   1145  HB3 PRO A  68      -2.930 -32.295   9.321  1.00 56.13           H  
ATOM   1146  HB2 PRO A  68      -4.499 -31.891  10.002  1.00 56.13           H  
ATOM   1147  HG3 PRO A  68      -3.456 -34.663   9.359  1.00 56.16           H  
ATOM   1148  HG2 PRO A  68      -4.947 -33.941   8.776  1.00 56.16           H  
ATOM   1149  HD2 PRO A  68      -5.822 -33.921  11.117  1.00 55.70           H  
ATOM   1150  HD3 PRO A  68      -5.114 -35.512  10.882  1.00 55.70           H  
ATOM   1151  N   GLY A  69      -4.471 -31.485  13.028  1.00 54.17           N  
ATOM   1152  CA  GLY A  69      -4.746 -30.404  13.974  1.00 53.56           C  
ATOM   1153  C   GLY A  69      -3.945 -30.587  15.272  1.00 53.95           C  
ATOM   1154  O   GLY A  69      -3.502 -29.597  15.848  1.00 54.84           O  
ATOM   1155  H   GLY A  69      -5.172 -32.209  12.951  1.00 54.17           H  
ATOM   1156  HA3 GLY A  69      -5.810 -30.404  14.212  1.00 53.56           H  
ATOM   1157  HA2 GLY A  69      -4.519 -29.436  13.523  1.00 53.56           H  
ATOM   1158  N   HIS A  70      -3.719 -31.840  15.706  1.00 52.95           N  
ATOM   1159  CA  HIS A  70      -2.899 -32.186  16.874  1.00 51.46           C  
ATOM   1160  C   HIS A  70      -1.392 -31.988  16.636  1.00 50.14           C  
ATOM   1161  O   HIS A  70      -0.668 -31.730  17.598  1.00 48.93           O  
ATOM   1162  CB  HIS A  70      -3.203 -33.630  17.316  1.00 51.20           C  
ATOM   1163  CG  HIS A  70      -4.527 -33.801  18.019  1.00 50.17           C  
ATOM   1164  ND1 HIS A  70      -4.658 -34.572  19.178  1.00 49.72           N  
ATOM   1165  CD2 HIS A  70      -5.764 -33.281  17.694  1.00 49.14           C  
ATOM   1166  CE1 HIS A  70      -5.943 -34.505  19.492  1.00 48.96           C  
ATOM   1167  NE2 HIS A  70      -6.645 -33.752  18.646  1.00 48.62           N  
ATOM   1168  H   HIS A  70      -4.114 -32.618  15.196  1.00 52.95           H  
ATOM   1169  HA  HIS A  70      -3.169 -31.520  17.696  1.00 51.46           H  
ATOM   1170  HB3 HIS A  70      -2.427 -33.986  17.997  1.00 51.20           H  
ATOM   1171  HB2 HIS A  70      -3.182 -34.305  16.459  1.00 51.20           H  
ATOM   1172  HD2 HIS A  70      -6.086 -32.635  16.891  1.00 49.14           H  
ATOM   1173  HE1 HIS A  70      -6.375 -35.006  20.345  1.00 48.96           H  
ATOM   1174  HE2 HIS A  70      -7.638 -33.559  18.693  1.00 48.62           H  
ATOM   1175  N   CYS A  71      -0.953 -32.070  15.368  1.00 49.92           N  
ATOM   1176  CA  CYS A  71       0.413 -31.756  14.944  1.00 50.14           C  
ATOM   1177  C   CYS A  71       0.702 -30.249  15.029  1.00 50.60           C  
ATOM   1178  O   CYS A  71       1.803 -29.883  15.434  1.00 50.73           O  
ATOM   1179  CB  CYS A  71       0.715 -32.265  13.526  1.00 50.21           C  
ATOM   1180  SG  CYS A  71       0.706 -34.073  13.519  1.00 64.52           S  
ATOM   1181  H   CYS A  71      -1.605 -32.308  14.634  1.00 49.92           H  
ATOM   1182  HA  CYS A  71       1.100 -32.254  15.634  1.00 50.14           H  
ATOM   1183  HB3 CYS A  71       1.702 -31.936  13.202  1.00 50.21           H  
ATOM   1184  HB2 CYS A  71      -0.007 -31.893  12.800  1.00 50.21           H  
ATOM   1185  HG  CYS A  71      -0.608 -34.211  13.729  1.00 64.52           H  
ATOM   1186  N   LEU A  72      -0.295 -29.404  14.705  1.00 50.42           N  
ATOM   1187  CA  LEU A  72      -0.222 -27.948  14.863  1.00 50.09           C  
ATOM   1188  C   LEU A  72      -0.146 -27.510  16.337  1.00 49.49           C  
ATOM   1189  O   LEU A  72       0.519 -26.514  16.614  1.00 49.74           O  
ATOM   1190  CB  LEU A  72      -1.424 -27.270  14.170  1.00 49.76           C  
ATOM   1191  CG  LEU A  72      -1.458 -27.411  12.633  1.00 49.80           C  
ATOM   1192  CD1 LEU A  72      -2.827 -26.954  12.082  1.00 49.51           C  
ATOM   1193  CD2 LEU A  72      -0.271 -26.691  11.955  1.00 49.76           C  
ATOM   1194  H   LEU A  72      -1.177 -29.774  14.378  1.00 50.42           H  
ATOM   1195  HA  LEU A  72       0.698 -27.609  14.383  1.00 50.09           H  
ATOM   1196  HB3 LEU A  72      -1.440 -26.207  14.417  1.00 49.76           H  
ATOM   1197  HB2 LEU A  72      -2.343 -27.679  14.587  1.00 49.76           H  
ATOM   1198  HG  LEU A  72      -1.362 -28.467  12.387  1.00 49.80           H  
ATOM   1199 HD11 LEU A  72      -2.744 -26.232  11.271  1.00 49.51           H  
ATOM   1200 HD12 LEU A  72      -3.391 -27.805  11.701  1.00 49.51           H  
ATOM   1201 HD13 LEU A  72      -3.444 -26.491  12.852  1.00 49.51           H  
ATOM   1202 HD21 LEU A  72      -0.570 -26.104  11.087  1.00 49.76           H  
ATOM   1203 HD22 LEU A  72       0.238 -26.012  12.639  1.00 49.76           H  
ATOM   1204 HD23 LEU A  72       0.469 -27.413  11.610  1.00 49.76           H  
ATOM   1205  N   MET A  73      -0.791 -28.266  17.247  1.00 48.83           N  
ATOM   1206  CA  MET A  73      -0.730 -28.048  18.695  1.00 48.94           C  
ATOM   1207  C   MET A  73       0.609 -28.478  19.320  1.00 50.14           C  
ATOM   1208  O   MET A  73       1.040 -27.837  20.278  1.00 50.42           O  
ATOM   1209  CB  MET A  73      -1.915 -28.738  19.399  1.00 47.86           C  
ATOM   1210  CG  MET A  73      -3.275 -28.120  19.037  1.00 47.63           C  
ATOM   1211  SD  MET A  73      -4.677 -28.722  20.015  1.00 77.26           S  
ATOM   1212  CE  MET A  73      -4.381 -27.813  21.556  1.00 37.76           C  
ATOM   1213  H   MET A  73      -1.331 -29.062  16.937  1.00 48.83           H  
ATOM   1214  HA  MET A  73      -0.827 -26.976  18.877  1.00 48.94           H  
ATOM   1215  HB3 MET A  73      -1.778 -28.684  20.480  1.00 47.86           H  
ATOM   1216  HB2 MET A  73      -1.925 -29.801  19.155  1.00 47.86           H  
ATOM   1217  HG3 MET A  73      -3.501 -28.304  17.990  1.00 47.63           H  
ATOM   1218  HG2 MET A  73      -3.232 -27.036  19.145  1.00 47.63           H  
ATOM   1219  HE1 MET A  73      -5.213 -27.949  22.245  1.00 37.76           H  
ATOM   1220  HE2 MET A  73      -3.472 -28.166  22.044  1.00 37.76           H  
ATOM   1221  HE3 MET A  73      -4.278 -26.747  21.357  1.00 37.76           H  
ATOM   1222  N   PHE A  74       1.257 -29.517  18.764  1.00 50.62           N  
ATOM   1223  CA  PHE A  74       2.593 -29.962  19.176  1.00 51.35           C  
ATOM   1224  C   PHE A  74       3.696 -29.000  18.686  1.00 54.45           C  
ATOM   1225  O   PHE A  74       4.659 -28.765  19.414  1.00 54.21           O  
ATOM   1226  CB  PHE A  74       2.816 -31.413  18.693  1.00 49.44           C  
ATOM   1227  CG  PHE A  74       4.092 -32.076  19.190  1.00 47.83           C  
ATOM   1228  CD1 PHE A  74       4.115 -32.700  20.456  1.00 46.86           C  
ATOM   1229  CD2 PHE A  74       5.304 -31.933  18.480  1.00 47.35           C  
ATOM   1230  CE1 PHE A  74       5.301 -33.230  20.948  1.00 46.80           C  
ATOM   1231  CE2 PHE A  74       6.480 -32.459  18.994  1.00 47.41           C  
ATOM   1232  CZ  PHE A  74       6.474 -33.118  20.216  1.00 47.22           C  
ATOM   1233  H   PHE A  74       0.834 -30.016  17.994  1.00 50.62           H  
ATOM   1234  HA  PHE A  74       2.622 -29.970  20.267  1.00 51.35           H  
ATOM   1235  HB3 PHE A  74       2.800 -31.452  17.602  1.00 49.44           H  
ATOM   1236  HB2 PHE A  74       1.979 -32.030  19.021  1.00 49.44           H  
ATOM   1237  HD1 PHE A  74       3.210 -32.779  21.040  1.00 46.86           H  
ATOM   1238  HD2 PHE A  74       5.322 -31.405  17.540  1.00 47.35           H  
ATOM   1239  HE1 PHE A  74       5.315 -33.727  21.905  1.00 46.80           H  
ATOM   1240  HE2 PHE A  74       7.403 -32.355  18.443  1.00 47.41           H  
ATOM   1241  HZ  PHE A  74       7.393 -33.527  20.610  1.00 47.22           H  
ATOM   1242  N   LYS A  75       3.513 -28.448  17.473  1.00 57.54           N  
ATOM   1243  CA  LYS A  75       4.405 -27.482  16.826  1.00 60.18           C  
ATOM   1244  C   LYS A  75       4.278 -26.050  17.391  1.00 61.27           C  
ATOM   1245  O   LYS A  75       5.166 -25.236  17.138  1.00 61.66           O  
ATOM   1246  CB  LYS A  75       4.108 -27.524  15.308  1.00  0.00           C  
ATOM   1247  CG  LYS A  75       5.091 -26.741  14.419  1.00  0.00           C  
ATOM   1248  CD  LYS A  75       4.807 -26.925  12.924  1.00  0.00           C  
ATOM   1249  CE  LYS A  75       5.856 -26.222  12.047  1.00  0.00           C  
ATOM   1250  NZ  LYS A  75       5.576 -26.393  10.611  1.00  0.00           N1+
ATOM   1251  H   LYS A  75       2.697 -28.712  16.937  1.00 57.54           H  
ATOM   1252  HA  LYS A  75       5.434 -27.809  16.987  1.00 60.18           H  
ATOM   1253  HB3 LYS A  75       3.090 -27.180  15.122  1.00  0.00           H  
ATOM   1254  HB2 LYS A  75       4.135 -28.563  14.984  1.00  0.00           H  
ATOM   1255  HG3 LYS A  75       6.110 -27.059  14.642  1.00  0.00           H  
ATOM   1256  HG2 LYS A  75       5.041 -25.676  14.644  1.00  0.00           H  
ATOM   1257  HD3 LYS A  75       3.813 -26.534  12.701  1.00  0.00           H  
ATOM   1258  HD2 LYS A  75       4.772 -27.991  12.696  1.00  0.00           H  
ATOM   1259  HE3 LYS A  75       6.849 -26.623  12.255  1.00  0.00           H  
ATOM   1260  HE2 LYS A  75       5.884 -25.155  12.273  1.00  0.00           H  
ATOM   1261  HZ1 LYS A  75       5.593 -27.381  10.391  1.00  0.00           H  
ATOM   1262  HZ2 LYS A  75       4.665 -26.014  10.394  1.00  0.00           H  
ATOM   1263  HZ3 LYS A  75       6.280 -25.916  10.067  1.00  0.00           H  
ATOM   1264  N   GLN A  76       3.184 -25.765  18.124  1.00 61.97           N  
ATOM   1265  CA  GLN A  76       2.776 -24.441  18.613  1.00 63.20           C  
ATOM   1266  C   GLN A  76       3.837 -23.716  19.468  1.00 62.96           C  
ATOM   1267  O   GLN A  76       3.946 -22.494  19.371  1.00 63.53           O  
ATOM   1268  CB  GLN A  76       1.445 -24.610  19.387  1.00  0.00           C  
ATOM   1269  CG  GLN A  76       0.676 -23.321  19.748  1.00  0.00           C  
ATOM   1270  CD  GLN A  76       0.308 -22.458  18.538  1.00  0.00           C  
ATOM   1271  OE1 GLN A  76       0.702 -21.298  18.460  1.00  0.00           O  
ATOM   1272  NE2 GLN A  76      -0.448 -23.019  17.592  1.00  0.00           N  
ATOM   1273  H   GLN A  76       2.519 -26.506  18.291  1.00 61.97           H  
ATOM   1274  HA  GLN A  76       2.600 -23.834  17.724  1.00 63.20           H  
ATOM   1275  HB3 GLN A  76       1.634 -25.170  20.304  1.00  0.00           H  
ATOM   1276  HB2 GLN A  76       0.774 -25.239  18.807  1.00  0.00           H  
ATOM   1277  HG3 GLN A  76       1.256 -22.713  20.438  1.00  0.00           H  
ATOM   1278  HG2 GLN A  76      -0.242 -23.580  20.277  1.00  0.00           H  
ATOM   1279 HE22 GLN A  76      -0.715 -22.484  16.779  1.00  0.00           H  
ATOM   1280 HE21 GLN A  76      -0.747 -23.980  17.676  1.00  0.00           H  
ATOM   1281  N   LEU A  77       4.602 -24.484  20.261  1.00 62.05           N  
ATOM   1282  CA  LEU A  77       5.740 -24.024  21.057  1.00 61.44           C  
ATOM   1283  C   LEU A  77       6.925 -24.984  20.851  1.00 61.72           C  
ATOM   1284  O   LEU A  77       6.740 -26.114  20.394  1.00 61.75           O  
ATOM   1285  CB  LEU A  77       5.367 -23.977  22.564  1.00  0.00           C  
ATOM   1286  CG  LEU A  77       4.545 -22.747  23.024  1.00  0.00           C  
ATOM   1287  CD1 LEU A  77       3.048 -22.843  22.668  1.00  0.00           C  
ATOM   1288  CD2 LEU A  77       4.747 -22.456  24.529  1.00  0.00           C  
ATOM   1289  H   LEU A  77       4.463 -25.485  20.252  1.00 62.05           H  
ATOM   1290  HA  LEU A  77       6.065 -23.036  20.724  1.00 61.44           H  
ATOM   1291  HB3 LEU A  77       6.302 -23.955  23.125  1.00  0.00           H  
ATOM   1292  HB2 LEU A  77       4.877 -24.902  22.872  1.00  0.00           H  
ATOM   1293  HG  LEU A  77       4.950 -21.884  22.495  1.00  0.00           H  
ATOM   1294 HD11 LEU A  77       2.393 -22.698  23.526  1.00  0.00           H  
ATOM   1295 HD12 LEU A  77       2.788 -22.071  21.945  1.00  0.00           H  
ATOM   1296 HD13 LEU A  77       2.787 -23.809  22.237  1.00  0.00           H  
ATOM   1297 HD21 LEU A  77       4.931 -21.393  24.691  1.00  0.00           H  
ATOM   1298 HD22 LEU A  77       3.880 -22.730  25.131  1.00  0.00           H  
ATOM   1299 HD23 LEU A  77       5.597 -22.991  24.953  1.00  0.00           H  
ATOM   1300  N   ASN A  78       8.122 -24.524  21.256  1.00 61.65           N  
ATOM   1301  CA  ASN A  78       9.311 -25.362  21.440  1.00 61.53           C  
ATOM   1302  C   ASN A  78       9.112 -26.268  22.667  1.00 61.09           C  
ATOM   1303  O   ASN A  78       8.890 -25.759  23.766  1.00 60.72           O  
ATOM   1304  CB  ASN A  78      10.570 -24.482  21.629  1.00  0.00           C  
ATOM   1305  CG  ASN A  78      10.917 -23.641  20.399  1.00  0.00           C  
ATOM   1306  OD1 ASN A  78      10.413 -22.532  20.241  1.00  0.00           O  
ATOM   1307  ND2 ASN A  78      11.791 -24.156  19.531  1.00  0.00           N  
ATOM   1308  H   ASN A  78       8.197 -23.577  21.600  1.00 61.65           H  
ATOM   1309  HA  ASN A  78       9.435 -25.966  20.539  1.00 61.53           H  
ATOM   1310  HB3 ASN A  78      11.429 -25.112  21.868  1.00  0.00           H  
ATOM   1311  HB2 ASN A  78      10.442 -23.812  22.481  1.00  0.00           H  
ATOM   1312 HD22 ASN A  78      12.048 -23.628  18.709  1.00  0.00           H  
ATOM   1313 HD21 ASN A  78      12.188 -25.072  19.677  1.00  0.00           H  
ATOM   1314  N   VAL A  79       9.192 -27.586  22.440  1.00 61.53           N  
ATOM   1315  CA  VAL A  79       8.987 -28.626  23.450  1.00 61.79           C  
ATOM   1316  C   VAL A  79      10.287 -29.419  23.693  1.00 62.72           C  
ATOM   1317  O   VAL A  79      11.257 -29.271  22.946  1.00 62.86           O  
ATOM   1318  CB  VAL A  79       7.863 -29.603  23.003  1.00  0.00           C  
ATOM   1319  CG1 VAL A  79       6.490 -28.909  22.961  1.00  0.00           C  
ATOM   1320  CG2 VAL A  79       8.144 -30.322  21.673  1.00  0.00           C  
ATOM   1321  H   VAL A  79       9.377 -27.919  21.505  1.00 61.53           H  
ATOM   1322  HA  VAL A  79       8.699 -28.181  24.405  1.00 61.79           H  
ATOM   1323  HB  VAL A  79       7.769 -30.381  23.763  1.00  0.00           H  
ATOM   1324 HG11 VAL A  79       5.696 -29.620  22.732  1.00  0.00           H  
ATOM   1325 HG12 VAL A  79       6.251 -28.451  23.921  1.00  0.00           H  
ATOM   1326 HG13 VAL A  79       6.457 -28.128  22.203  1.00  0.00           H  
ATOM   1327 HG21 VAL A  79       7.292 -30.936  21.397  1.00  0.00           H  
ATOM   1328 HG22 VAL A  79       8.308 -29.617  20.858  1.00  0.00           H  
ATOM   1329 HG23 VAL A  79       9.011 -30.978  21.735  1.00  0.00           H  
ATOM   1330  N   SER A  80      10.285 -30.229  24.764  1.00 63.48           N  
ATOM   1331  CA  SER A  80      11.440 -30.996  25.228  1.00 64.82           C  
ATOM   1332  C   SER A  80      11.035 -32.398  25.707  1.00 65.55           C  
ATOM   1333  O   SER A  80       9.850 -32.728  25.755  1.00 65.20           O  
ATOM   1334  CB  SER A  80      12.195 -30.176  26.304  1.00 64.77           C  
ATOM   1335  OG  SER A  80      11.516 -30.146  27.548  1.00 64.48           O  
ATOM   1336  H   SER A  80       9.444 -30.327  25.316  1.00 63.48           H  
ATOM   1337  HA  SER A  80      12.114 -31.152  24.385  1.00 64.82           H  
ATOM   1338  HB3 SER A  80      12.368 -29.155  25.963  1.00 64.77           H  
ATOM   1339  HB2 SER A  80      13.182 -30.608  26.476  1.00 64.77           H  
ATOM   1340  HG  SER A  80      10.717 -29.621  27.444  1.00 64.48           H  
ATOM   1341  N   TYR A  81      12.062 -33.182  26.074  1.00 66.52           N  
ATOM   1342  CA  TYR A  81      11.988 -34.536  26.626  1.00 67.04           C  
ATOM   1343  C   TYR A  81      11.122 -34.678  27.892  1.00 67.89           C  
ATOM   1344  O   TYR A  81      10.588 -35.762  28.122  1.00 67.97           O  
ATOM   1345  CB  TYR A  81      13.428 -35.022  26.903  1.00  0.00           C  
ATOM   1346  CG  TYR A  81      14.192 -34.302  28.012  1.00  0.00           C  
ATOM   1347  CD1 TYR A  81      14.084 -34.734  29.352  1.00  0.00           C  
ATOM   1348  CD2 TYR A  81      15.044 -33.220  27.708  1.00  0.00           C  
ATOM   1349  CE1 TYR A  81      14.845 -34.116  30.363  1.00  0.00           C  
ATOM   1350  CE2 TYR A  81      15.804 -32.599  28.716  1.00  0.00           C  
ATOM   1351  CZ  TYR A  81      15.718 -33.060  30.042  1.00  0.00           C  
ATOM   1352  OH  TYR A  81      16.491 -32.497  31.014  1.00  0.00           O  
ATOM   1353  H   TYR A  81      13.000 -32.821  25.964  1.00 66.52           H  
ATOM   1354  HA  TYR A  81      11.551 -35.173  25.856  1.00 67.04           H  
ATOM   1355  HB3 TYR A  81      14.012 -34.971  25.985  1.00  0.00           H  
ATOM   1356  HB2 TYR A  81      13.397 -36.082  27.159  1.00  0.00           H  
ATOM   1357  HD1 TYR A  81      13.433 -35.558  29.605  1.00  0.00           H  
ATOM   1358  HD2 TYR A  81      15.153 -32.877  26.695  1.00  0.00           H  
ATOM   1359  HE1 TYR A  81      14.772 -34.468  31.382  1.00  0.00           H  
ATOM   1360  HE2 TYR A  81      16.471 -31.788  28.460  1.00  0.00           H  
ATOM   1361  HH  TYR A  81      17.112 -31.851  30.669  1.00  0.00           H  
ATOM   1362  N   ARG A  82      11.019 -33.598  28.688  1.00 68.60           N  
ATOM   1363  CA  ARG A  82      10.261 -33.539  29.939  1.00 68.80           C  
ATOM   1364  C   ARG A  82       8.743 -33.653  29.728  1.00 65.94           C  
ATOM   1365  O   ARG A  82       8.064 -34.216  30.586  1.00 65.26           O  
ATOM   1366  CB  ARG A  82      10.589 -32.233  30.690  1.00 71.33           C  
ATOM   1367  CG  ARG A  82      12.084 -32.010  30.974  1.00 74.21           C  
ATOM   1368  CD  ARG A  82      12.318 -30.750  31.822  1.00 76.05           C  
ATOM   1369  NE  ARG A  82      13.742 -30.388  31.937  1.00 78.45           N  
ATOM   1370  CZ  ARG A  82      14.463 -29.647  31.073  1.00 80.44           C  
ATOM   1371  NH1 ARG A  82      13.954 -29.196  29.915  1.00 80.94           N  
ATOM   1372  NH2 ARG A  82      15.730 -29.343  31.383  1.00 81.31           N1+
ATOM   1373  H   ARG A  82      11.494 -32.747  28.420  1.00 68.60           H  
ATOM   1374  HA  ARG A  82      10.577 -34.381  30.558  1.00 68.80           H  
ATOM   1375  HB3 ARG A  82      10.047 -32.220  31.637  1.00 71.33           H  
ATOM   1376  HB2 ARG A  82      10.213 -31.383  30.118  1.00 71.33           H  
ATOM   1377  HG3 ARG A  82      12.696 -32.007  30.071  1.00 74.21           H  
ATOM   1378  HG2 ARG A  82      12.407 -32.874  31.557  1.00 74.21           H  
ATOM   1379  HD3 ARG A  82      12.037 -30.990  32.848  1.00 76.05           H  
ATOM   1380  HD2 ARG A  82      11.680 -29.915  31.530  1.00 76.05           H  
ATOM   1381  HE  ARG A  82      14.213 -30.754  32.752  1.00 78.45           H  
ATOM   1382 HH12 ARG A  82      14.511 -28.631  29.292  1.00 80.94           H  
ATOM   1383 HH11 ARG A  82      13.006 -29.431  29.655  1.00 80.94           H  
ATOM   1384 HH22 ARG A  82      16.288 -28.775  30.763  1.00 81.31           H  
ATOM   1385 HH21 ARG A  82      16.132 -29.666  32.251  1.00 81.31           H  
ATOM   1386  N   SER A  83       8.251 -33.134  28.590  1.00 64.00           N  
ATOM   1387  CA  SER A  83       6.853 -33.225  28.177  1.00 61.78           C  
ATOM   1388  C   SER A  83       6.484 -34.637  27.692  1.00 58.11           C  
ATOM   1389  O   SER A  83       5.358 -35.066  27.933  1.00 58.02           O  
ATOM   1390  CB  SER A  83       6.576 -32.191  27.067  1.00  0.00           C  
ATOM   1391  OG  SER A  83       6.636 -30.878  27.586  1.00  0.00           O  
ATOM   1392  H   SER A  83       8.877 -32.686  27.935  1.00 64.00           H  
ATOM   1393  HA  SER A  83       6.216 -32.996  29.033  1.00 61.78           H  
ATOM   1394  HB3 SER A  83       5.579 -32.337  26.649  1.00  0.00           H  
ATOM   1395  HB2 SER A  83       7.280 -32.290  26.241  1.00  0.00           H  
ATOM   1396  HG  SER A  83       5.870 -30.737  28.149  1.00  0.00           H  
ATOM   1397  N   LEU A  84       7.432 -35.325  27.029  1.00 54.63           N  
ATOM   1398  CA  LEU A  84       7.235 -36.653  26.451  1.00 51.11           C  
ATOM   1399  C   LEU A  84       7.215 -37.753  27.536  1.00 49.56           C  
ATOM   1400  O   LEU A  84       8.063 -37.709  28.429  1.00 49.56           O  
ATOM   1401  CB  LEU A  84       8.362 -36.963  25.442  1.00 50.37           C  
ATOM   1402  CG  LEU A  84       8.579 -35.942  24.302  1.00 50.10           C  
ATOM   1403  CD1 LEU A  84       9.665 -36.466  23.349  1.00 50.55           C  
ATOM   1404  CD2 LEU A  84       7.296 -35.557  23.534  1.00 49.59           C  
ATOM   1405  H   LEU A  84       8.348 -34.917  26.905  1.00 54.63           H  
ATOM   1406  HA  LEU A  84       6.298 -36.610  25.911  1.00 51.11           H  
ATOM   1407  HB3 LEU A  84       8.154 -37.940  25.004  1.00 50.37           H  
ATOM   1408  HB2 LEU A  84       9.307 -37.080  25.976  1.00 50.37           H  
ATOM   1409  HG  LEU A  84       8.966 -35.024  24.744  1.00 50.10           H  
ATOM   1410 HD11 LEU A  84       9.589 -36.032  22.353  1.00 50.55           H  
ATOM   1411 HD12 LEU A  84      10.653 -36.228  23.740  1.00 50.55           H  
ATOM   1412 HD13 LEU A  84       9.618 -37.549  23.234  1.00 50.55           H  
ATOM   1413 HD21 LEU A  84       7.412 -35.628  22.452  1.00 49.59           H  
ATOM   1414 HD22 LEU A  84       6.456 -36.195  23.791  1.00 49.59           H  
ATOM   1415 HD23 LEU A  84       7.006 -34.530  23.759  1.00 49.59           H  
ATOM   1416  N   PRO A  85       6.321 -38.764  27.410  1.00 48.16           N  
ATOM   1417  CA  PRO A  85       5.195 -38.866  26.457  1.00 46.59           C  
ATOM   1418  C   PRO A  85       4.068 -37.859  26.758  1.00 44.95           C  
ATOM   1419  O   PRO A  85       3.540 -37.874  27.869  1.00 43.87           O  
ATOM   1420  CB  PRO A  85       4.711 -40.325  26.617  1.00 46.78           C  
ATOM   1421  CG  PRO A  85       5.870 -41.056  27.273  1.00 47.49           C  
ATOM   1422  CD  PRO A  85       6.452 -39.994  28.186  1.00 47.68           C  
ATOM   1423  HA  PRO A  85       5.590 -38.734  25.451  1.00 46.59           H  
ATOM   1424  HB3 PRO A  85       4.418 -40.782  25.673  1.00 46.78           H  
ATOM   1425  HB2 PRO A  85       3.841 -40.386  27.270  1.00 46.78           H  
ATOM   1426  HG3 PRO A  85       6.605 -41.326  26.514  1.00 47.49           H  
ATOM   1427  HG2 PRO A  85       5.585 -41.963  27.802  1.00 47.49           H  
ATOM   1428  HD2 PRO A  85       5.866 -39.899  29.101  1.00 47.68           H  
ATOM   1429  HD3 PRO A  85       7.481 -40.235  28.460  1.00 47.68           H  
ATOM   1430  N   VAL A  86       3.734 -37.005  25.774  1.00 44.98           N  
ATOM   1431  CA  VAL A  86       2.609 -36.068  25.844  1.00 44.91           C  
ATOM   1432  C   VAL A  86       1.454 -36.629  24.997  1.00 46.11           C  
ATOM   1433  O   VAL A  86       1.676 -37.086  23.874  1.00 46.28           O  
ATOM   1434  CB  VAL A  86       2.987 -34.626  25.391  1.00  0.00           C  
ATOM   1435  CG1 VAL A  86       3.465 -34.497  23.937  1.00  0.00           C  
ATOM   1436  CG2 VAL A  86       1.860 -33.610  25.655  1.00  0.00           C  
ATOM   1437  H   VAL A  86       4.202 -37.066  24.880  1.00 44.98           H  
ATOM   1438  HA  VAL A  86       2.265 -35.992  26.878  1.00 44.91           H  
ATOM   1439  HB  VAL A  86       3.827 -34.316  26.012  1.00  0.00           H  
ATOM   1440 HG11 VAL A  86       3.821 -33.485  23.740  1.00  0.00           H  
ATOM   1441 HG12 VAL A  86       4.293 -35.174  23.739  1.00  0.00           H  
ATOM   1442 HG13 VAL A  86       2.667 -34.701  23.225  1.00  0.00           H  
ATOM   1443 HG21 VAL A  86       2.189 -32.595  25.430  1.00  0.00           H  
ATOM   1444 HG22 VAL A  86       0.977 -33.809  25.047  1.00  0.00           H  
ATOM   1445 HG23 VAL A  86       1.555 -33.626  26.702  1.00  0.00           H  
ATOM   1446  N   ARG A  87       0.257 -36.637  25.597  1.00 46.90           N  
ATOM   1447  CA  ARG A  87      -0.892 -37.414  25.146  1.00 47.39           C  
ATOM   1448  C   ARG A  87      -2.070 -36.464  24.905  1.00 47.21           C  
ATOM   1449  O   ARG A  87      -2.687 -36.015  25.871  1.00 47.45           O  
ATOM   1450  CB  ARG A  87      -1.221 -38.462  26.231  1.00 47.40           C  
ATOM   1451  CG  ARG A  87      -0.057 -39.392  26.609  1.00 48.04           C  
ATOM   1452  CD  ARG A  87      -0.455 -40.412  27.690  1.00 47.76           C  
ATOM   1453  NE  ARG A  87       0.720 -41.043  28.311  1.00 48.41           N  
ATOM   1454  CZ  ARG A  87       1.545 -40.491  29.223  1.00 48.42           C  
ATOM   1455  NH1 ARG A  87       1.377 -39.240  29.675  1.00 48.26           N  
ATOM   1456  NH2 ARG A  87       2.574 -41.206  29.689  1.00 48.58           N1+
ATOM   1457  H   ARG A  87       0.155 -36.198  26.502  1.00 46.90           H  
ATOM   1458  HA  ARG A  87      -0.671 -37.946  24.220  1.00 47.39           H  
ATOM   1459  HB3 ARG A  87      -2.083 -39.054  25.925  1.00 47.40           H  
ATOM   1460  HB2 ARG A  87      -1.502 -37.936  27.141  1.00 47.40           H  
ATOM   1461  HG3 ARG A  87       0.846 -38.848  26.887  1.00 48.04           H  
ATOM   1462  HG2 ARG A  87       0.200 -39.935  25.702  1.00 48.04           H  
ATOM   1463  HD3 ARG A  87      -0.953 -41.242  27.190  1.00 47.76           H  
ATOM   1464  HD2 ARG A  87      -1.173 -40.024  28.413  1.00 47.76           H  
ATOM   1465  HE  ARG A  87       0.990 -41.940  27.920  1.00 48.41           H  
ATOM   1466 HH12 ARG A  87       2.047 -38.822  30.304  1.00 48.26           H  
ATOM   1467 HH11 ARG A  87       0.595 -38.689  29.350  1.00 48.26           H  
ATOM   1468 HH22 ARG A  87       3.220 -40.807  30.354  1.00 48.58           H  
ATOM   1469 HH21 ARG A  87       2.760 -42.132  29.319  1.00 48.58           H  
ATOM   1470  N   LEU A  88      -2.345 -36.166  23.626  1.00 47.13           N  
ATOM   1471  CA  LEU A  88      -3.407 -35.253  23.203  1.00 46.87           C  
ATOM   1472  C   LEU A  88      -4.630 -36.064  22.748  1.00 48.01           C  
ATOM   1473  O   LEU A  88      -4.561 -36.722  21.712  1.00 48.97           O  
ATOM   1474  CB  LEU A  88      -2.886 -34.339  22.067  1.00 46.12           C  
ATOM   1475  CG  LEU A  88      -1.681 -33.440  22.434  1.00 45.39           C  
ATOM   1476  CD1 LEU A  88      -1.237 -32.598  21.217  1.00 44.92           C  
ATOM   1477  CD2 LEU A  88      -1.939 -32.564  23.678  1.00 44.67           C  
ATOM   1478  H   LEU A  88      -1.800 -36.588  22.885  1.00 47.13           H  
ATOM   1479  HA  LEU A  88      -3.710 -34.617  24.034  1.00 46.87           H  
ATOM   1480  HB3 LEU A  88      -3.704 -33.698  21.732  1.00 46.12           H  
ATOM   1481  HB2 LEU A  88      -2.613 -34.953  21.207  1.00 46.12           H  
ATOM   1482  HG  LEU A  88      -0.844 -34.099  22.673  1.00 45.39           H  
ATOM   1483 HD11 LEU A  88      -0.169 -32.715  21.030  1.00 44.92           H  
ATOM   1484 HD12 LEU A  88      -1.755 -32.893  20.303  1.00 44.92           H  
ATOM   1485 HD13 LEU A  88      -1.428 -31.533  21.351  1.00 44.92           H  
ATOM   1486 HD21 LEU A  88      -1.518 -31.563  23.580  1.00 44.67           H  
ATOM   1487 HD22 LEU A  88      -3.003 -32.444  23.880  1.00 44.67           H  
ATOM   1488 HD23 LEU A  88      -1.487 -33.012  24.564  1.00 44.67           H  
ATOM   1489  N   ALA A  89      -5.718 -35.994  23.532  1.00 47.95           N  
ATOM   1490  CA  ALA A  89      -7.002 -36.649  23.265  1.00 48.32           C  
ATOM   1491  C   ALA A  89      -8.026 -35.654  22.700  1.00 48.96           C  
ATOM   1492  O   ALA A  89      -7.929 -34.467  22.996  1.00 49.18           O  
ATOM   1493  CB  ALA A  89      -7.518 -37.243  24.583  1.00 47.77           C  
ATOM   1494  H   ALA A  89      -5.685 -35.417  24.364  1.00 47.95           H  
ATOM   1495  HA  ALA A  89      -6.874 -37.452  22.543  1.00 48.32           H  
ATOM   1496  HB1 ALA A  89      -8.472 -37.743  24.423  1.00 47.77           H  
ATOM   1497  HB2 ALA A  89      -6.822 -37.978  24.986  1.00 47.77           H  
ATOM   1498  HB3 ALA A  89      -7.667 -36.484  25.350  1.00 47.77           H  
ATOM   1499  N   ASP A  90      -9.001 -36.139  21.912  1.00 49.17           N  
ATOM   1500  CA  ASP A  90     -10.025 -35.290  21.293  1.00 49.63           C  
ATOM   1501  C   ASP A  90     -11.222 -36.155  20.866  1.00 49.91           C  
ATOM   1502  O   ASP A  90     -11.039 -37.134  20.141  1.00 50.59           O  
ATOM   1503  CB  ASP A  90      -9.433 -34.455  20.121  1.00 50.94           C  
ATOM   1504  CG  ASP A  90     -10.314 -33.404  19.420  1.00 51.94           C  
ATOM   1505  OD1 ASP A  90     -11.354 -32.996  19.980  1.00 52.45           O  
ATOM   1506  OD2 ASP A  90      -9.854 -32.918  18.364  1.00 52.23           O1-
ATOM   1507  H   ASP A  90      -9.036 -37.124  21.684  1.00 49.17           H  
ATOM   1508  HA  ASP A  90     -10.379 -34.599  22.062  1.00 49.63           H  
ATOM   1509  HB3 ASP A  90      -9.024 -35.136  19.373  1.00 50.94           H  
ATOM   1510  HB2 ASP A  90      -8.579 -33.902  20.508  1.00 50.94           H  
ATOM   1511  N   PHE A  91     -12.424 -35.741  21.304  1.00 49.30           N  
ATOM   1512  CA  PHE A  91     -13.713 -36.330  20.925  1.00 48.56           C  
ATOM   1513  C   PHE A  91     -14.380 -35.646  19.712  1.00 48.24           C  
ATOM   1514  O   PHE A  91     -15.521 -35.985  19.405  1.00 48.64           O  
ATOM   1515  CB  PHE A  91     -14.663 -36.356  22.146  1.00 48.16           C  
ATOM   1516  CG  PHE A  91     -14.303 -37.356  23.230  1.00 48.69           C  
ATOM   1517  CD1 PHE A  91     -14.582 -38.729  23.060  1.00 48.73           C  
ATOM   1518  CD2 PHE A  91     -13.584 -36.940  24.368  1.00 48.80           C  
ATOM   1519  CE1 PHE A  91     -14.217 -39.638  24.046  1.00 48.63           C  
ATOM   1520  CE2 PHE A  91     -13.237 -37.861  25.345  1.00 48.83           C  
ATOM   1521  CZ  PHE A  91     -13.557 -39.203  25.188  1.00 48.81           C  
ATOM   1522  H   PHE A  91     -12.472 -34.917  21.885  1.00 49.30           H  
ATOM   1523  HA  PHE A  91     -13.548 -37.359  20.625  1.00 48.56           H  
ATOM   1524  HB3 PHE A  91     -15.680 -36.600  21.836  1.00 48.16           H  
ATOM   1525  HB2 PHE A  91     -14.723 -35.361  22.589  1.00 48.16           H  
ATOM   1526  HD1 PHE A  91     -15.090 -39.076  22.172  1.00 48.73           H  
ATOM   1527  HD2 PHE A  91     -13.318 -35.903  24.490  1.00 48.80           H  
ATOM   1528  HE1 PHE A  91     -14.448 -40.687  23.924  1.00 48.63           H  
ATOM   1529  HE2 PHE A  91     -12.707 -37.531  26.225  1.00 48.83           H  
ATOM   1530  HZ  PHE A  91     -13.282 -39.911  25.955  1.00 48.81           H  
ATOM   1531  N   GLY A  92     -13.687 -34.693  19.062  1.00 47.56           N  
ATOM   1532  CA  GLY A  92     -14.176 -33.830  17.982  1.00 47.21           C  
ATOM   1533  C   GLY A  92     -14.759 -34.608  16.793  1.00 47.67           C  
ATOM   1534  O   GLY A  92     -14.247 -35.664  16.417  1.00 48.33           O  
ATOM   1535  H   GLY A  92     -12.757 -34.473  19.399  1.00 47.56           H  
ATOM   1536  HA3 GLY A  92     -13.344 -33.222  17.629  1.00 47.21           H  
ATOM   1537  HA2 GLY A  92     -14.920 -33.146  18.391  1.00 47.21           H  
ATOM   1538  N   VAL A  93     -15.838 -34.054  16.213  1.00 47.29           N  
ATOM   1539  CA  VAL A  93     -16.641 -34.684  15.164  1.00 47.17           C  
ATOM   1540  C   VAL A  93     -15.870 -34.766  13.833  1.00 48.75           C  
ATOM   1541  O   VAL A  93     -15.452 -33.740  13.295  1.00 49.29           O  
ATOM   1542  CB  VAL A  93     -17.972 -33.923  14.892  1.00 45.90           C  
ATOM   1543  CG1 VAL A  93     -18.894 -34.686  13.918  1.00 45.31           C  
ATOM   1544  CG2 VAL A  93     -18.755 -33.605  16.178  1.00 45.36           C  
ATOM   1545  H   VAL A  93     -16.200 -33.186  16.577  1.00 47.29           H  
ATOM   1546  HA  VAL A  93     -16.885 -35.695  15.493  1.00 47.17           H  
ATOM   1547  HB  VAL A  93     -17.741 -32.964  14.427  1.00 45.90           H  
ATOM   1548 HG11 VAL A  93     -19.819 -34.136  13.745  1.00 45.31           H  
ATOM   1549 HG12 VAL A  93     -18.436 -34.847  12.944  1.00 45.31           H  
ATOM   1550 HG13 VAL A  93     -19.159 -35.666  14.317  1.00 45.31           H  
ATOM   1551 HG21 VAL A  93     -19.659 -33.039  15.952  1.00 45.36           H  
ATOM   1552 HG22 VAL A  93     -19.061 -34.515  16.690  1.00 45.36           H  
ATOM   1553 HG23 VAL A  93     -18.174 -33.004  16.877  1.00 45.36           H  
ATOM   1554  N   LEU A  94     -15.741 -36.002  13.337  1.00 49.66           N  
ATOM   1555  CA  LEU A  94     -15.153 -36.350  12.052  1.00 51.08           C  
ATOM   1556  C   LEU A  94     -16.277 -36.562  11.026  1.00 54.14           C  
ATOM   1557  O   LEU A  94     -17.333 -37.095  11.373  1.00 53.36           O  
ATOM   1558  CB  LEU A  94     -14.311 -37.639  12.208  1.00 50.28           C  
ATOM   1559  CG  LEU A  94     -13.207 -37.572  13.290  1.00 49.95           C  
ATOM   1560  CD1 LEU A  94     -12.444 -38.906  13.403  1.00 49.78           C  
ATOM   1561  CD2 LEU A  94     -12.247 -36.394  13.066  1.00 50.05           C  
ATOM   1562  H   LEU A  94     -16.151 -36.780  13.840  1.00 49.66           H  
ATOM   1563  HA  LEU A  94     -14.514 -35.535  11.718  1.00 51.08           H  
ATOM   1564  HB3 LEU A  94     -13.860 -37.882  11.245  1.00 50.28           H  
ATOM   1565  HB2 LEU A  94     -14.975 -38.471  12.444  1.00 50.28           H  
ATOM   1566  HG  LEU A  94     -13.684 -37.414  14.258  1.00 49.95           H  
ATOM   1567 HD11 LEU A  94     -11.363 -38.783  13.448  1.00 49.78           H  
ATOM   1568 HD12 LEU A  94     -12.738 -39.432  14.310  1.00 49.78           H  
ATOM   1569 HD13 LEU A  94     -12.645 -39.561  12.557  1.00 49.78           H  
ATOM   1570 HD21 LEU A  94     -11.243 -36.603  13.425  1.00 50.05           H  
ATOM   1571 HD22 LEU A  94     -12.168 -36.131  12.013  1.00 50.05           H  
ATOM   1572 HD23 LEU A  94     -12.596 -35.519  13.609  1.00 50.05           H  
ATOM   1573  N   HIS A  95     -16.015 -36.156   9.777  1.00 57.74           N  
ATOM   1574  CA  HIS A  95     -16.914 -36.340   8.641  1.00 60.78           C  
ATOM   1575  C   HIS A  95     -16.132 -36.940   7.470  1.00 62.71           C  
ATOM   1576  O   HIS A  95     -15.077 -36.416   7.109  1.00 62.41           O  
ATOM   1577  CB  HIS A  95     -17.550 -35.001   8.225  1.00 62.00           C  
ATOM   1578  CG  HIS A  95     -18.535 -34.412   9.199  1.00 62.12           C  
ATOM   1579  ND1 HIS A  95     -18.164 -33.568  10.232  1.00 61.74           N  
ATOM   1580  CD2 HIS A  95     -19.909 -34.495   9.262  1.00 62.17           C  
ATOM   1581  CE1 HIS A  95     -19.285 -33.188  10.849  1.00 61.48           C  
ATOM   1582  NE2 HIS A  95     -20.383 -33.716  10.320  1.00 61.67           N  
ATOM   1583  H   HIS A  95     -15.117 -35.738   9.566  1.00 57.74           H  
ATOM   1584  HA  HIS A  95     -17.719 -37.029   8.900  1.00 60.78           H  
ATOM   1585  HB3 HIS A  95     -18.095 -35.135   7.293  1.00 62.00           H  
ATOM   1586  HB2 HIS A  95     -16.775 -34.264   8.020  1.00 62.00           H  
ATOM   1587  HD1 HIS A  95     -17.223 -33.284  10.466  1.00 61.74           H  
ATOM   1588  HD2 HIS A  95     -20.588 -35.042   8.626  1.00 62.17           H  
ATOM   1589  HE1 HIS A  95     -19.298 -32.521  11.698  1.00 61.48           H  
ATOM   1590  N   ARG A  96     -16.692 -38.011   6.888  1.00 65.31           N  
ATOM   1591  CA  ARG A  96     -16.164 -38.691   5.709  1.00 68.64           C  
ATOM   1592  C   ARG A  96     -17.292 -38.915   4.703  1.00 73.69           C  
ATOM   1593  O   ARG A  96     -18.403 -39.266   5.098  1.00 74.00           O  
ATOM   1594  CB  ARG A  96     -15.537 -40.043   6.102  1.00 66.93           C  
ATOM   1595  CG  ARG A  96     -14.362 -39.915   7.078  1.00 65.25           C  
ATOM   1596  CD  ARG A  96     -13.726 -41.270   7.405  1.00 64.07           C  
ATOM   1597  NE  ARG A  96     -12.541 -41.091   8.253  1.00 62.82           N  
ATOM   1598  CZ  ARG A  96     -11.874 -42.026   8.950  1.00 61.63           C  
ATOM   1599  NH1 ARG A  96     -12.192 -43.328   8.923  1.00 61.35           N  
ATOM   1600  NH2 ARG A  96     -10.853 -41.629   9.710  1.00 60.99           N1+
ATOM   1601  H   ARG A  96     -17.556 -38.385   7.259  1.00 65.31           H  
ATOM   1602  HA  ARG A  96     -15.408 -38.065   5.235  1.00 68.64           H  
ATOM   1603  HB3 ARG A  96     -15.187 -40.548   5.199  1.00 66.93           H  
ATOM   1604  HB2 ARG A  96     -16.297 -40.694   6.539  1.00 66.93           H  
ATOM   1605  HG3 ARG A  96     -14.755 -39.502   8.008  1.00 65.25           H  
ATOM   1606  HG2 ARG A  96     -13.620 -39.202   6.717  1.00 65.25           H  
ATOM   1607  HD3 ARG A  96     -13.515 -41.847   6.505  1.00 64.07           H  
ATOM   1608  HD2 ARG A  96     -14.439 -41.851   7.990  1.00 64.07           H  
ATOM   1609  HE  ARG A  96     -12.240 -40.132   8.371  1.00 62.82           H  
ATOM   1610 HH12 ARG A  96     -11.632 -43.991   9.447  1.00 61.35           H  
ATOM   1611 HH11 ARG A  96     -12.967 -43.661   8.368  1.00 61.35           H  
ATOM   1612 HH22 ARG A  96     -10.355 -42.307  10.279  1.00 60.99           H  
ATOM   1613 HH21 ARG A  96     -10.626 -40.647   9.795  1.00 60.99           H  
ATOM   1614  N   ASN A  97     -16.973 -38.724   3.415  1.00 78.47           N  
ATOM   1615  CA  ASN A  97     -17.888 -38.929   2.295  1.00 82.63           C  
ATOM   1616  C   ASN A  97     -17.964 -40.426   1.937  1.00 85.36           C  
ATOM   1617  O   ASN A  97     -17.246 -40.893   1.054  1.00 85.63           O  
ATOM   1618  CB  ASN A  97     -17.439 -38.018   1.131  1.00 84.12           C  
ATOM   1619  CG  ASN A  97     -18.393 -38.034  -0.069  1.00 85.04           C  
ATOM   1620  OD1 ASN A  97     -19.605 -37.903   0.090  1.00 85.10           O  
ATOM   1621  ND2 ASN A  97     -17.845 -38.188  -1.275  1.00 85.58           N  
ATOM   1622  H   ASN A  97     -16.035 -38.436   3.174  1.00 78.47           H  
ATOM   1623  HA  ASN A  97     -18.888 -38.613   2.597  1.00 82.63           H  
ATOM   1624  HB3 ASN A  97     -16.428 -38.270   0.816  1.00 84.12           H  
ATOM   1625  HB2 ASN A  97     -17.396 -36.986   1.482  1.00 84.12           H  
ATOM   1626 HD22 ASN A  97     -18.426 -38.199  -2.100  1.00 85.58           H  
ATOM   1627 HD21 ASN A  97     -16.846 -38.324  -1.367  1.00 85.58           H  
ATOM   1628  N   GLU A  98     -18.845 -41.135   2.659  1.00 87.78           N  
ATOM   1629  CA  GLU A  98     -19.188 -42.538   2.443  1.00 90.62           C  
ATOM   1630  C   GLU A  98     -20.360 -42.630   1.450  1.00 89.95           C  
ATOM   1631  O   GLU A  98     -21.248 -41.777   1.478  1.00 89.55           O  
ATOM   1632  CB  GLU A  98     -19.542 -43.150   3.821  1.00 93.31           C  
ATOM   1633  CG  GLU A  98     -19.809 -44.674   3.844  1.00 96.69           C  
ATOM   1634  CD  GLU A  98     -18.599 -45.582   3.561  1.00 98.99           C  
ATOM   1635  OE1 GLU A  98     -18.851 -46.792   3.385  1.00 99.59           O  
ATOM   1636  OE2 GLU A  98     -17.448 -45.089   3.539  1.00 99.65           O1-
ATOM   1637  H   GLU A  98     -19.358 -40.667   3.391  1.00 87.78           H  
ATOM   1638  HA  GLU A  98     -18.325 -43.053   2.020  1.00 90.62           H  
ATOM   1639  HB3 GLU A  98     -20.435 -42.656   4.207  1.00 93.31           H  
ATOM   1640  HB2 GLU A  98     -18.760 -42.907   4.543  1.00 93.31           H  
ATOM   1641  HG3 GLU A  98     -20.619 -44.926   3.157  1.00 96.69           H  
ATOM   1642  HG2 GLU A  98     -20.176 -44.936   4.836  1.00 96.69           H  
ATOM   1643  N   ILE A  99     -20.351 -43.665   0.595  1.00 89.56           N  
ATOM   1644  CA  ILE A  99     -21.379 -43.904  -0.424  1.00 89.61           C  
ATOM   1645  C   ILE A  99     -22.726 -44.317   0.212  1.00 90.25           C  
ATOM   1646  O   ILE A  99     -22.735 -45.092   1.168  1.00 90.65           O  
ATOM   1647  CB  ILE A  99     -20.902 -44.978  -1.451  1.00  0.00           C  
ATOM   1648  CG1 ILE A  99     -19.690 -44.444  -2.253  1.00  0.00           C  
ATOM   1649  CG2 ILE A  99     -21.994 -45.481  -2.424  1.00  0.00           C  
ATOM   1650  CD1 ILE A  99     -18.970 -45.506  -3.098  1.00  0.00           C  
ATOM   1651  H   ILE A  99     -19.598 -44.337   0.637  1.00 89.56           H  
ATOM   1652  HA  ILE A  99     -21.533 -42.966  -0.962  1.00 89.61           H  
ATOM   1653  HB  ILE A  99     -20.558 -45.844  -0.881  1.00  0.00           H  
ATOM   1654 HG13 ILE A  99     -18.953 -44.001  -1.583  1.00  0.00           H  
ATOM   1655 HG12 ILE A  99     -20.017 -43.632  -2.904  1.00  0.00           H  
ATOM   1656 HG21 ILE A  99     -21.588 -46.170  -3.164  1.00  0.00           H  
ATOM   1657 HG22 ILE A  99     -22.778 -46.032  -1.908  1.00  0.00           H  
ATOM   1658 HG23 ILE A  99     -22.456 -44.654  -2.964  1.00  0.00           H  
ATOM   1659 HD11 ILE A  99     -17.911 -45.266  -3.202  1.00  0.00           H  
ATOM   1660 HD12 ILE A  99     -19.039 -46.497  -2.649  1.00  0.00           H  
ATOM   1661 HD13 ILE A  99     -19.392 -45.562  -4.102  1.00  0.00           H  
ATOM   1662  N   SER A 100     -23.833 -43.781  -0.332  1.00 90.37           N  
ATOM   1663  CA  SER A 100     -25.202 -43.959   0.170  1.00 90.26           C  
ATOM   1664  C   SER A 100     -25.737 -45.406   0.161  1.00 90.41           C  
ATOM   1665  O   SER A 100     -26.593 -45.720   0.986  1.00 90.10           O  
ATOM   1666  CB  SER A 100     -26.138 -42.983  -0.571  1.00 90.76           C  
ATOM   1667  OG  SER A 100     -26.323 -43.340  -1.927  1.00 91.53           O  
ATOM   1668  H   SER A 100     -23.745 -43.174  -1.135  1.00 90.37           H  
ATOM   1669  HA  SER A 100     -25.185 -43.652   1.214  1.00 90.26           H  
ATOM   1670  HB3 SER A 100     -25.753 -41.964  -0.520  1.00 90.76           H  
ATOM   1671  HB2 SER A 100     -27.117 -42.967  -0.088  1.00 90.76           H  
ATOM   1672  HG  SER A 100     -26.911 -44.099  -1.969  1.00 91.53           H  
ATOM   1673  N   GLY A 101     -25.213 -46.257  -0.737  1.00 91.22           N  
ATOM   1674  CA  GLY A 101     -25.552 -47.678  -0.816  1.00 91.57           C  
ATOM   1675  C   GLY A 101     -24.802 -48.516   0.235  1.00 90.24           C  
ATOM   1676  O   GLY A 101     -25.226 -49.636   0.510  1.00 89.75           O  
ATOM   1677  H   GLY A 101     -24.520 -45.915  -1.387  1.00 91.22           H  
ATOM   1678  HA3 GLY A 101     -25.287 -48.044  -1.807  1.00 91.57           H  
ATOM   1679  HA2 GLY A 101     -26.628 -47.822  -0.702  1.00 91.57           H  
ATOM   1680  N   SER A 102     -23.712 -47.986   0.821  1.00 89.61           N  
ATOM   1681  CA  SER A 102     -22.933 -48.639   1.876  1.00 89.08           C  
ATOM   1682  C   SER A 102     -23.424 -48.275   3.288  1.00 88.13           C  
ATOM   1683  O   SER A 102     -23.230 -49.078   4.201  1.00 88.60           O  
ATOM   1684  CB  SER A 102     -21.445 -48.277   1.712  1.00  0.00           C  
ATOM   1685  OG  SER A 102     -20.879 -48.991   0.632  1.00  0.00           O  
ATOM   1686  H   SER A 102     -23.418 -47.052   0.571  1.00 89.61           H  
ATOM   1687  HA  SER A 102     -23.026 -49.724   1.787  1.00 89.08           H  
ATOM   1688  HB3 SER A 102     -20.889 -48.553   2.607  1.00  0.00           H  
ATOM   1689  HB2 SER A 102     -21.296 -47.208   1.565  1.00  0.00           H  
ATOM   1690  HG  SER A 102     -21.269 -48.670  -0.184  1.00  0.00           H  
ATOM   1691  N   LEU A 103     -24.055 -47.094   3.444  1.00 86.81           N  
ATOM   1692  CA  LEU A 103     -24.631 -46.589   4.695  1.00 85.53           C  
ATOM   1693  C   LEU A 103     -25.712 -47.534   5.249  1.00 85.27           C  
ATOM   1694  O   LEU A 103     -26.644 -47.880   4.522  1.00 86.41           O  
ATOM   1695  CB  LEU A 103     -25.210 -45.176   4.452  1.00 84.99           C  
ATOM   1696  CG  LEU A 103     -24.143 -44.064   4.326  1.00 85.44           C  
ATOM   1697  CD1 LEU A 103     -24.752 -42.752   3.791  1.00 85.47           C  
ATOM   1698  CD2 LEU A 103     -23.389 -43.852   5.652  1.00 85.38           C  
ATOM   1699  H   LEU A 103     -24.176 -46.498   2.637  1.00 86.81           H  
ATOM   1700  HA  LEU A 103     -23.822 -46.534   5.426  1.00 85.53           H  
ATOM   1701  HB3 LEU A 103     -25.889 -44.905   5.264  1.00 84.99           H  
ATOM   1702  HB2 LEU A 103     -25.828 -45.202   3.554  1.00 84.99           H  
ATOM   1703  HG  LEU A 103     -23.412 -44.392   3.588  1.00 85.44           H  
ATOM   1704 HD11 LEU A 103     -24.190 -42.396   2.927  1.00 85.47           H  
ATOM   1705 HD12 LEU A 103     -25.787 -42.879   3.472  1.00 85.47           H  
ATOM   1706 HD13 LEU A 103     -24.751 -41.949   4.527  1.00 85.47           H  
ATOM   1707 HD21 LEU A 103     -23.373 -42.814   5.975  1.00 85.38           H  
ATOM   1708 HD22 LEU A 103     -23.854 -44.409   6.461  1.00 85.38           H  
ATOM   1709 HD23 LEU A 103     -22.354 -44.185   5.574  1.00 85.38           H  
ATOM   1710  N   SER A 104     -25.543 -47.946   6.516  1.00 83.24           N  
ATOM   1711  CA  SER A 104     -26.362 -48.967   7.165  1.00 80.86           C  
ATOM   1712  C   SER A 104     -26.299 -48.779   8.686  1.00 78.12           C  
ATOM   1713  O   SER A 104     -25.401 -49.322   9.332  1.00 77.98           O  
ATOM   1714  CB  SER A 104     -25.897 -50.377   6.724  1.00  0.00           C  
ATOM   1715  OG  SER A 104     -26.561 -50.776   5.542  1.00  0.00           O  
ATOM   1716  H   SER A 104     -24.767 -47.592   7.058  1.00 83.24           H  
ATOM   1717  HA  SER A 104     -27.408 -48.835   6.878  1.00 80.86           H  
ATOM   1718  HB3 SER A 104     -26.139 -51.124   7.481  1.00  0.00           H  
ATOM   1719  HB2 SER A 104     -24.817 -50.417   6.577  1.00  0.00           H  
ATOM   1720  HG  SER A 104     -26.335 -50.155   4.843  1.00  0.00           H  
ATOM   1721  N   GLY A 105     -27.257 -48.002   9.222  1.00 75.99           N  
ATOM   1722  CA  GLY A 105     -27.408 -47.713  10.651  1.00 74.11           C  
ATOM   1723  C   GLY A 105     -26.183 -46.978  11.217  1.00 73.25           C  
ATOM   1724  O   GLY A 105     -25.543 -46.192  10.519  1.00 73.51           O  
ATOM   1725  H   GLY A 105     -27.938 -47.581   8.608  1.00 75.99           H  
ATOM   1726  HA3 GLY A 105     -27.576 -48.646  11.192  1.00 74.11           H  
ATOM   1727  HA2 GLY A 105     -28.291 -47.091  10.796  1.00 74.11           H  
ATOM   1728  N   LEU A 106     -25.872 -47.250  12.494  1.00 72.14           N  
ATOM   1729  CA  LEU A 106     -24.675 -46.756  13.179  1.00 71.25           C  
ATOM   1730  C   LEU A 106     -23.394 -47.541  12.817  1.00 72.51           C  
ATOM   1731  O   LEU A 106     -22.304 -47.047  13.105  1.00 72.11           O  
ATOM   1732  CB  LEU A 106     -24.909 -46.808  14.703  1.00 69.26           C  
ATOM   1733  CG  LEU A 106     -25.941 -45.813  15.275  1.00 67.38           C  
ATOM   1734  CD1 LEU A 106     -26.151 -46.070  16.784  1.00 66.36           C  
ATOM   1735  CD2 LEU A 106     -25.590 -44.338  14.979  1.00 66.67           C  
ATOM   1736  H   LEU A 106     -26.454 -47.883  13.023  1.00 72.14           H  
ATOM   1737  HA  LEU A 106     -24.504 -45.723  12.882  1.00 71.25           H  
ATOM   1738  HB3 LEU A 106     -23.963 -46.634  15.212  1.00 69.26           H  
ATOM   1739  HB2 LEU A 106     -25.218 -47.820  14.967  1.00 69.26           H  
ATOM   1740  HG  LEU A 106     -26.894 -46.022  14.787  1.00 67.38           H  
ATOM   1741 HD11 LEU A 106     -27.211 -46.184  17.015  1.00 66.36           H  
ATOM   1742 HD12 LEU A 106     -25.653 -46.981  17.119  1.00 66.36           H  
ATOM   1743 HD13 LEU A 106     -25.767 -45.263  17.409  1.00 66.36           H  
ATOM   1744 HD21 LEU A 106     -25.651 -43.702  15.863  1.00 66.67           H  
ATOM   1745 HD22 LEU A 106     -24.584 -44.224  14.580  1.00 66.67           H  
ATOM   1746 HD23 LEU A 106     -26.277 -43.922  14.242  1.00 66.67           H  
ATOM   1747  N   THR A 107     -23.535 -48.733  12.205  1.00 73.90           N  
ATOM   1748  CA  THR A 107     -22.424 -49.612  11.820  1.00 74.93           C  
ATOM   1749  C   THR A 107     -21.593 -49.095  10.622  1.00 75.79           C  
ATOM   1750  O   THR A 107     -20.429 -49.476  10.504  1.00 75.89           O  
ATOM   1751  CB  THR A 107     -22.898 -51.065  11.518  1.00 75.30           C  
ATOM   1752  OG1 THR A 107     -23.414 -51.253  10.212  1.00 75.69           O  
ATOM   1753  CG2 THR A 107     -23.876 -51.637  12.556  1.00 74.77           C  
ATOM   1754  H   THR A 107     -24.462 -49.070  11.989  1.00 73.90           H  
ATOM   1755  HA  THR A 107     -21.750 -49.664  12.674  1.00 74.93           H  
ATOM   1756  HB  THR A 107     -22.009 -51.697  11.559  1.00 75.30           H  
ATOM   1757  HG1 THR A 107     -24.198 -50.704  10.100  1.00 75.69           H  
ATOM   1758 HG21 THR A 107     -24.106 -52.682  12.342  1.00 74.77           H  
ATOM   1759 HG22 THR A 107     -23.447 -51.597  13.558  1.00 74.77           H  
ATOM   1760 HG23 THR A 107     -24.820 -51.092  12.573  1.00 74.77           H  
ATOM   1761  N   ARG A 108     -22.189 -48.227   9.787  1.00 76.54           N  
ATOM   1762  CA  ARG A 108     -21.526 -47.551   8.678  1.00 77.61           C  
ATOM   1763  C   ARG A 108     -22.165 -46.164   8.539  1.00 75.45           C  
ATOM   1764  O   ARG A 108     -23.368 -46.088   8.290  1.00 75.84           O  
ATOM   1765  CB  ARG A 108     -21.639 -48.403   7.392  1.00 80.90           C  
ATOM   1766  CG  ARG A 108     -20.656 -47.978   6.280  1.00 84.19           C  
ATOM   1767  CD  ARG A 108     -19.227 -48.540   6.440  1.00 86.80           C  
ATOM   1768  NE  ARG A 108     -19.152 -49.992   6.177  1.00 89.59           N  
ATOM   1769  CZ  ARG A 108     -18.894 -50.604   5.004  1.00 91.80           C  
ATOM   1770  NH1 ARG A 108     -18.626 -49.926   3.878  1.00 92.27           N  
ATOM   1771  NH2 ARG A 108     -18.909 -51.942   4.957  1.00 92.97           N1+
ATOM   1772  H   ARG A 108     -23.151 -47.962   9.950  1.00 76.54           H  
ATOM   1773  HA  ARG A 108     -20.472 -47.423   8.934  1.00 77.61           H  
ATOM   1774  HB3 ARG A 108     -22.661 -48.366   7.012  1.00 80.90           H  
ATOM   1775  HB2 ARG A 108     -21.468 -49.453   7.632  1.00 80.90           H  
ATOM   1776  HG3 ARG A 108     -20.644 -46.901   6.114  1.00 84.19           H  
ATOM   1777  HG2 ARG A 108     -21.059 -48.393   5.358  1.00 84.19           H  
ATOM   1778  HD3 ARG A 108     -18.949 -48.465   7.491  1.00 86.80           H  
ATOM   1779  HD2 ARG A 108     -18.481 -47.952   5.906  1.00 86.80           H  
ATOM   1780  HE  ARG A 108     -19.373 -50.575   6.971  1.00 89.59           H  
ATOM   1781 HH12 ARG A 108     -18.447 -50.409   3.010  1.00 92.27           H  
ATOM   1782 HH11 ARG A 108     -18.630 -48.911   3.879  1.00 92.27           H  
ATOM   1783 HH22 ARG A 108     -18.726 -52.424   4.089  1.00 92.97           H  
ATOM   1784 HH21 ARG A 108     -19.114 -52.481   5.786  1.00 92.97           H  
ATOM   1785  N   VAL A 109     -21.360 -45.111   8.757  1.00 72.89           N  
ATOM   1786  CA  VAL A 109     -21.807 -43.721   8.890  1.00 70.68           C  
ATOM   1787  C   VAL A 109     -20.806 -42.736   8.255  1.00 69.06           C  
ATOM   1788  O   VAL A 109     -19.611 -43.026   8.186  1.00 69.48           O  
ATOM   1789  CB  VAL A 109     -21.987 -43.318  10.386  1.00 70.34           C  
ATOM   1790  CG1 VAL A 109     -23.222 -43.973  11.017  1.00 70.16           C  
ATOM   1791  CG2 VAL A 109     -20.747 -43.562  11.270  1.00 70.32           C  
ATOM   1792  H   VAL A 109     -20.378 -45.263   8.936  1.00 72.89           H  
ATOM   1793  HA  VAL A 109     -22.762 -43.592   8.379  1.00 70.68           H  
ATOM   1794  HB  VAL A 109     -22.182 -42.245  10.422  1.00 70.34           H  
ATOM   1795 HG11 VAL A 109     -23.385 -43.613  12.033  1.00 70.16           H  
ATOM   1796 HG12 VAL A 109     -24.123 -43.755  10.442  1.00 70.16           H  
ATOM   1797 HG13 VAL A 109     -23.109 -45.055  11.065  1.00 70.16           H  
ATOM   1798 HG21 VAL A 109     -20.946 -43.265  12.300  1.00 70.32           H  
ATOM   1799 HG22 VAL A 109     -20.466 -44.615  11.289  1.00 70.32           H  
ATOM   1800 HG23 VAL A 109     -19.884 -42.993  10.929  1.00 70.32           H  
ATOM   1801  N   ARG A 110     -21.329 -41.569   7.835  1.00 66.94           N  
ATOM   1802  CA  ARG A 110     -20.546 -40.418   7.376  1.00 65.20           C  
ATOM   1803  C   ARG A 110     -20.015 -39.606   8.570  1.00 61.25           C  
ATOM   1804  O   ARG A 110     -18.811 -39.365   8.642  1.00 60.96           O  
ATOM   1805  CB  ARG A 110     -21.413 -39.511   6.473  1.00 66.91           C  
ATOM   1806  CG  ARG A 110     -21.739 -40.107   5.095  1.00 68.87           C  
ATOM   1807  CD  ARG A 110     -22.806 -39.296   4.342  1.00 70.22           C  
ATOM   1808  NE  ARG A 110     -22.924 -39.723   2.938  1.00 72.26           N  
ATOM   1809  CZ  ARG A 110     -23.865 -39.373   2.042  1.00 73.87           C  
ATOM   1810  NH1 ARG A 110     -24.874 -38.542   2.348  1.00 73.94           N  
ATOM   1811  NH2 ARG A 110     -23.785 -39.874   0.804  1.00 74.98           N1+
ATOM   1812  H   ARG A 110     -22.324 -41.421   7.916  1.00 66.94           H  
ATOM   1813  HA  ARG A 110     -19.689 -40.773   6.802  1.00 65.20           H  
ATOM   1814  HB3 ARG A 110     -20.892 -38.567   6.302  1.00 66.91           H  
ATOM   1815  HB2 ARG A 110     -22.339 -39.250   6.989  1.00 66.91           H  
ATOM   1816  HG3 ARG A 110     -22.151 -41.098   5.275  1.00 68.87           H  
ATOM   1817  HG2 ARG A 110     -20.844 -40.263   4.494  1.00 68.87           H  
ATOM   1818  HD3 ARG A 110     -22.679 -38.219   4.455  1.00 70.22           H  
ATOM   1819  HD2 ARG A 110     -23.772 -39.542   4.784  1.00 70.22           H  
ATOM   1820  HE  ARG A 110     -22.207 -40.364   2.620  1.00 72.26           H  
ATOM   1821 HH12 ARG A 110     -25.565 -38.292   1.656  1.00 73.94           H  
ATOM   1822 HH11 ARG A 110     -24.941 -38.156   3.278  1.00 73.94           H  
ATOM   1823 HH22 ARG A 110     -24.462 -39.621   0.099  1.00 74.98           H  
ATOM   1824 HH21 ARG A 110     -23.021 -40.491   0.562  1.00 74.98           H  
ATOM   1825  N   ARG A 111     -20.930 -39.197   9.466  1.00 57.96           N  
ATOM   1826  CA  ARG A 111     -20.659 -38.375  10.645  1.00 55.13           C  
ATOM   1827  C   ARG A 111     -20.443 -39.278  11.863  1.00 54.22           C  
ATOM   1828  O   ARG A 111     -21.270 -40.157  12.113  1.00 54.05           O  
ATOM   1829  CB  ARG A 111     -21.855 -37.410  10.839  1.00 53.29           C  
ATOM   1830  CG  ARG A 111     -21.744 -36.365  11.972  1.00 51.38           C  
ATOM   1831  CD  ARG A 111     -22.079 -36.868  13.393  1.00 49.65           C  
ATOM   1832  NE  ARG A 111     -22.226 -35.747  14.340  1.00 48.13           N  
ATOM   1833  CZ  ARG A 111     -22.117 -35.778  15.683  1.00 46.12           C  
ATOM   1834  NH1 ARG A 111     -21.886 -36.907  16.365  1.00 45.14           N  
ATOM   1835  NH2 ARG A 111     -22.240 -34.636  16.370  1.00 45.14           N1+
ATOM   1836  H   ARG A 111     -21.895 -39.465   9.338  1.00 57.96           H  
ATOM   1837  HA  ARG A 111     -19.763 -37.777  10.471  1.00 55.13           H  
ATOM   1838  HB3 ARG A 111     -22.779 -37.976  10.964  1.00 53.29           H  
ATOM   1839  HB2 ARG A 111     -21.982 -36.856   9.908  1.00 53.29           H  
ATOM   1840  HG3 ARG A 111     -22.323 -35.472  11.731  1.00 51.38           H  
ATOM   1841  HG2 ARG A 111     -20.702 -36.042  11.971  1.00 51.38           H  
ATOM   1842  HD3 ARG A 111     -21.212 -37.407  13.768  1.00 49.65           H  
ATOM   1843  HD2 ARG A 111     -22.917 -37.565  13.413  1.00 49.65           H  
ATOM   1844  HE  ARG A 111     -22.424 -34.855  13.910  1.00 48.13           H  
ATOM   1845 HH12 ARG A 111     -21.762 -36.889  17.369  1.00 45.14           H  
ATOM   1846 HH11 ARG A 111     -21.843 -37.801  15.891  1.00 45.14           H  
ATOM   1847 HH22 ARG A 111     -22.141 -34.640  17.376  1.00 45.14           H  
ATOM   1848 HH21 ARG A 111     -22.424 -33.765  15.895  1.00 45.14           H  
ATOM   1849  N   PHE A 112     -19.364 -39.016  12.618  1.00 53.62           N  
ATOM   1850  CA  PHE A 112     -19.037 -39.747  13.841  1.00 52.61           C  
ATOM   1851  C   PHE A 112     -18.026 -39.002  14.720  1.00 52.64           C  
ATOM   1852  O   PHE A 112     -17.241 -38.207  14.214  1.00 52.33           O  
ATOM   1853  CB  PHE A 112     -18.568 -41.186  13.513  1.00 51.59           C  
ATOM   1854  CG  PHE A 112     -17.341 -41.297  12.624  1.00 50.82           C  
ATOM   1855  CD1 PHE A 112     -17.468 -41.235  11.219  1.00 50.63           C  
ATOM   1856  CD2 PHE A 112     -16.051 -41.302  13.192  1.00 50.22           C  
ATOM   1857  CE1 PHE A 112     -16.337 -41.243  10.416  1.00 50.76           C  
ATOM   1858  CE2 PHE A 112     -14.934 -41.338  12.372  1.00 50.19           C  
ATOM   1859  CZ  PHE A 112     -15.076 -41.304  10.993  1.00 50.48           C  
ATOM   1860  H   PHE A 112     -18.714 -38.287  12.349  1.00 53.62           H  
ATOM   1861  HA  PHE A 112     -19.957 -39.799  14.415  1.00 52.61           H  
ATOM   1862  HB3 PHE A 112     -19.382 -41.748  13.060  1.00 51.59           H  
ATOM   1863  HB2 PHE A 112     -18.353 -41.711  14.444  1.00 51.59           H  
ATOM   1864  HD1 PHE A 112     -18.444 -41.176  10.762  1.00 50.63           H  
ATOM   1865  HD2 PHE A 112     -15.935 -41.292  14.266  1.00 50.22           H  
ATOM   1866  HE1 PHE A 112     -16.442 -41.198   9.342  1.00 50.76           H  
ATOM   1867  HE2 PHE A 112     -13.947 -41.377  12.802  1.00 50.19           H  
ATOM   1868  HZ  PHE A 112     -14.196 -41.316  10.375  1.00 50.48           H  
ATOM   1869  N   GLN A 113     -18.036 -39.327  16.021  1.00 52.63           N  
ATOM   1870  CA  GLN A 113     -17.015 -38.932  16.991  1.00 52.09           C  
ATOM   1871  C   GLN A 113     -16.243 -40.186  17.414  1.00 50.58           C  
ATOM   1872  O   GLN A 113     -16.873 -41.183  17.766  1.00 49.97           O  
ATOM   1873  CB  GLN A 113     -17.683 -38.289  18.223  1.00 52.76           C  
ATOM   1874  CG  GLN A 113     -18.309 -36.912  17.927  1.00 54.24           C  
ATOM   1875  CD  GLN A 113     -19.058 -36.306  19.117  1.00 55.27           C  
ATOM   1876  OE1 GLN A 113     -20.209 -35.895  18.983  1.00 55.75           O  
ATOM   1877  NE2 GLN A 113     -18.411 -36.226  20.281  1.00 55.45           N  
ATOM   1878  H   GLN A 113     -18.720 -39.996  16.355  1.00 52.63           H  
ATOM   1879  HA  GLN A 113     -16.315 -38.214  16.558  1.00 52.09           H  
ATOM   1880  HB3 GLN A 113     -16.937 -38.179  19.012  1.00 52.76           H  
ATOM   1881  HB2 GLN A 113     -18.434 -38.968  18.627  1.00 52.76           H  
ATOM   1882  HG3 GLN A 113     -18.998 -36.989  17.086  1.00 54.24           H  
ATOM   1883  HG2 GLN A 113     -17.530 -36.213  17.626  1.00 54.24           H  
ATOM   1884 HE22 GLN A 113     -18.865 -35.829  21.090  1.00 55.45           H  
ATOM   1885 HE21 GLN A 113     -17.450 -36.533  20.346  1.00 55.45           H  
ATOM   1886  N   GLN A 114     -14.905 -40.099  17.404  1.00 49.66           N  
ATOM   1887  CA  GLN A 114     -14.009 -41.128  17.937  1.00 49.47           C  
ATOM   1888  C   GLN A 114     -13.511 -40.755  19.336  1.00 49.44           C  
ATOM   1889  O   GLN A 114     -13.586 -39.591  19.719  1.00 49.22           O  
ATOM   1890  CB  GLN A 114     -12.802 -41.311  16.993  1.00 49.74           C  
ATOM   1891  CG  GLN A 114     -13.163 -42.005  15.672  1.00 50.44           C  
ATOM   1892  CD  GLN A 114     -11.940 -42.313  14.804  1.00 51.49           C  
ATOM   1893  OE1 GLN A 114     -10.907 -41.653  14.895  1.00 51.16           O  
ATOM   1894  NE2 GLN A 114     -12.074 -43.306  13.924  1.00 52.62           N  
ATOM   1895  H   GLN A 114     -14.463 -39.237  17.118  1.00 49.66           H  
ATOM   1896  HA  GLN A 114     -14.543 -42.073  18.024  1.00 49.47           H  
ATOM   1897  HB3 GLN A 114     -12.035 -41.910  17.487  1.00 49.74           H  
ATOM   1898  HB2 GLN A 114     -12.344 -40.341  16.791  1.00 49.74           H  
ATOM   1899  HG3 GLN A 114     -13.843 -41.373  15.107  1.00 50.44           H  
ATOM   1900  HG2 GLN A 114     -13.695 -42.934  15.874  1.00 50.44           H  
ATOM   1901 HE22 GLN A 114     -11.309 -43.531  13.295  1.00 52.62           H  
ATOM   1902 HE21 GLN A 114     -12.934 -43.829  13.862  1.00 52.62           H  
ATOM   1903  N   ASP A 115     -12.938 -41.745  20.039  1.00 49.62           N  
ATOM   1904  CA  ASP A 115     -12.129 -41.545  21.246  1.00 49.74           C  
ATOM   1905  C   ASP A 115     -10.628 -41.420  20.879  1.00 51.30           C  
ATOM   1906  O   ASP A 115      -9.780 -41.962  21.587  1.00 52.28           O  
ATOM   1907  CB  ASP A 115     -12.386 -42.622  22.336  1.00 49.03           C  
ATOM   1908  CG  ASP A 115     -12.031 -44.093  22.031  1.00 49.04           C  
ATOM   1909  OD1 ASP A 115     -12.059 -44.510  20.851  1.00 48.64           O  
ATOM   1910  OD2 ASP A 115     -11.824 -44.827  23.020  1.00 48.89           O1-
ATOM   1911  H   ASP A 115     -12.928 -42.686  19.665  1.00 49.62           H  
ATOM   1912  HA  ASP A 115     -12.395 -40.589  21.700  1.00 49.74           H  
ATOM   1913  HB3 ASP A 115     -13.452 -42.616  22.569  1.00 49.03           H  
ATOM   1914  HB2 ASP A 115     -11.890 -42.301  23.250  1.00 49.03           H  
ATOM   1915  N   ASP A 116     -10.329 -40.722  19.769  1.00 52.12           N  
ATOM   1916  CA  ASP A 116      -9.003 -40.571  19.163  1.00 53.32           C  
ATOM   1917  C   ASP A 116      -7.999 -39.895  20.124  1.00 52.75           C  
ATOM   1918  O   ASP A 116      -8.366 -38.949  20.822  1.00 52.54           O  
ATOM   1919  CB  ASP A 116      -9.138 -39.796  17.826  1.00 54.47           C  
ATOM   1920  CG  ASP A 116      -7.939 -39.800  16.859  1.00 55.70           C  
ATOM   1921  OD1 ASP A 116      -7.048 -40.669  16.990  1.00 56.47           O  
ATOM   1922  OD2 ASP A 116      -8.001 -38.984  15.912  1.00 55.53           O1-
ATOM   1923  H   ASP A 116     -11.083 -40.277  19.267  1.00 52.12           H  
ATOM   1924  HA  ASP A 116      -8.653 -41.584  18.952  1.00 53.32           H  
ATOM   1925  HB3 ASP A 116      -9.418 -38.764  18.047  1.00 54.47           H  
ATOM   1926  HB2 ASP A 116      -9.986 -40.202  17.275  1.00 54.47           H  
ATOM   1927  N   SER A 117      -6.758 -40.407  20.140  1.00 52.57           N  
ATOM   1928  CA  SER A 117      -5.673 -39.933  20.998  1.00 52.24           C  
ATOM   1929  C   SER A 117      -4.315 -40.124  20.312  1.00 51.88           C  
ATOM   1930  O   SER A 117      -4.108 -41.138  19.645  1.00 52.73           O  
ATOM   1931  CB  SER A 117      -5.718 -40.662  22.355  1.00  0.00           C  
ATOM   1932  OG  SER A 117      -6.618 -40.038  23.240  1.00  0.00           O  
ATOM   1933  H   SER A 117      -6.526 -41.162  19.509  1.00 52.57           H  
ATOM   1934  HA  SER A 117      -5.794 -38.862  21.152  1.00 52.24           H  
ATOM   1935  HB3 SER A 117      -4.739 -40.656  22.837  1.00  0.00           H  
ATOM   1936  HB2 SER A 117      -6.008 -41.701  22.231  1.00  0.00           H  
ATOM   1937  HG  SER A 117      -7.477 -39.982  22.810  1.00  0.00           H  
ATOM   1938  N   HIS A 118      -3.420 -39.143  20.516  1.00 50.78           N  
ATOM   1939  CA  HIS A 118      -2.101 -39.053  19.893  1.00 50.35           C  
ATOM   1940  C   HIS A 118      -1.022 -38.933  20.969  1.00 51.21           C  
ATOM   1941  O   HIS A 118      -0.911 -37.884  21.604  1.00 51.45           O  
ATOM   1942  CB  HIS A 118      -2.069 -37.842  18.942  1.00 49.68           C  
ATOM   1943  CG  HIS A 118      -3.068 -37.975  17.830  1.00 50.30           C  
ATOM   1944  ND1 HIS A 118      -4.209 -37.201  17.744  1.00 50.47           N  
ATOM   1945  CD2 HIS A 118      -3.122 -38.846  16.769  1.00 51.11           C  
ATOM   1946  CE1 HIS A 118      -4.893 -37.630  16.684  1.00 50.98           C  
ATOM   1947  NE2 HIS A 118      -4.292 -38.625  16.045  1.00 51.31           N  
ATOM   1948  H   HIS A 118      -3.688 -38.345  21.078  1.00 50.78           H  
ATOM   1949  HA  HIS A 118      -1.898 -39.945  19.299  1.00 50.35           H  
ATOM   1950  HB3 HIS A 118      -1.079 -37.736  18.497  1.00 49.68           H  
ATOM   1951  HB2 HIS A 118      -2.269 -36.916  19.484  1.00 49.68           H  
ATOM   1952  HD1 HIS A 118      -4.480 -36.455  18.373  1.00 50.47           H  
ATOM   1953  HD2 HIS A 118      -2.424 -39.623  16.498  1.00 51.11           H  
ATOM   1954  HE1 HIS A 118      -5.833 -37.204  16.370  1.00 50.98           H  
ATOM   1955  N   ILE A 119      -0.242 -40.012  21.133  1.00 51.58           N  
ATOM   1956  CA  ILE A 119       0.888 -40.073  22.054  1.00 50.97           C  
ATOM   1957  C   ILE A 119       2.160 -39.733  21.253  1.00 51.01           C  
ATOM   1958  O   ILE A 119       2.654 -40.571  20.498  1.00 52.01           O  
ATOM   1959  CB  ILE A 119       1.050 -41.485  22.701  1.00 50.38           C  
ATOM   1960  CG1 ILE A 119      -0.268 -42.001  23.335  1.00 49.30           C  
ATOM   1961  CG2 ILE A 119       2.215 -41.543  23.714  1.00 50.33           C  
ATOM   1962  CD1 ILE A 119      -0.231 -43.477  23.757  1.00 49.12           C  
ATOM   1963  H   ILE A 119      -0.404 -40.834  20.567  1.00 51.58           H  
ATOM   1964  HA  ILE A 119       0.760 -39.351  22.861  1.00 50.97           H  
ATOM   1965  HB  ILE A 119       1.310 -42.185  21.914  1.00 50.38           H  
ATOM   1966 HG13 ILE A 119      -1.098 -41.890  22.638  1.00 49.30           H  
ATOM   1967 HG12 ILE A 119      -0.531 -41.389  24.196  1.00 49.30           H  
ATOM   1968 HG21 ILE A 119       2.347 -42.552  24.101  1.00 50.33           H  
ATOM   1969 HG22 ILE A 119       3.169 -41.263  23.268  1.00 50.33           H  
ATOM   1970 HG23 ILE A 119       2.042 -40.882  24.562  1.00 50.33           H  
ATOM   1971 HD11 ILE A 119      -1.237 -43.897  23.771  1.00 49.12           H  
ATOM   1972 HD12 ILE A 119       0.366 -44.080  23.074  1.00 49.12           H  
ATOM   1973 HD13 ILE A 119       0.184 -43.593  24.758  1.00 49.12           H  
ATOM   1974  N   PHE A 120       2.654 -38.499  21.430  1.00 49.96           N  
ATOM   1975  CA  PHE A 120       3.939 -38.039  20.903  1.00 49.38           C  
ATOM   1976  C   PHE A 120       5.013 -38.445  21.925  1.00 49.62           C  
ATOM   1977  O   PHE A 120       4.898 -38.053  23.087  1.00 49.64           O  
ATOM   1978  CB  PHE A 120       3.925 -36.502  20.739  1.00 48.49           C  
ATOM   1979  CG  PHE A 120       2.856 -35.903  19.838  1.00 47.57           C  
ATOM   1980  CD1 PHE A 120       1.531 -35.751  20.304  1.00 46.48           C  
ATOM   1981  CD2 PHE A 120       3.151 -35.570  18.499  1.00 47.63           C  
ATOM   1982  CE1 PHE A 120       0.549 -35.246  19.462  1.00 46.29           C  
ATOM   1983  CE2 PHE A 120       2.157 -35.050  17.680  1.00 47.08           C  
ATOM   1984  CZ  PHE A 120       0.863 -34.892  18.157  1.00 46.43           C  
ATOM   1985  H   PHE A 120       2.191 -37.870  22.073  1.00 49.96           H  
ATOM   1986  HA  PHE A 120       4.141 -38.499  19.934  1.00 49.38           H  
ATOM   1987  HB3 PHE A 120       4.898 -36.175  20.369  1.00 48.49           H  
ATOM   1988  HB2 PHE A 120       3.814 -36.035  21.713  1.00 48.49           H  
ATOM   1989  HD1 PHE A 120       1.273 -36.022  21.318  1.00 46.48           H  
ATOM   1990  HD2 PHE A 120       4.151 -35.703  18.111  1.00 47.63           H  
ATOM   1991  HE1 PHE A 120      -0.462 -35.131  19.824  1.00 46.29           H  
ATOM   1992  HE2 PHE A 120       2.385 -34.784  16.659  1.00 47.08           H  
ATOM   1993  HZ  PHE A 120       0.095 -34.501  17.506  1.00 46.43           H  
ATOM   1994  N   CYS A 121       6.018 -39.225  21.497  1.00 49.99           N  
ATOM   1995  CA  CYS A 121       7.064 -39.750  22.381  1.00 50.35           C  
ATOM   1996  C   CYS A 121       8.305 -40.170  21.579  1.00 51.40           C  
ATOM   1997  O   CYS A 121       8.214 -40.375  20.370  1.00 51.82           O  
ATOM   1998  CB  CYS A 121       6.532 -40.887  23.291  1.00 50.12           C  
ATOM   1999  SG  CYS A 121       6.266 -42.466  22.423  1.00 62.13           S  
ATOM   2000  H   CYS A 121       6.047 -39.541  20.536  1.00 49.99           H  
ATOM   2001  HA  CYS A 121       7.383 -38.927  23.022  1.00 50.35           H  
ATOM   2002  HB3 CYS A 121       5.598 -40.595  23.765  1.00 50.12           H  
ATOM   2003  HB2 CYS A 121       7.238 -41.064  24.102  1.00 50.12           H  
ATOM   2004  HG  CYS A 121       7.557 -42.706  22.167  1.00 62.13           H  
ATOM   2005  N   SER A 122       9.443 -40.329  22.278  1.00 52.11           N  
ATOM   2006  CA  SER A 122      10.694 -40.846  21.708  1.00 53.39           C  
ATOM   2007  C   SER A 122      10.581 -42.357  21.412  1.00 54.18           C  
ATOM   2008  O   SER A 122       9.676 -43.019  21.927  1.00 53.56           O  
ATOM   2009  CB  SER A 122      11.854 -40.599  22.696  1.00  0.00           C  
ATOM   2010  OG  SER A 122      11.882 -39.265  23.164  1.00  0.00           O  
ATOM   2011  H   SER A 122       9.460 -40.148  23.272  1.00 52.11           H  
ATOM   2012  HA  SER A 122      10.898 -40.313  20.777  1.00 53.39           H  
ATOM   2013  HB3 SER A 122      12.804 -40.789  22.196  1.00  0.00           H  
ATOM   2014  HB2 SER A 122      11.822 -41.282  23.542  1.00  0.00           H  
ATOM   2015  HG  SER A 122      12.365 -38.731  22.526  1.00  0.00           H  
ATOM   2016  N   MET A 123      11.531 -42.884  20.618  1.00 55.19           N  
ATOM   2017  CA  MET A 123      11.643 -44.309  20.275  1.00 55.68           C  
ATOM   2018  C   MET A 123      11.798 -45.235  21.499  1.00 55.69           C  
ATOM   2019  O   MET A 123      11.237 -46.329  21.503  1.00 55.36           O  
ATOM   2020  CB  MET A 123      12.797 -44.494  19.262  1.00 56.43           C  
ATOM   2021  CG  MET A 123      13.022 -45.935  18.762  1.00 57.27           C  
ATOM   2022  SD  MET A 123      11.630 -46.658  17.850  1.00117.90           S  
ATOM   2023  CE  MET A 123      11.910 -45.897  16.231  1.00 52.76           C  
ATOM   2024  H   MET A 123      12.258 -42.287  20.250  1.00 55.19           H  
ATOM   2025  HA  MET A 123      10.711 -44.588  19.785  1.00 55.68           H  
ATOM   2026  HB3 MET A 123      13.727 -44.142  19.710  1.00 56.43           H  
ATOM   2027  HB2 MET A 123      12.628 -43.843  18.404  1.00 56.43           H  
ATOM   2028  HG3 MET A 123      13.262 -46.599  19.592  1.00 57.27           H  
ATOM   2029  HG2 MET A 123      13.897 -45.958  18.113  1.00 57.27           H  
ATOM   2030  HE1 MET A 123      11.082 -46.120  15.559  1.00 52.76           H  
ATOM   2031  HE2 MET A 123      12.004 -44.815  16.310  1.00 52.76           H  
ATOM   2032  HE3 MET A 123      12.830 -46.281  15.798  1.00 52.76           H  
ATOM   2033  N   GLU A 124      12.532 -44.755  22.516  1.00 56.31           N  
ATOM   2034  CA  GLU A 124      12.813 -45.436  23.779  1.00 56.84           C  
ATOM   2035  C   GLU A 124      11.557 -45.664  24.643  1.00 56.10           C  
ATOM   2036  O   GLU A 124      11.484 -46.680  25.334  1.00 56.82           O  
ATOM   2037  CB  GLU A 124      13.868 -44.635  24.581  1.00 58.16           C  
ATOM   2038  CG  GLU A 124      15.125 -44.200  23.785  1.00 59.65           C  
ATOM   2039  CD  GLU A 124      14.999 -42.805  23.150  1.00 60.19           C  
ATOM   2040  OE1 GLU A 124      14.989 -41.818  23.919  1.00 60.05           O  
ATOM   2041  OE2 GLU A 124      14.900 -42.746  21.904  1.00 60.47           O1-
ATOM   2042  H   GLU A 124      12.976 -43.853  22.404  1.00 56.31           H  
ATOM   2043  HA  GLU A 124      13.235 -46.412  23.534  1.00 56.84           H  
ATOM   2044  HB3 GLU A 124      14.201 -45.255  25.415  1.00 58.16           H  
ATOM   2045  HB2 GLU A 124      13.399 -43.767  25.049  1.00 58.16           H  
ATOM   2046  HG3 GLU A 124      15.376 -44.949  23.032  1.00 59.65           H  
ATOM   2047  HG2 GLU A 124      15.979 -44.172  24.463  1.00 59.65           H  
ATOM   2048  N   HIS A 125      10.595 -44.725  24.579  1.00 55.19           N  
ATOM   2049  CA  HIS A 125       9.335 -44.766  25.326  1.00 54.50           C  
ATOM   2050  C   HIS A 125       8.270 -45.699  24.725  1.00 55.48           C  
ATOM   2051  O   HIS A 125       7.299 -45.976  25.428  1.00 55.46           O  
ATOM   2052  CB  HIS A 125       8.752 -43.343  25.446  1.00  0.00           C  
ATOM   2053  CG  HIS A 125       9.598 -42.352  26.203  1.00  0.00           C  
ATOM   2054  ND1 HIS A 125      10.293 -41.322  25.566  1.00  0.00           N  
ATOM   2055  CD2 HIS A 125       9.807 -42.253  27.563  1.00  0.00           C  
ATOM   2056  CE1 HIS A 125      10.899 -40.658  26.541  1.00  0.00           C  
ATOM   2057  NE2 HIS A 125      10.641 -41.163  27.748  1.00  0.00           N  
ATOM   2058  H   HIS A 125      10.726 -43.924  23.977  1.00 55.19           H  
ATOM   2059  HA  HIS A 125       9.542 -45.129  26.335  1.00 54.50           H  
ATOM   2060  HB3 HIS A 125       7.778 -43.373  25.936  1.00  0.00           H  
ATOM   2061  HB2 HIS A 125       8.574 -42.943  24.448  1.00  0.00           H  
ATOM   2062  HD2 HIS A 125       9.434 -42.846  28.385  1.00  0.00           H  
ATOM   2063  HE1 HIS A 125      11.523 -39.793  26.372  1.00  0.00           H  
ATOM   2064  HE2 HIS A 125      10.972 -40.806  28.632  1.00  0.00           H  
ATOM   2065  N   ILE A 126       8.439 -46.146  23.463  1.00 56.19           N  
ATOM   2066  CA  ILE A 126       7.443 -46.916  22.703  1.00 56.25           C  
ATOM   2067  C   ILE A 126       6.935 -48.178  23.417  1.00 56.20           C  
ATOM   2068  O   ILE A 126       5.721 -48.329  23.512  1.00 55.35           O  
ATOM   2069  CB  ILE A 126       7.927 -47.291  21.264  1.00 54.55           C  
ATOM   2070  CG1 ILE A 126       8.078 -46.038  20.376  1.00 54.65           C  
ATOM   2071  CG2 ILE A 126       7.104 -48.368  20.507  1.00 54.46           C  
ATOM   2072  CD1 ILE A 126       6.753 -45.428  19.885  1.00 54.32           C  
ATOM   2073  H   ILE A 126       9.272 -45.880  22.956  1.00 56.19           H  
ATOM   2074  HA  ILE A 126       6.581 -46.253  22.608  1.00 56.25           H  
ATOM   2075  HB  ILE A 126       8.929 -47.706  21.373  1.00 54.55           H  
ATOM   2076 HG13 ILE A 126       8.683 -46.302  19.507  1.00 54.65           H  
ATOM   2077 HG12 ILE A 126       8.648 -45.273  20.901  1.00 54.65           H  
ATOM   2078 HG21 ILE A 126       7.489 -48.510  19.496  1.00 54.46           H  
ATOM   2079 HG22 ILE A 126       7.141 -49.344  20.989  1.00 54.46           H  
ATOM   2080 HG23 ILE A 126       6.054 -48.088  20.421  1.00 54.46           H  
ATOM   2081 HD11 ILE A 126       6.809 -44.339  19.866  1.00 54.32           H  
ATOM   2082 HD12 ILE A 126       6.520 -45.766  18.875  1.00 54.32           H  
ATOM   2083 HD13 ILE A 126       5.910 -45.696  20.518  1.00 54.32           H  
ATOM   2084  N   LYS A 127       7.851 -49.017  23.939  1.00 56.98           N  
ATOM   2085  CA  LYS A 127       7.537 -50.277  24.627  1.00 57.74           C  
ATOM   2086  C   LYS A 127       6.626 -50.101  25.857  1.00 57.12           C  
ATOM   2087  O   LYS A 127       5.733 -50.921  26.066  1.00 57.56           O  
ATOM   2088  CB  LYS A 127       8.849 -51.009  24.990  1.00  0.00           C  
ATOM   2089  CG  LYS A 127       8.643 -52.403  25.615  1.00  0.00           C  
ATOM   2090  CD  LYS A 127       9.912 -53.266  25.660  1.00  0.00           C  
ATOM   2091  CE  LYS A 127      11.039 -52.702  26.539  1.00  0.00           C  
ATOM   2092  NZ  LYS A 127      12.194 -53.618  26.574  1.00  0.00           N1+
ATOM   2093  H   LYS A 127       8.832 -48.796  23.841  1.00 56.98           H  
ATOM   2094  HA  LYS A 127       6.999 -50.901  23.911  1.00 57.74           H  
ATOM   2095  HB3 LYS A 127       9.447 -50.388  25.659  1.00  0.00           H  
ATOM   2096  HB2 LYS A 127       9.445 -51.130  24.087  1.00  0.00           H  
ATOM   2097  HG3 LYS A 127       7.885 -52.942  25.045  1.00  0.00           H  
ATOM   2098  HG2 LYS A 127       8.245 -52.305  26.626  1.00  0.00           H  
ATOM   2099  HD3 LYS A 127      10.279 -53.406  24.642  1.00  0.00           H  
ATOM   2100  HD2 LYS A 127       9.633 -54.256  26.022  1.00  0.00           H  
ATOM   2101  HE3 LYS A 127      10.682 -52.546  27.558  1.00  0.00           H  
ATOM   2102  HE2 LYS A 127      11.375 -51.737  26.161  1.00  0.00           H  
ATOM   2103  HZ1 LYS A 127      12.537 -53.762  25.634  1.00  0.00           H  
ATOM   2104  HZ2 LYS A 127      12.927 -53.223  27.145  1.00  0.00           H  
ATOM   2105  HZ3 LYS A 127      11.909 -54.508  26.956  1.00  0.00           H  
ATOM   2106  N   GLN A 128       6.861 -49.024  26.622  1.00 56.33           N  
ATOM   2107  CA  GLN A 128       6.108 -48.675  27.825  1.00 55.97           C  
ATOM   2108  C   GLN A 128       4.742 -48.040  27.507  1.00 55.07           C  
ATOM   2109  O   GLN A 128       3.802 -48.252  28.272  1.00 54.33           O  
ATOM   2110  CB  GLN A 128       6.964 -47.738  28.702  1.00  0.00           C  
ATOM   2111  CG  GLN A 128       8.298 -48.373  29.144  1.00  0.00           C  
ATOM   2112  CD  GLN A 128       9.097 -47.447  30.060  1.00  0.00           C  
ATOM   2113  OE1 GLN A 128       8.732 -47.246  31.215  1.00  0.00           O  
ATOM   2114  NE2 GLN A 128      10.198 -46.888  29.553  1.00  0.00           N  
ATOM   2115  H   GLN A 128       7.594 -48.381  26.357  1.00 56.33           H  
ATOM   2116  HA  GLN A 128       5.921 -49.590  28.391  1.00 55.97           H  
ATOM   2117  HB3 GLN A 128       6.390 -47.450  29.585  1.00  0.00           H  
ATOM   2118  HB2 GLN A 128       7.167 -46.813  28.160  1.00  0.00           H  
ATOM   2119  HG3 GLN A 128       8.906 -48.639  28.279  1.00  0.00           H  
ATOM   2120  HG2 GLN A 128       8.105 -49.302  29.682  1.00  0.00           H  
ATOM   2121 HE22 GLN A 128      10.759 -46.274  30.126  1.00  0.00           H  
ATOM   2122 HE21 GLN A 128      10.480 -47.074  28.602  1.00  0.00           H  
ATOM   2123  N   GLU A 129       4.649 -47.296  26.390  1.00 54.52           N  
ATOM   2124  CA  GLU A 129       3.423 -46.632  25.946  1.00 53.57           C  
ATOM   2125  C   GLU A 129       2.450 -47.546  25.196  1.00 53.11           C  
ATOM   2126  O   GLU A 129       1.244 -47.380  25.377  1.00 51.26           O  
ATOM   2127  CB  GLU A 129       3.757 -45.359  25.136  1.00 53.83           C  
ATOM   2128  CG  GLU A 129       4.298 -44.202  26.004  1.00 54.38           C  
ATOM   2129  CD  GLU A 129       3.320 -43.776  27.111  1.00 54.44           C  
ATOM   2130  OE1 GLU A 129       3.712 -43.861  28.294  1.00 54.69           O  
ATOM   2131  OE2 GLU A 129       2.177 -43.398  26.770  1.00 54.22           O1-
ATOM   2132  H   GLU A 129       5.469 -47.152  25.815  1.00 54.52           H  
ATOM   2133  HA  GLU A 129       2.871 -46.342  26.840  1.00 53.57           H  
ATOM   2134  HB3 GLU A 129       2.881 -45.019  24.579  1.00 53.83           H  
ATOM   2135  HB2 GLU A 129       4.504 -45.600  24.379  1.00 53.83           H  
ATOM   2136  HG3 GLU A 129       4.505 -43.338  25.371  1.00 54.38           H  
ATOM   2137  HG2 GLU A 129       5.256 -44.487  26.442  1.00 54.38           H  
ATOM   2138  N   VAL A 130       2.954 -48.520  24.419  1.00 54.25           N  
ATOM   2139  CA  VAL A 130       2.100 -49.549  23.826  1.00 54.21           C  
ATOM   2140  C   VAL A 130       1.632 -50.590  24.868  1.00 53.89           C  
ATOM   2141  O   VAL A 130       0.557 -51.153  24.687  1.00 53.01           O  
ATOM   2142  CB  VAL A 130       2.725 -50.256  22.593  1.00  0.00           C  
ATOM   2143  CG1 VAL A 130       3.001 -49.252  21.460  1.00  0.00           C  
ATOM   2144  CG2 VAL A 130       3.960 -51.125  22.876  1.00  0.00           C  
ATOM   2145  H   VAL A 130       3.953 -48.603  24.275  1.00 54.25           H  
ATOM   2146  HA  VAL A 130       1.202 -49.053  23.456  1.00 54.21           H  
ATOM   2147  HB  VAL A 130       1.961 -50.937  22.214  1.00  0.00           H  
ATOM   2148 HG11 VAL A 130       3.347 -49.762  20.565  1.00  0.00           H  
ATOM   2149 HG12 VAL A 130       2.102 -48.697  21.194  1.00  0.00           H  
ATOM   2150 HG13 VAL A 130       3.763 -48.525  21.738  1.00  0.00           H  
ATOM   2151 HG21 VAL A 130       4.152 -51.804  22.047  1.00  0.00           H  
ATOM   2152 HG22 VAL A 130       4.858 -50.535  23.017  1.00  0.00           H  
ATOM   2153 HG23 VAL A 130       3.826 -51.724  23.768  1.00  0.00           H  
ATOM   2154  N   LEU A 131       2.382 -50.758  25.975  1.00 54.58           N  
ATOM   2155  CA  LEU A 131       1.952 -51.510  27.157  1.00 55.19           C  
ATOM   2156  C   LEU A 131       0.827 -50.783  27.926  1.00 52.81           C  
ATOM   2157  O   LEU A 131      -0.114 -51.446  28.359  1.00 51.73           O  
ATOM   2158  CB  LEU A 131       3.187 -51.817  28.038  1.00  0.00           C  
ATOM   2159  CG  LEU A 131       2.930 -52.666  29.306  1.00  0.00           C  
ATOM   2160  CD1 LEU A 131       2.378 -54.069  28.970  1.00  0.00           C  
ATOM   2161  CD2 LEU A 131       4.197 -52.729  30.188  1.00  0.00           C  
ATOM   2162  H   LEU A 131       3.263 -50.271  26.056  1.00 54.58           H  
ATOM   2163  HA  LEU A 131       1.547 -52.460  26.806  1.00 55.19           H  
ATOM   2164  HB3 LEU A 131       3.641 -50.873  28.336  1.00  0.00           H  
ATOM   2165  HB2 LEU A 131       3.935 -52.328  27.431  1.00  0.00           H  
ATOM   2166  HG  LEU A 131       2.175 -52.158  29.908  1.00  0.00           H  
ATOM   2167 HD11 LEU A 131       2.850 -54.862  29.551  1.00  0.00           H  
ATOM   2168 HD12 LEU A 131       1.309 -54.119  29.177  1.00  0.00           H  
ATOM   2169 HD13 LEU A 131       2.517 -54.324  27.918  1.00  0.00           H  
ATOM   2170 HD21 LEU A 131       3.983 -52.369  31.195  1.00  0.00           H  
ATOM   2171 HD22 LEU A 131       4.596 -53.738  30.284  1.00  0.00           H  
ATOM   2172 HD23 LEU A 131       5.003 -52.110  29.793  1.00  0.00           H  
ATOM   2173  N   ASN A 132       0.916 -49.443  28.040  1.00 52.33           N  
ATOM   2174  CA  ASN A 132      -0.094 -48.579  28.668  1.00 50.81           C  
ATOM   2175  C   ASN A 132      -1.444 -48.611  27.922  1.00 49.41           C  
ATOM   2176  O   ASN A 132      -2.477 -48.713  28.583  1.00 48.48           O  
ATOM   2177  CB  ASN A 132       0.470 -47.139  28.797  1.00  0.00           C  
ATOM   2178  CG  ASN A 132      -0.395 -46.145  29.589  1.00  0.00           C  
ATOM   2179  OD1 ASN A 132      -1.223 -46.525  30.416  1.00  0.00           O  
ATOM   2180  ND2 ASN A 132      -0.188 -44.849  29.342  1.00  0.00           N  
ATOM   2181  H   ASN A 132       1.732 -48.972  27.673  1.00 52.33           H  
ATOM   2182  HA  ASN A 132      -0.270 -48.969  29.673  1.00 50.81           H  
ATOM   2183  HB3 ASN A 132       0.656 -46.722  27.808  1.00  0.00           H  
ATOM   2184  HB2 ASN A 132       1.439 -47.177  29.297  1.00  0.00           H  
ATOM   2185 HD22 ASN A 132      -0.711 -44.144  29.841  1.00  0.00           H  
ATOM   2186 HD21 ASN A 132       0.511 -44.564  28.669  1.00  0.00           H  
ATOM   2187  N   THR A 133      -1.417 -48.565  26.576  1.00 49.54           N  
ATOM   2188  CA  THR A 133      -2.616 -48.689  25.739  1.00 49.16           C  
ATOM   2189  C   THR A 133      -3.221 -50.110  25.770  1.00 50.16           C  
ATOM   2190  O   THR A 133      -4.445 -50.206  25.765  1.00 50.42           O  
ATOM   2191  CB  THR A 133      -2.371 -48.291  24.258  1.00  0.00           C  
ATOM   2192  OG1 THR A 133      -1.431 -49.132  23.625  1.00  0.00           O  
ATOM   2193  CG2 THR A 133      -1.940 -46.830  24.070  1.00  0.00           C  
ATOM   2194  H   THR A 133      -0.533 -48.468  26.096  1.00 49.54           H  
ATOM   2195  HA  THR A 133      -3.366 -48.004  26.140  1.00 49.16           H  
ATOM   2196  HB  THR A 133      -3.306 -48.420  23.709  1.00  0.00           H  
ATOM   2197  HG1 THR A 133      -0.563 -48.958  23.996  1.00  0.00           H  
ATOM   2198 HG21 THR A 133      -1.736 -46.611  23.021  1.00  0.00           H  
ATOM   2199 HG22 THR A 133      -2.732 -46.155  24.393  1.00  0.00           H  
ATOM   2200 HG23 THR A 133      -1.047 -46.583  24.640  1.00  0.00           H  
ATOM   2201  N   LEU A 134      -2.396 -51.169  25.881  1.00 50.30           N  
ATOM   2202  CA  LEU A 134      -2.858 -52.554  26.059  1.00 49.61           C  
ATOM   2203  C   LEU A 134      -3.602 -52.773  27.390  1.00 49.40           C  
ATOM   2204  O   LEU A 134      -4.593 -53.503  27.397  1.00 48.79           O  
ATOM   2205  CB  LEU A 134      -1.671 -53.534  25.938  1.00 49.43           C  
ATOM   2206  CG  LEU A 134      -1.221 -53.806  24.488  1.00 49.02           C  
ATOM   2207  CD1 LEU A 134       0.166 -54.482  24.465  1.00 49.40           C  
ATOM   2208  CD2 LEU A 134      -2.272 -54.596  23.683  1.00 48.28           C  
ATOM   2209  H   LEU A 134      -1.395 -51.029  25.870  1.00 50.30           H  
ATOM   2210  HA  LEU A 134      -3.574 -52.766  25.263  1.00 49.61           H  
ATOM   2211  HB3 LEU A 134      -1.918 -54.493  26.398  1.00 49.43           H  
ATOM   2212  HB2 LEU A 134      -0.838 -53.143  26.520  1.00 49.43           H  
ATOM   2213  HG  LEU A 134      -1.112 -52.845  23.989  1.00 49.02           H  
ATOM   2214 HD11 LEU A 134       0.756 -54.127  23.620  1.00 49.40           H  
ATOM   2215 HD12 LEU A 134       0.744 -54.271  25.364  1.00 49.40           H  
ATOM   2216 HD13 LEU A 134       0.091 -55.567  24.395  1.00 49.40           H  
ATOM   2217 HD21 LEU A 134      -1.829 -55.429  23.142  1.00 48.28           H  
ATOM   2218 HD22 LEU A 134      -3.058 -55.003  24.318  1.00 48.28           H  
ATOM   2219 HD23 LEU A 134      -2.752 -53.956  22.941  1.00 48.28           H  
ATOM   2220  N   ASN A 135      -3.146 -52.113  28.470  1.00 50.09           N  
ATOM   2221  CA  ASN A 135      -3.829 -52.098  29.768  1.00 51.02           C  
ATOM   2222  C   ASN A 135      -5.118 -51.257  29.737  1.00 51.13           C  
ATOM   2223  O   ASN A 135      -6.080 -51.648  30.394  1.00 51.40           O  
ATOM   2224  CB  ASN A 135      -2.876 -51.589  30.876  1.00  0.00           C  
ATOM   2225  CG  ASN A 135      -1.694 -52.513  31.196  1.00  0.00           C  
ATOM   2226  OD1 ASN A 135      -0.555 -52.058  31.261  1.00  0.00           O  
ATOM   2227  ND2 ASN A 135      -1.953 -53.800  31.435  1.00  0.00           N  
ATOM   2228  H   ASN A 135      -2.309 -51.551  28.394  1.00 50.09           H  
ATOM   2229  HA  ASN A 135      -4.105 -53.131  29.987  1.00 51.02           H  
ATOM   2230  HB3 ASN A 135      -3.429 -51.464  31.807  1.00  0.00           H  
ATOM   2231  HB2 ASN A 135      -2.490 -50.604  30.611  1.00  0.00           H  
ATOM   2232 HD22 ASN A 135      -1.196 -54.429  31.660  1.00  0.00           H  
ATOM   2233 HD21 ASN A 135      -2.896 -54.157  31.389  1.00  0.00           H  
ATOM   2234  N   PHE A 136      -5.138 -50.151  28.967  1.00 51.39           N  
ATOM   2235  CA  PHE A 136      -6.312 -49.287  28.775  1.00 51.69           C  
ATOM   2236  C   PHE A 136      -7.431 -50.075  28.063  1.00 53.29           C  
ATOM   2237  O   PHE A 136      -8.553 -50.090  28.564  1.00 52.49           O  
ATOM   2238  CB  PHE A 136      -5.892 -48.016  27.990  1.00 50.72           C  
ATOM   2239  CG  PHE A 136      -6.708 -46.740  28.182  1.00 49.52           C  
ATOM   2240  CD1 PHE A 136      -6.086 -45.494  27.944  1.00 49.42           C  
ATOM   2241  CD2 PHE A 136      -8.100 -46.752  28.422  1.00 48.87           C  
ATOM   2242  CE1 PHE A 136      -6.816 -44.316  28.041  1.00 48.93           C  
ATOM   2243  CE2 PHE A 136      -8.819 -45.567  28.472  1.00 48.29           C  
ATOM   2244  CZ  PHE A 136      -8.177 -44.352  28.307  1.00 48.50           C  
ATOM   2245  H   PHE A 136      -4.302 -49.885  28.463  1.00 51.39           H  
ATOM   2246  HA  PHE A 136      -6.661 -48.992  29.765  1.00 51.69           H  
ATOM   2247  HB3 PHE A 136      -5.858 -48.226  26.920  1.00 50.72           H  
ATOM   2248  HB2 PHE A 136      -4.869 -47.761  28.266  1.00 50.72           H  
ATOM   2249  HD1 PHE A 136      -5.033 -45.450  27.708  1.00 49.42           H  
ATOM   2250  HD2 PHE A 136      -8.636 -47.672  28.560  1.00 48.87           H  
ATOM   2251  HE1 PHE A 136      -6.326 -43.368  27.885  1.00 48.93           H  
ATOM   2252  HE2 PHE A 136      -9.884 -45.594  28.650  1.00 48.29           H  
ATOM   2253  HZ  PHE A 136      -8.747 -43.436  28.370  1.00 48.50           H  
ATOM   2254  N   LEU A 137      -7.084 -50.780  26.969  1.00 55.51           N  
ATOM   2255  CA  LEU A 137      -7.952 -51.718  26.249  1.00 56.75           C  
ATOM   2256  C   LEU A 137      -8.535 -52.802  27.174  1.00 56.90           C  
ATOM   2257  O   LEU A 137      -9.746 -53.011  27.148  1.00 56.51           O  
ATOM   2258  CB  LEU A 137      -7.172 -52.382  25.085  1.00 57.84           C  
ATOM   2259  CG  LEU A 137      -7.286 -51.697  23.704  1.00 58.38           C  
ATOM   2260  CD1 LEU A 137      -6.640 -50.307  23.618  1.00 58.57           C  
ATOM   2261  CD2 LEU A 137      -6.740 -52.606  22.593  1.00 59.00           C  
ATOM   2262  H   LEU A 137      -6.135 -50.711  26.623  1.00 55.51           H  
ATOM   2263  HA  LEU A 137      -8.792 -51.152  25.842  1.00 56.75           H  
ATOM   2264  HB3 LEU A 137      -7.556 -53.395  24.950  1.00 57.84           H  
ATOM   2265  HB2 LEU A 137      -6.123 -52.513  25.352  1.00 57.84           H  
ATOM   2266  HG  LEU A 137      -8.350 -51.569  23.507  1.00 58.38           H  
ATOM   2267 HD11 LEU A 137      -7.027 -49.771  22.752  1.00 58.57           H  
ATOM   2268 HD12 LEU A 137      -6.833 -49.702  24.503  1.00 58.57           H  
ATOM   2269 HD13 LEU A 137      -5.561 -50.372  23.482  1.00 58.57           H  
ATOM   2270 HD21 LEU A 137      -7.496 -52.755  21.822  1.00 59.00           H  
ATOM   2271 HD22 LEU A 137      -5.861 -52.181  22.109  1.00 59.00           H  
ATOM   2272 HD23 LEU A 137      -6.451 -53.589  22.966  1.00 59.00           H  
ATOM   2273  N   PHE A 138      -7.672 -53.444  27.983  1.00 57.38           N  
ATOM   2274  CA  PHE A 138      -8.035 -54.555  28.865  1.00 57.92           C  
ATOM   2275  C   PHE A 138      -9.054 -54.169  29.951  1.00 56.13           C  
ATOM   2276  O   PHE A 138     -10.026 -54.900  30.123  1.00 56.65           O  
ATOM   2277  CB  PHE A 138      -6.758 -55.204  29.442  1.00  0.00           C  
ATOM   2278  CG  PHE A 138      -6.957 -56.546  30.130  1.00  0.00           C  
ATOM   2279  CD1 PHE A 138      -7.160 -57.711  29.359  1.00  0.00           C  
ATOM   2280  CD2 PHE A 138      -7.072 -56.631  31.534  1.00  0.00           C  
ATOM   2281  CE1 PHE A 138      -7.405 -58.929  29.977  1.00  0.00           C  
ATOM   2282  CE2 PHE A 138      -7.311 -57.861  32.135  1.00  0.00           C  
ATOM   2283  CZ  PHE A 138      -7.472 -59.004  31.361  1.00  0.00           C  
ATOM   2284  H   PHE A 138      -6.689 -53.211  27.944  1.00 57.38           H  
ATOM   2285  HA  PHE A 138      -8.519 -55.296  28.231  1.00 57.92           H  
ATOM   2286  HB3 PHE A 138      -6.256 -54.515  30.123  1.00  0.00           H  
ATOM   2287  HB2 PHE A 138      -6.053 -55.378  28.631  1.00  0.00           H  
ATOM   2288  HD1 PHE A 138      -7.117 -57.668  28.283  1.00  0.00           H  
ATOM   2289  HD2 PHE A 138      -6.966 -55.745  32.144  1.00  0.00           H  
ATOM   2290  HE1 PHE A 138      -7.546 -59.817  29.379  1.00  0.00           H  
ATOM   2291  HE2 PHE A 138      -7.383 -57.927  33.211  1.00  0.00           H  
ATOM   2292  HZ  PHE A 138      -7.660 -59.955  31.839  1.00  0.00           H  
ATOM   2293  N   TYR A 139      -8.849 -53.019  30.619  1.00 53.73           N  
ATOM   2294  CA  TYR A 139      -9.766 -52.471  31.626  1.00 51.69           C  
ATOM   2295  C   TYR A 139     -11.109 -51.991  31.047  1.00 49.37           C  
ATOM   2296  O   TYR A 139     -12.139 -52.223  31.680  1.00 49.39           O  
ATOM   2297  CB  TYR A 139      -9.065 -51.344  32.415  1.00  0.00           C  
ATOM   2298  CG  TYR A 139      -8.326 -51.820  33.655  1.00  0.00           C  
ATOM   2299  CD1 TYR A 139      -7.066 -52.446  33.552  1.00  0.00           C  
ATOM   2300  CD2 TYR A 139      -8.912 -51.647  34.927  1.00  0.00           C  
ATOM   2301  CE1 TYR A 139      -6.388 -52.876  34.709  1.00  0.00           C  
ATOM   2302  CE2 TYR A 139      -8.239 -52.083  36.084  1.00  0.00           C  
ATOM   2303  CZ  TYR A 139      -6.975 -52.693  35.977  1.00  0.00           C  
ATOM   2304  OH  TYR A 139      -6.323 -53.109  37.101  1.00  0.00           O  
ATOM   2305  H   TYR A 139      -8.028 -52.465  30.415  1.00 53.73           H  
ATOM   2306  HA  TYR A 139      -9.996 -53.280  32.324  1.00 51.69           H  
ATOM   2307  HB3 TYR A 139      -9.803 -50.618  32.760  1.00  0.00           H  
ATOM   2308  HB2 TYR A 139      -8.394 -50.773  31.771  1.00  0.00           H  
ATOM   2309  HD1 TYR A 139      -6.614 -52.608  32.587  1.00  0.00           H  
ATOM   2310  HD2 TYR A 139      -9.881 -51.179  35.021  1.00  0.00           H  
ATOM   2311  HE1 TYR A 139      -5.422 -53.350  34.618  1.00  0.00           H  
ATOM   2312  HE2 TYR A 139      -8.695 -51.947  37.054  1.00  0.00           H  
ATOM   2313  HH  TYR A 139      -5.474 -53.517  36.919  1.00  0.00           H  
ATOM   2314  N   VAL A 140     -11.083 -51.347  29.866  1.00 47.17           N  
ATOM   2315  CA  VAL A 140     -12.278 -50.833  29.193  1.00 45.48           C  
ATOM   2316  C   VAL A 140     -13.197 -51.957  28.674  1.00 45.25           C  
ATOM   2317  O   VAL A 140     -14.402 -51.897  28.915  1.00 44.60           O  
ATOM   2318  CB  VAL A 140     -11.917 -49.828  28.059  1.00 44.72           C  
ATOM   2319  CG1 VAL A 140     -13.040 -49.521  27.046  1.00 43.85           C  
ATOM   2320  CG2 VAL A 140     -11.427 -48.500  28.665  1.00 44.27           C  
ATOM   2321  H   VAL A 140     -10.200 -51.183  29.401  1.00 47.17           H  
ATOM   2322  HA  VAL A 140     -12.847 -50.285  29.942  1.00 45.48           H  
ATOM   2323  HB  VAL A 140     -11.086 -50.251  27.493  1.00 44.72           H  
ATOM   2324 HG11 VAL A 140     -12.750 -48.724  26.362  1.00 43.85           H  
ATOM   2325 HG12 VAL A 140     -13.289 -50.387  26.431  1.00 43.85           H  
ATOM   2326 HG13 VAL A 140     -13.942 -49.188  27.557  1.00 43.85           H  
ATOM   2327 HG21 VAL A 140     -11.058 -47.827  27.892  1.00 44.27           H  
ATOM   2328 HG22 VAL A 140     -12.232 -47.987  29.193  1.00 44.27           H  
ATOM   2329 HG23 VAL A 140     -10.620 -48.655  29.381  1.00 44.27           H  
ATOM   2330  N   TYR A 141     -12.610 -52.976  28.022  1.00 45.30           N  
ATOM   2331  CA  TYR A 141     -13.327 -54.147  27.513  1.00 44.74           C  
ATOM   2332  C   TYR A 141     -13.809 -55.104  28.619  1.00 44.66           C  
ATOM   2333  O   TYR A 141     -14.843 -55.739  28.420  1.00 44.52           O  
ATOM   2334  CB  TYR A 141     -12.460 -54.884  26.470  1.00 44.48           C  
ATOM   2335  CG  TYR A 141     -12.082 -54.112  25.209  1.00 43.58           C  
ATOM   2336  CD1 TYR A 141     -12.948 -53.164  24.615  1.00 42.51           C  
ATOM   2337  CD2 TYR A 141     -10.836 -54.373  24.601  1.00 43.68           C  
ATOM   2338  CE1 TYR A 141     -12.568 -52.495  23.433  1.00 42.24           C  
ATOM   2339  CE2 TYR A 141     -10.459 -53.712  23.420  1.00 43.36           C  
ATOM   2340  CZ  TYR A 141     -11.326 -52.777  22.830  1.00 43.09           C  
ATOM   2341  OH  TYR A 141     -10.952 -52.151  21.677  1.00 43.94           O  
ATOM   2342  H   TYR A 141     -11.611 -52.958  27.859  1.00 45.30           H  
ATOM   2343  HA  TYR A 141     -14.233 -53.798  27.019  1.00 44.74           H  
ATOM   2344  HB3 TYR A 141     -12.968 -55.789  26.139  1.00 44.48           H  
ATOM   2345  HB2 TYR A 141     -11.544 -55.226  26.954  1.00 44.48           H  
ATOM   2346  HD1 TYR A 141     -13.912 -52.943  25.044  1.00 42.51           H  
ATOM   2347  HD2 TYR A 141     -10.155 -55.077  25.049  1.00 43.68           H  
ATOM   2348  HE1 TYR A 141     -13.239 -51.776  22.985  1.00 42.24           H  
ATOM   2349  HE2 TYR A 141      -9.500 -53.921  22.973  1.00 43.36           H  
ATOM   2350  HH  TYR A 141     -11.555 -51.445  21.417  1.00 43.94           H  
ATOM   2351  N   ASN A 142     -13.108 -55.161  29.768  1.00 44.86           N  
ATOM   2352  CA  ASN A 142     -13.503 -55.943  30.948  1.00 45.77           C  
ATOM   2353  C   ASN A 142     -14.797 -55.413  31.606  1.00 46.09           C  
ATOM   2354  O   ASN A 142     -15.588 -56.226  32.083  1.00 46.02           O  
ATOM   2355  CB  ASN A 142     -12.299 -56.021  31.921  1.00  0.00           C  
ATOM   2356  CG  ASN A 142     -12.544 -56.778  33.232  1.00  0.00           C  
ATOM   2357  OD1 ASN A 142     -12.393 -56.214  34.313  1.00  0.00           O  
ATOM   2358  ND2 ASN A 142     -12.905 -58.060  33.146  1.00  0.00           N  
ATOM   2359  H   ASN A 142     -12.259 -54.619  29.859  1.00 44.86           H  
ATOM   2360  HA  ASN A 142     -13.698 -56.952  30.579  1.00 45.77           H  
ATOM   2361  HB3 ASN A 142     -11.959 -55.015  32.169  1.00  0.00           H  
ATOM   2362  HB2 ASN A 142     -11.465 -56.517  31.425  1.00  0.00           H  
ATOM   2363 HD22 ASN A 142     -13.073 -58.591  33.988  1.00  0.00           H  
ATOM   2364 HD21 ASN A 142     -13.018 -58.505  32.247  1.00  0.00           H  
ATOM   2365  N   LEU A 143     -15.016 -54.085  31.572  1.00 46.70           N  
ATOM   2366  CA  LEU A 143     -16.245 -53.434  32.038  1.00 47.05           C  
ATOM   2367  C   LEU A 143     -17.476 -53.769  31.167  1.00 47.80           C  
ATOM   2368  O   LEU A 143     -18.575 -53.877  31.711  1.00 47.78           O  
ATOM   2369  CB  LEU A 143     -15.978 -51.917  32.204  1.00  0.00           C  
ATOM   2370  CG  LEU A 143     -17.196 -51.049  32.624  1.00  0.00           C  
ATOM   2371  CD1 LEU A 143     -16.793 -49.892  33.567  1.00  0.00           C  
ATOM   2372  CD2 LEU A 143     -18.008 -50.552  31.403  1.00  0.00           C  
ATOM   2373  H   LEU A 143     -14.316 -53.477  31.169  1.00 46.70           H  
ATOM   2374  HA  LEU A 143     -16.457 -53.829  33.033  1.00 47.05           H  
ATOM   2375  HB3 LEU A 143     -15.529 -51.508  31.299  1.00  0.00           H  
ATOM   2376  HB2 LEU A 143     -15.200 -51.835  32.964  1.00  0.00           H  
ATOM   2377  HG  LEU A 143     -17.856 -51.684  33.215  1.00  0.00           H  
ATOM   2378 HD11 LEU A 143     -17.121 -48.916  33.211  1.00  0.00           H  
ATOM   2379 HD12 LEU A 143     -17.237 -50.031  34.553  1.00  0.00           H  
ATOM   2380 HD13 LEU A 143     -15.715 -49.826  33.712  1.00  0.00           H  
ATOM   2381 HD21 LEU A 143     -18.082 -49.466  31.349  1.00  0.00           H  
ATOM   2382 HD22 LEU A 143     -17.569 -50.877  30.459  1.00  0.00           H  
ATOM   2383 HD23 LEU A 143     -19.025 -50.942  31.432  1.00  0.00           H  
ATOM   2384  N   PHE A 144     -17.270 -53.962  29.853  1.00 49.15           N  
ATOM   2385  CA  PHE A 144     -18.312 -54.368  28.902  1.00 50.29           C  
ATOM   2386  C   PHE A 144     -18.533 -55.894  28.843  1.00 51.37           C  
ATOM   2387  O   PHE A 144     -19.513 -56.326  28.236  1.00 51.62           O  
ATOM   2388  CB  PHE A 144     -17.953 -53.827  27.504  1.00 50.98           C  
ATOM   2389  CG  PHE A 144     -17.830 -52.316  27.400  1.00 50.94           C  
ATOM   2390  CD1 PHE A 144     -18.882 -51.475  27.822  1.00 50.66           C  
ATOM   2391  CD2 PHE A 144     -16.684 -51.737  26.819  1.00 50.89           C  
ATOM   2392  CE1 PHE A 144     -18.754 -50.096  27.714  1.00 50.46           C  
ATOM   2393  CE2 PHE A 144     -16.576 -50.358  26.719  1.00 50.34           C  
ATOM   2394  CZ  PHE A 144     -17.602 -49.541  27.172  1.00 50.15           C  
ATOM   2395  H   PHE A 144     -16.341 -53.846  29.475  1.00 49.15           H  
ATOM   2396  HA  PHE A 144     -19.264 -53.931  29.208  1.00 50.29           H  
ATOM   2397  HB3 PHE A 144     -18.696 -54.148  26.773  1.00 50.98           H  
ATOM   2398  HB2 PHE A 144     -17.007 -54.272  27.193  1.00 50.98           H  
ATOM   2399  HD1 PHE A 144     -19.785 -51.893  28.241  1.00 50.66           H  
ATOM   2400  HD2 PHE A 144     -15.881 -52.358  26.453  1.00 50.89           H  
ATOM   2401  HE1 PHE A 144     -19.554 -49.455  28.052  1.00 50.46           H  
ATOM   2402  HE2 PHE A 144     -15.700 -49.918  26.270  1.00 50.34           H  
ATOM   2403  HZ  PHE A 144     -17.505 -48.470  27.088  1.00 50.15           H  
ATOM   2404  N   GLY A 145     -17.627 -56.679  29.454  1.00 51.94           N  
ATOM   2405  CA  GLY A 145     -17.654 -58.143  29.457  1.00 52.76           C  
ATOM   2406  C   GLY A 145     -17.055 -58.756  28.177  1.00 53.16           C  
ATOM   2407  O   GLY A 145     -17.129 -59.973  28.010  1.00 53.85           O  
ATOM   2408  H   GLY A 145     -16.855 -56.243  29.938  1.00 51.94           H  
ATOM   2409  HA3 GLY A 145     -18.674 -58.507  29.592  1.00 52.76           H  
ATOM   2410  HA2 GLY A 145     -17.078 -58.494  30.313  1.00 52.76           H  
ATOM   2411  N   PHE A 146     -16.473 -57.938  27.282  1.00 52.82           N  
ATOM   2412  CA  PHE A 146     -15.838 -58.362  26.037  1.00 53.02           C  
ATOM   2413  C   PHE A 146     -14.470 -59.022  26.274  1.00 53.47           C  
ATOM   2414  O   PHE A 146     -13.603 -58.426  26.914  1.00 53.89           O  
ATOM   2415  CB  PHE A 146     -15.662 -57.141  25.104  1.00 52.99           C  
ATOM   2416  CG  PHE A 146     -16.926 -56.488  24.567  1.00 53.08           C  
ATOM   2417  CD1 PHE A 146     -17.967 -57.262  24.010  1.00 53.54           C  
ATOM   2418  CD2 PHE A 146     -17.005 -55.082  24.473  1.00 52.70           C  
ATOM   2419  CE1 PHE A 146     -19.067 -56.642  23.434  1.00 53.41           C  
ATOM   2420  CE2 PHE A 146     -18.133 -54.484  23.926  1.00 52.61           C  
ATOM   2421  CZ  PHE A 146     -19.160 -55.260  23.412  1.00 52.93           C  
ATOM   2422  H   PHE A 146     -16.413 -56.951  27.491  1.00 52.82           H  
ATOM   2423  HA  PHE A 146     -16.485 -59.093  25.550  1.00 53.02           H  
ATOM   2424  HB3 PHE A 146     -15.046 -57.416  24.247  1.00 52.99           H  
ATOM   2425  HB2 PHE A 146     -15.100 -56.376  25.640  1.00 52.99           H  
ATOM   2426  HD1 PHE A 146     -17.923 -58.337  24.028  1.00 53.54           H  
ATOM   2427  HD2 PHE A 146     -16.202 -54.463  24.847  1.00 52.70           H  
ATOM   2428  HE1 PHE A 146     -19.860 -57.236  23.007  1.00 53.41           H  
ATOM   2429  HE2 PHE A 146     -18.222 -53.411  23.896  1.00 52.61           H  
ATOM   2430  HZ  PHE A 146     -20.032 -54.785  22.989  1.00 52.93           H  
ATOM   2431  N   LYS A 147     -14.290 -60.207  25.671  1.00 53.29           N  
ATOM   2432  CA  LYS A 147     -12.986 -60.827  25.420  1.00 53.13           C  
ATOM   2433  C   LYS A 147     -12.472 -60.353  24.049  1.00 52.63           C  
ATOM   2434  O   LYS A 147     -13.275 -59.892  23.237  1.00 52.43           O  
ATOM   2435  CB  LYS A 147     -13.143 -62.361  25.452  1.00  0.00           C  
ATOM   2436  CG  LYS A 147     -13.531 -62.895  26.843  1.00  0.00           C  
ATOM   2437  CD  LYS A 147     -13.611 -64.427  26.898  1.00  0.00           C  
ATOM   2438  CE  LYS A 147     -13.992 -64.933  28.300  1.00  0.00           C  
ATOM   2439  NZ  LYS A 147     -14.055 -66.404  28.359  1.00  0.00           N1+
ATOM   2440  H   LYS A 147     -15.066 -60.616  25.170  1.00 53.29           H  
ATOM   2441  HA  LYS A 147     -12.268 -60.522  26.184  1.00 53.13           H  
ATOM   2442  HB3 LYS A 147     -12.199 -62.824  25.160  1.00  0.00           H  
ATOM   2443  HB2 LYS A 147     -13.881 -62.680  24.713  1.00  0.00           H  
ATOM   2444  HG3 LYS A 147     -14.493 -62.476  27.142  1.00  0.00           H  
ATOM   2445  HG2 LYS A 147     -12.805 -62.543  27.577  1.00  0.00           H  
ATOM   2446  HD3 LYS A 147     -12.650 -64.848  26.598  1.00  0.00           H  
ATOM   2447  HD2 LYS A 147     -14.342 -64.773  26.165  1.00  0.00           H  
ATOM   2448  HE3 LYS A 147     -14.961 -64.530  28.595  1.00  0.00           H  
ATOM   2449  HE2 LYS A 147     -13.264 -64.588  29.035  1.00  0.00           H  
ATOM   2450  HZ1 LYS A 147     -13.154 -66.793  28.120  1.00  0.00           H  
ATOM   2451  HZ2 LYS A 147     -14.304 -66.691  29.295  1.00  0.00           H  
ATOM   2452  HZ3 LYS A 147     -14.752 -66.742  27.711  1.00  0.00           H  
ATOM   2453  N   TYR A 148     -11.156 -60.464  23.801  1.00 52.12           N  
ATOM   2454  CA  TYR A 148     -10.557 -59.974  22.557  1.00 51.47           C  
ATOM   2455  C   TYR A 148      -9.302 -60.752  22.144  1.00 52.90           C  
ATOM   2456  O   TYR A 148      -8.651 -61.381  22.979  1.00 53.23           O  
ATOM   2457  CB  TYR A 148     -10.291 -58.452  22.661  1.00  0.00           C  
ATOM   2458  CG  TYR A 148      -9.212 -58.005  23.631  1.00  0.00           C  
ATOM   2459  CD1 TYR A 148      -7.877 -57.860  23.197  1.00  0.00           C  
ATOM   2460  CD2 TYR A 148      -9.552 -57.688  24.960  1.00  0.00           C  
ATOM   2461  CE1 TYR A 148      -6.901 -57.341  24.067  1.00  0.00           C  
ATOM   2462  CE2 TYR A 148      -8.573 -57.177  25.833  1.00  0.00           C  
ATOM   2463  CZ  TYR A 148      -7.254 -56.978  25.380  1.00  0.00           C  
ATOM   2464  OH  TYR A 148      -6.317 -56.428  26.204  1.00  0.00           O  
ATOM   2465  H   TYR A 148     -10.523 -60.857  24.483  1.00 52.12           H  
ATOM   2466  HA  TYR A 148     -11.278 -60.144  21.755  1.00 51.47           H  
ATOM   2467  HB3 TYR A 148     -11.214 -57.929  22.908  1.00  0.00           H  
ATOM   2468  HB2 TYR A 148     -10.005 -58.066  21.683  1.00  0.00           H  
ATOM   2469  HD1 TYR A 148      -7.599 -58.129  22.189  1.00  0.00           H  
ATOM   2470  HD2 TYR A 148     -10.569 -57.805  25.306  1.00  0.00           H  
ATOM   2471  HE1 TYR A 148      -5.887 -57.210  23.721  1.00  0.00           H  
ATOM   2472  HE2 TYR A 148      -8.853 -56.922  26.842  1.00  0.00           H  
ATOM   2473  HH  TYR A 148      -5.459 -56.323  25.787  1.00  0.00           H  
ATOM   2474  N   GLU A 149      -8.988 -60.633  20.845  1.00 53.91           N  
ATOM   2475  CA  GLU A 149      -7.774 -61.128  20.201  1.00 55.45           C  
ATOM   2476  C   GLU A 149      -6.901 -59.939  19.775  1.00 55.60           C  
ATOM   2477  O   GLU A 149      -7.434 -58.895  19.395  1.00 55.02           O  
ATOM   2478  CB  GLU A 149      -8.156 -61.947  18.950  1.00  0.00           C  
ATOM   2479  CG  GLU A 149      -9.025 -63.185  19.242  1.00  0.00           C  
ATOM   2480  CD  GLU A 149      -9.322 -63.975  17.962  1.00  0.00           C  
ATOM   2481  OE1 GLU A 149      -8.546 -64.913  17.671  1.00  0.00           O  
ATOM   2482  OE2 GLU A 149     -10.316 -63.627  17.287  1.00  0.00           O1-
ATOM   2483  H   GLU A 149      -9.595 -60.086  20.248  1.00 53.91           H  
ATOM   2484  HA  GLU A 149      -7.206 -61.762  20.886  1.00 55.45           H  
ATOM   2485  HB3 GLU A 149      -7.245 -62.266  18.441  1.00  0.00           H  
ATOM   2486  HB2 GLU A 149      -8.681 -61.302  18.241  1.00  0.00           H  
ATOM   2487  HG3 GLU A 149      -9.968 -62.891  19.704  1.00  0.00           H  
ATOM   2488  HG2 GLU A 149      -8.522 -63.830  19.964  1.00  0.00           H  
ATOM   2489  N   LEU A 150      -5.577 -60.151  19.799  1.00 56.63           N  
ATOM   2490  CA  LEU A 150      -4.572 -59.230  19.269  1.00 57.23           C  
ATOM   2491  C   LEU A 150      -3.999 -59.781  17.957  1.00 59.35           C  
ATOM   2492  O   LEU A 150      -3.943 -61.000  17.775  1.00 60.81           O  
ATOM   2493  CB  LEU A 150      -3.411 -59.111  20.283  1.00 56.44           C  
ATOM   2494  CG  LEU A 150      -3.734 -58.370  21.593  1.00 55.70           C  
ATOM   2495  CD1 LEU A 150      -2.475 -58.289  22.469  1.00 56.06           C  
ATOM   2496  CD2 LEU A 150      -4.302 -56.966  21.347  1.00 55.02           C  
ATOM   2497  H   LEU A 150      -5.225 -61.043  20.115  1.00 56.63           H  
ATOM   2498  HA  LEU A 150      -5.003 -58.248  19.067  1.00 57.23           H  
ATOM   2499  HB3 LEU A 150      -2.571 -58.597  19.811  1.00 56.44           H  
ATOM   2500  HB2 LEU A 150      -3.050 -60.112  20.523  1.00 56.44           H  
ATOM   2501  HG  LEU A 150      -4.480 -58.949  22.139  1.00 55.70           H  
ATOM   2502 HD11 LEU A 150      -2.730 -58.110  23.513  1.00 56.06           H  
ATOM   2503 HD12 LEU A 150      -1.883 -59.202  22.415  1.00 56.06           H  
ATOM   2504 HD13 LEU A 150      -1.829 -57.475  22.143  1.00 56.06           H  
ATOM   2505 HD21 LEU A 150      -4.047 -56.274  22.149  1.00 55.02           H  
ATOM   2506 HD22 LEU A 150      -3.913 -56.544  20.420  1.00 55.02           H  
ATOM   2507 HD23 LEU A 150      -5.389 -56.999  21.279  1.00 55.02           H  
ATOM   2508  N   PHE A 151      -3.496 -58.872  17.108  1.00 59.97           N  
ATOM   2509  CA  PHE A 151      -2.594 -59.223  16.017  1.00 61.13           C  
ATOM   2510  C   PHE A 151      -1.707 -58.031  15.647  1.00 60.85           C  
ATOM   2511  O   PHE A 151      -2.206 -56.916  15.508  1.00 60.14           O  
ATOM   2512  CB  PHE A 151      -3.347 -59.838  14.816  1.00  0.00           C  
ATOM   2513  CG  PHE A 151      -4.197 -58.949  13.921  1.00  0.00           C  
ATOM   2514  CD1 PHE A 151      -3.625 -58.281  12.816  1.00  0.00           C  
ATOM   2515  CD2 PHE A 151      -5.558 -58.734  14.220  1.00  0.00           C  
ATOM   2516  CE1 PHE A 151      -4.426 -57.531  11.966  1.00  0.00           C  
ATOM   2517  CE2 PHE A 151      -6.339 -57.976  13.359  1.00  0.00           C  
ATOM   2518  CZ  PHE A 151      -5.785 -57.401  12.223  1.00  0.00           C  
ATOM   2519  H   PHE A 151      -3.616 -57.883  17.284  1.00 59.97           H  
ATOM   2520  HA  PHE A 151      -1.935 -59.994  16.417  1.00 61.13           H  
ATOM   2521  HB3 PHE A 151      -3.983 -60.653  15.159  1.00  0.00           H  
ATOM   2522  HB2 PHE A 151      -2.601 -60.310  14.177  1.00  0.00           H  
ATOM   2523  HD1 PHE A 151      -2.570 -58.379  12.603  1.00  0.00           H  
ATOM   2524  HD2 PHE A 151      -6.004 -59.189  15.092  1.00  0.00           H  
ATOM   2525  HE1 PHE A 151      -3.992 -57.047  11.103  1.00  0.00           H  
ATOM   2526  HE2 PHE A 151      -7.383 -57.833  13.564  1.00  0.00           H  
ATOM   2527  HZ  PHE A 151      -6.405 -56.814  11.561  1.00  0.00           H  
ATOM   2528  N   LEU A 152      -0.406 -58.315  15.480  1.00 61.40           N  
ATOM   2529  CA  LEU A 152       0.615 -57.362  15.051  1.00 61.18           C  
ATOM   2530  C   LEU A 152       0.744 -57.435  13.522  1.00 61.24           C  
ATOM   2531  O   LEU A 152       0.731 -58.533  12.962  1.00 62.82           O  
ATOM   2532  CB  LEU A 152       1.942 -57.701  15.774  1.00 61.92           C  
ATOM   2533  CG  LEU A 152       2.897 -56.502  15.992  1.00 61.98           C  
ATOM   2534  CD1 LEU A 152       3.892 -56.801  17.132  1.00 62.16           C  
ATOM   2535  CD2 LEU A 152       3.622 -56.057  14.702  1.00 62.32           C  
ATOM   2536  H   LEU A 152      -0.096 -59.273  15.584  1.00 61.40           H  
ATOM   2537  HA  LEU A 152       0.306 -56.357  15.342  1.00 61.18           H  
ATOM   2538  HB3 LEU A 152       2.460 -58.531  15.289  1.00 61.92           H  
ATOM   2539  HB2 LEU A 152       1.681 -58.075  16.764  1.00 61.92           H  
ATOM   2540  HG  LEU A 152       2.301 -55.652  16.327  1.00 61.98           H  
ATOM   2541 HD11 LEU A 152       4.873 -56.363  16.960  1.00 62.16           H  
ATOM   2542 HD12 LEU A 152       3.528 -56.395  18.076  1.00 62.16           H  
ATOM   2543 HD13 LEU A 152       4.036 -57.872  17.279  1.00 62.16           H  
ATOM   2544 HD21 LEU A 152       4.697 -55.939  14.834  1.00 62.32           H  
ATOM   2545 HD22 LEU A 152       3.488 -56.776  13.894  1.00 62.32           H  
ATOM   2546 HD23 LEU A 152       3.238 -55.098  14.353  1.00 62.32           H  
ATOM   2547  N   SER A 153       0.875 -56.260  12.889  1.00 60.19           N  
ATOM   2548  CA  SER A 153       0.935 -56.096  11.440  1.00 60.75           C  
ATOM   2549  C   SER A 153       2.181 -55.267  11.080  1.00 61.26           C  
ATOM   2550  O   SER A 153       2.236 -54.079  11.406  1.00 61.63           O  
ATOM   2551  CB  SER A 153      -0.395 -55.470  10.959  1.00 61.05           C  
ATOM   2552  OG  SER A 153      -1.066 -56.341  10.077  1.00 61.49           O  
ATOM   2553  H   SER A 153       0.890 -55.402  13.426  1.00 60.19           H  
ATOM   2554  HA  SER A 153       1.053 -57.072  10.971  1.00 60.75           H  
ATOM   2555  HB3 SER A 153      -0.232 -54.536  10.427  1.00 61.05           H  
ATOM   2556  HB2 SER A 153      -1.064 -55.240  11.790  1.00 61.05           H  
ATOM   2557  HG  SER A 153      -1.817 -55.877   9.698  1.00 61.49           H  
ATOM   2558  N   THR A 154       3.173 -55.930  10.461  1.00 61.07           N  
ATOM   2559  CA  THR A 154       4.529 -55.411  10.238  1.00 60.17           C  
ATOM   2560  C   THR A 154       4.706 -54.738   8.857  1.00 59.65           C  
ATOM   2561  O   THR A 154       3.848 -54.873   7.987  1.00 59.77           O  
ATOM   2562  CB  THR A 154       5.585 -56.554  10.367  1.00 60.94           C  
ATOM   2563  OG1 THR A 154       5.697 -57.372   9.215  1.00 61.73           O  
ATOM   2564  CG2 THR A 154       5.422 -57.436  11.615  1.00 60.65           C  
ATOM   2565  H   THR A 154       3.032 -56.898  10.204  1.00 61.07           H  
ATOM   2566  HA  THR A 154       4.749 -54.662  11.002  1.00 60.17           H  
ATOM   2567  HB  THR A 154       6.562 -56.081  10.465  1.00 60.94           H  
ATOM   2568  HG1 THR A 154       6.091 -56.851   8.510  1.00 61.73           H  
ATOM   2569 HG21 THR A 154       6.222 -58.174  11.678  1.00 60.65           H  
ATOM   2570 HG22 THR A 154       5.465 -56.831  12.520  1.00 60.65           H  
ATOM   2571 HG23 THR A 154       4.476 -57.979  11.613  1.00 60.65           H  
ATOM   2572  N   ARG A 155       5.856 -54.056   8.706  1.00 59.60           N  
ATOM   2573  CA  ARG A 155       6.371 -53.305   7.554  1.00 59.99           C  
ATOM   2574  C   ARG A 155       6.034 -53.909   6.167  1.00 62.42           C  
ATOM   2575  O   ARG A 155       6.520 -55.004   5.879  1.00 63.14           O  
ATOM   2576  CB  ARG A 155       7.904 -53.233   7.733  1.00 58.92           C  
ATOM   2577  CG  ARG A 155       8.655 -52.410   6.663  1.00 58.23           C  
ATOM   2578  CD  ARG A 155      10.175 -52.336   6.890  1.00 57.86           C  
ATOM   2579  NE  ARG A 155      10.810 -53.666   6.955  1.00 57.30           N  
ATOM   2580  CZ  ARG A 155      11.057 -54.520   5.943  1.00 56.67           C  
ATOM   2581  NH1 ARG A 155      10.745 -54.239   4.667  1.00 56.61           N  
ATOM   2582  NH2 ARG A 155      11.630 -55.697   6.222  1.00 56.30           N1+
ATOM   2583  H   ARG A 155       6.466 -54.010   9.514  1.00 59.60           H  
ATOM   2584  HA  ARG A 155       5.979 -52.301   7.664  1.00 59.99           H  
ATOM   2585  HB3 ARG A 155       8.293 -54.252   7.750  1.00 58.92           H  
ATOM   2586  HB2 ARG A 155       8.146 -52.818   8.708  1.00 58.92           H  
ATOM   2587  HG3 ARG A 155       8.266 -51.393   6.717  1.00 58.23           H  
ATOM   2588  HG2 ARG A 155       8.445 -52.738   5.646  1.00 58.23           H  
ATOM   2589  HD3 ARG A 155      10.415 -51.740   7.768  1.00 57.86           H  
ATOM   2590  HD2 ARG A 155      10.632 -51.815   6.051  1.00 57.86           H  
ATOM   2591  HE  ARG A 155      11.032 -53.976   7.890  1.00 57.30           H  
ATOM   2592 HH12 ARG A 155      10.933 -54.902   3.930  1.00 56.61           H  
ATOM   2593 HH11 ARG A 155      10.301 -53.360   4.442  1.00 56.61           H  
ATOM   2594 HH22 ARG A 155      11.822 -56.360   5.485  1.00 56.30           H  
ATOM   2595 HH21 ARG A 155      11.867 -55.937   7.173  1.00 56.30           H  
ATOM   2596  N   PRO A 156       5.243 -53.194   5.331  1.00 64.37           N  
ATOM   2597  CA  PRO A 156       4.900 -53.660   3.974  1.00 66.67           C  
ATOM   2598  C   PRO A 156       6.061 -53.553   2.965  1.00 69.34           C  
ATOM   2599  O   PRO A 156       7.115 -52.998   3.278  1.00 69.58           O  
ATOM   2600  CB  PRO A 156       3.716 -52.761   3.589  1.00 65.96           C  
ATOM   2601  CG  PRO A 156       3.995 -51.451   4.298  1.00 64.80           C  
ATOM   2602  CD  PRO A 156       4.629 -51.892   5.611  1.00 64.18           C  
ATOM   2603  HA  PRO A 156       4.576 -54.700   3.996  1.00 66.67           H  
ATOM   2604  HB3 PRO A 156       2.792 -53.191   3.978  1.00 65.96           H  
ATOM   2605  HB2 PRO A 156       3.582 -52.628   2.515  1.00 65.96           H  
ATOM   2606  HG3 PRO A 156       3.103 -50.841   4.426  1.00 64.80           H  
ATOM   2607  HG2 PRO A 156       4.721 -50.876   3.724  1.00 64.80           H  
ATOM   2608  HD2 PRO A 156       5.346 -51.141   5.946  1.00 64.18           H  
ATOM   2609  HD3 PRO A 156       3.871 -52.020   6.384  1.00 64.18           H  
ATOM   2610  N   LYS A 157       5.818 -54.096   1.760  1.00 71.86           N  
ATOM   2611  CA  LYS A 157       6.735 -54.102   0.614  1.00 74.50           C  
ATOM   2612  C   LYS A 157       7.150 -52.687   0.168  1.00 74.25           C  
ATOM   2613  O   LYS A 157       8.342 -52.440  -0.014  1.00 74.41           O  
ATOM   2614  CB  LYS A 157       6.083 -54.865  -0.559  1.00  0.00           C  
ATOM   2615  CG  LYS A 157       5.764 -56.337  -0.246  1.00  0.00           C  
ATOM   2616  CD  LYS A 157       5.060 -57.047  -1.413  1.00  0.00           C  
ATOM   2617  CE  LYS A 157       4.674 -58.494  -1.067  1.00  0.00           C  
ATOM   2618  NZ  LYS A 157       3.974 -59.157  -2.183  1.00  0.00           N1+
ATOM   2619  H   LYS A 157       4.924 -54.537   1.601  1.00 71.86           H  
ATOM   2620  HA  LYS A 157       7.638 -54.635   0.918  1.00 74.50           H  
ATOM   2621  HB3 LYS A 157       6.744 -54.828  -1.427  1.00  0.00           H  
ATOM   2622  HB2 LYS A 157       5.164 -54.357  -0.857  1.00  0.00           H  
ATOM   2623  HG3 LYS A 157       5.128 -56.402   0.637  1.00  0.00           H  
ATOM   2624  HG2 LYS A 157       6.686 -56.865   0.001  1.00  0.00           H  
ATOM   2625  HD3 LYS A 157       5.716 -57.036  -2.286  1.00  0.00           H  
ATOM   2626  HD2 LYS A 157       4.169 -56.481  -1.691  1.00  0.00           H  
ATOM   2627  HE3 LYS A 157       4.022 -58.511  -0.193  1.00  0.00           H  
ATOM   2628  HE2 LYS A 157       5.563 -59.074  -0.817  1.00  0.00           H  
ATOM   2629  HZ1 LYS A 157       4.574 -59.179  -2.995  1.00  0.00           H  
ATOM   2630  HZ2 LYS A 157       3.736 -60.102  -1.916  1.00  0.00           H  
ATOM   2631  HZ3 LYS A 157       3.129 -58.648  -2.402  1.00  0.00           H  
ATOM   2632  N   LYS A 158       6.157 -51.787   0.053  1.00 73.69           N  
ATOM   2633  CA  LYS A 158       6.347 -50.358  -0.173  1.00 73.24           C  
ATOM   2634  C   LYS A 158       6.098 -49.628   1.150  1.00 72.38           C  
ATOM   2635  O   LYS A 158       4.946 -49.404   1.523  1.00 72.54           O  
ATOM   2636  CB  LYS A 158       5.401 -49.865  -1.288  1.00  0.00           C  
ATOM   2637  CG  LYS A 158       5.809 -50.353  -2.688  1.00  0.00           C  
ATOM   2638  CD  LYS A 158       4.953 -49.724  -3.797  1.00  0.00           C  
ATOM   2639  CE  LYS A 158       5.404 -50.154  -5.203  1.00  0.00           C  
ATOM   2640  NZ  LYS A 158       4.591 -49.518  -6.256  1.00  0.00           N1+
ATOM   2641  H   LYS A 158       5.208 -52.077   0.238  1.00 73.69           H  
ATOM   2642  HA  LYS A 158       7.372 -50.153  -0.491  1.00 73.24           H  
ATOM   2643  HB3 LYS A 158       5.420 -48.774  -1.299  1.00  0.00           H  
ATOM   2644  HB2 LYS A 158       4.370 -50.148  -1.072  1.00  0.00           H  
ATOM   2645  HG3 LYS A 158       5.731 -51.440  -2.735  1.00  0.00           H  
ATOM   2646  HG2 LYS A 158       6.859 -50.113  -2.862  1.00  0.00           H  
ATOM   2647  HD3 LYS A 158       4.998 -48.637  -3.711  1.00  0.00           H  
ATOM   2648  HD2 LYS A 158       3.910 -50.001  -3.641  1.00  0.00           H  
ATOM   2649  HE3 LYS A 158       5.331 -51.237  -5.309  1.00  0.00           H  
ATOM   2650  HE2 LYS A 158       6.448 -49.884  -5.363  1.00  0.00           H  
ATOM   2651  HZ1 LYS A 158       4.675 -48.514  -6.187  1.00  0.00           H  
ATOM   2652  HZ2 LYS A 158       4.917 -49.820  -7.163  1.00  0.00           H  
ATOM   2653  HZ3 LYS A 158       3.622 -49.783  -6.142  1.00  0.00           H  
ATOM   2654  N   PHE A 159       7.202 -49.290   1.827  1.00 71.14           N  
ATOM   2655  CA  PHE A 159       7.237 -48.536   3.077  1.00 69.65           C  
ATOM   2656  C   PHE A 159       8.115 -47.288   2.867  1.00 69.89           C  
ATOM   2657  O   PHE A 159       8.839 -47.197   1.873  1.00 70.52           O  
ATOM   2658  CB  PHE A 159       7.766 -49.472   4.191  1.00 69.01           C  
ATOM   2659  CG  PHE A 159       9.258 -49.777   4.185  1.00 69.28           C  
ATOM   2660  CD1 PHE A 159      10.151 -48.971   4.922  1.00 68.95           C  
ATOM   2661  CD2 PHE A 159       9.782 -50.761   3.321  1.00 69.84           C  
ATOM   2662  CE1 PHE A 159      11.519 -49.196   4.850  1.00 69.23           C  
ATOM   2663  CE2 PHE A 159      11.154 -50.966   3.254  1.00 70.15           C  
ATOM   2664  CZ  PHE A 159      12.017 -50.193   4.021  1.00 69.80           C  
ATOM   2665  H   PHE A 159       8.106 -49.515   1.439  1.00 71.14           H  
ATOM   2666  HA  PHE A 159       6.233 -48.205   3.342  1.00 69.65           H  
ATOM   2667  HB3 PHE A 159       7.223 -50.417   4.158  1.00 69.01           H  
ATOM   2668  HB2 PHE A 159       7.515 -49.040   5.159  1.00 69.01           H  
ATOM   2669  HD1 PHE A 159       9.774 -48.169   5.537  1.00 68.95           H  
ATOM   2670  HD2 PHE A 159       9.121 -51.355   2.706  1.00 69.84           H  
ATOM   2671  HE1 PHE A 159      12.196 -48.585   5.428  1.00 69.23           H  
ATOM   2672  HE2 PHE A 159      11.552 -51.725   2.596  1.00 70.15           H  
ATOM   2673  HZ  PHE A 159      13.083 -50.358   3.962  1.00 69.80           H  
ATOM   2674  N   ILE A 160       8.033 -46.349   3.821  1.00 69.32           N  
ATOM   2675  CA  ILE A 160       8.769 -45.086   3.792  1.00 69.10           C  
ATOM   2676  C   ILE A 160       9.370 -44.787   5.181  1.00 69.27           C  
ATOM   2677  O   ILE A 160       8.841 -45.236   6.198  1.00 69.67           O  
ATOM   2678  CB  ILE A 160       7.839 -43.930   3.306  1.00  0.00           C  
ATOM   2679  CG1 ILE A 160       8.563 -42.598   3.008  1.00  0.00           C  
ATOM   2680  CG2 ILE A 160       6.647 -43.673   4.242  1.00  0.00           C  
ATOM   2681  CD1 ILE A 160       9.639 -42.703   1.919  1.00  0.00           C  
ATOM   2682  H   ILE A 160       7.419 -46.486   4.613  1.00 69.32           H  
ATOM   2683  HA  ILE A 160       9.611 -45.177   3.103  1.00 69.10           H  
ATOM   2684  HB  ILE A 160       7.409 -44.257   2.358  1.00  0.00           H  
ATOM   2685 HG13 ILE A 160       9.004 -42.191   3.916  1.00  0.00           H  
ATOM   2686 HG12 ILE A 160       7.830 -41.858   2.684  1.00  0.00           H  
ATOM   2687 HG21 ILE A 160       5.998 -42.896   3.839  1.00  0.00           H  
ATOM   2688 HG22 ILE A 160       6.033 -44.561   4.351  1.00  0.00           H  
ATOM   2689 HG23 ILE A 160       6.973 -43.369   5.234  1.00  0.00           H  
ATOM   2690 HD11 ILE A 160       9.804 -41.736   1.443  1.00  0.00           H  
ATOM   2691 HD12 ILE A 160      10.592 -43.030   2.335  1.00  0.00           H  
ATOM   2692 HD13 ILE A 160       9.353 -43.410   1.139  1.00  0.00           H  
ATOM   2693  N   GLY A 161      10.492 -44.050   5.184  1.00 69.26           N  
ATOM   2694  CA  GLY A 161      11.315 -43.789   6.363  1.00 69.86           C  
ATOM   2695  C   GLY A 161      12.461 -44.810   6.424  1.00 71.78           C  
ATOM   2696  O   GLY A 161      12.421 -45.854   5.770  1.00 72.25           O  
ATOM   2697  H   GLY A 161      10.860 -43.728   4.301  1.00 69.26           H  
ATOM   2698  HA3 GLY A 161      10.732 -43.831   7.285  1.00 69.86           H  
ATOM   2699  HA2 GLY A 161      11.724 -42.781   6.285  1.00 69.86           H  
ATOM   2700  N   GLN A 162      13.490 -44.489   7.227  1.00 72.16           N  
ATOM   2701  CA  GLN A 162      14.695 -45.304   7.419  1.00 71.86           C  
ATOM   2702  C   GLN A 162      14.370 -46.653   8.077  1.00 69.43           C  
ATOM   2703  O   GLN A 162      13.693 -46.663   9.104  1.00 68.23           O  
ATOM   2704  CB  GLN A 162      15.710 -44.532   8.284  1.00  0.00           C  
ATOM   2705  CG  GLN A 162      16.208 -43.221   7.651  1.00  0.00           C  
ATOM   2706  CD  GLN A 162      17.262 -42.552   8.533  1.00  0.00           C  
ATOM   2707  OE1 GLN A 162      18.400 -43.009   8.597  1.00  0.00           O  
ATOM   2708  NE2 GLN A 162      16.892 -41.467   9.217  1.00  0.00           N  
ATOM   2709  H   GLN A 162      13.458 -43.625   7.747  1.00 72.16           H  
ATOM   2710  HA  GLN A 162      15.138 -45.485   6.437  1.00 71.86           H  
ATOM   2711  HB3 GLN A 162      16.567 -45.178   8.488  1.00  0.00           H  
ATOM   2712  HB2 GLN A 162      15.266 -44.308   9.253  1.00  0.00           H  
ATOM   2713  HG3 GLN A 162      15.379 -42.533   7.481  1.00  0.00           H  
ATOM   2714  HG2 GLN A 162      16.651 -43.422   6.675  1.00  0.00           H  
ATOM   2715 HE22 GLN A 162      17.559 -40.997   9.811  1.00  0.00           H  
ATOM   2716 HE21 GLN A 162      15.950 -41.111   9.147  1.00  0.00           H  
ATOM   2717  N   ILE A 163      14.883 -47.745   7.484  1.00 68.02           N  
ATOM   2718  CA  ILE A 163      14.669 -49.141   7.886  1.00 67.07           C  
ATOM   2719  C   ILE A 163      14.941 -49.445   9.377  1.00 66.57           C  
ATOM   2720  O   ILE A 163      14.185 -50.209   9.975  1.00 67.01           O  
ATOM   2721  CB  ILE A 163      15.508 -50.108   6.988  1.00 66.46           C  
ATOM   2722  CG1 ILE A 163      15.260 -51.615   7.237  1.00 66.20           C  
ATOM   2723  CG2 ILE A 163      17.027 -49.834   7.038  1.00 67.18           C  
ATOM   2724  CD1 ILE A 163      13.793 -52.045   7.123  1.00 65.63           C  
ATOM   2725  H   ILE A 163      15.439 -47.623   6.650  1.00 68.02           H  
ATOM   2726  HA  ILE A 163      13.611 -49.340   7.708  1.00 67.07           H  
ATOM   2727  HB  ILE A 163      15.193 -49.916   5.961  1.00 66.46           H  
ATOM   2728 HG13 ILE A 163      15.648 -51.908   8.213  1.00 66.20           H  
ATOM   2729 HG12 ILE A 163      15.839 -52.194   6.515  1.00 66.20           H  
ATOM   2730 HG21 ILE A 163      17.554 -50.440   6.300  1.00 67.18           H  
ATOM   2731 HG22 ILE A 163      17.262 -48.793   6.820  1.00 67.18           H  
ATOM   2732 HG23 ILE A 163      17.454 -50.075   8.013  1.00 67.18           H  
ATOM   2733 HD11 ILE A 163      13.724 -53.090   6.824  1.00 65.63           H  
ATOM   2734 HD12 ILE A 163      13.275 -51.939   8.076  1.00 65.63           H  
ATOM   2735 HD13 ILE A 163      13.256 -51.454   6.382  1.00 65.63           H  
ATOM   2736  N   SER A 164      15.963 -48.795   9.960  1.00 65.56           N  
ATOM   2737  CA  SER A 164      16.360 -48.929  11.363  1.00 64.49           C  
ATOM   2738  C   SER A 164      15.286 -48.480  12.371  1.00 63.02           C  
ATOM   2739  O   SER A 164      15.221 -49.054  13.457  1.00 63.12           O  
ATOM   2740  CB  SER A 164      17.671 -48.154  11.587  1.00  0.00           C  
ATOM   2741  OG  SER A 164      18.749 -48.833  10.976  1.00  0.00           O  
ATOM   2742  H   SER A 164      16.536 -48.180   9.401  1.00 65.56           H  
ATOM   2743  HA  SER A 164      16.546 -49.988  11.556  1.00 64.49           H  
ATOM   2744  HB3 SER A 164      17.896 -48.071  12.652  1.00  0.00           H  
ATOM   2745  HB2 SER A 164      17.604 -47.138  11.195  1.00  0.00           H  
ATOM   2746  HG  SER A 164      19.559 -48.350  11.155  1.00  0.00           H  
ATOM   2747  N   THR A 165      14.446 -47.497  11.993  1.00 61.60           N  
ATOM   2748  CA  THR A 165      13.324 -47.023  12.809  1.00 60.05           C  
ATOM   2749  C   THR A 165      12.168 -48.043  12.884  1.00 59.68           C  
ATOM   2750  O   THR A 165      11.519 -48.121  13.925  1.00 58.71           O  
ATOM   2751  CB  THR A 165      12.764 -45.654  12.327  1.00  0.00           C  
ATOM   2752  OG1 THR A 165      11.957 -45.735  11.165  1.00  0.00           O  
ATOM   2753  CG2 THR A 165      13.848 -44.584  12.127  1.00  0.00           C  
ATOM   2754  H   THR A 165      14.538 -47.085  11.075  1.00 61.60           H  
ATOM   2755  HA  THR A 165      13.705 -46.884  13.822  1.00 60.05           H  
ATOM   2756  HB  THR A 165      12.099 -45.283  13.109  1.00  0.00           H  
ATOM   2757  HG1 THR A 165      12.513 -45.984  10.418  1.00  0.00           H  
ATOM   2758 HG21 THR A 165      13.410 -43.631  11.828  1.00  0.00           H  
ATOM   2759 HG22 THR A 165      14.403 -44.417  13.050  1.00  0.00           H  
ATOM   2760 HG23 THR A 165      14.564 -44.874  11.360  1.00  0.00           H  
ATOM   2761  N   TRP A 166      11.970 -48.840  11.818  1.00 60.44           N  
ATOM   2762  CA  TRP A 166      11.025 -49.958  11.795  1.00 61.00           C  
ATOM   2763  C   TRP A 166      11.492 -51.124  12.671  1.00 61.51           C  
ATOM   2764  O   TRP A 166      10.661 -51.692  13.373  1.00 61.05           O  
ATOM   2765  CB  TRP A 166      10.775 -50.441  10.355  1.00 61.69           C  
ATOM   2766  CG  TRP A 166      10.128 -49.448   9.443  1.00 61.48           C  
ATOM   2767  CD1 TRP A 166      10.742 -48.399   8.854  1.00 61.36           C  
ATOM   2768  CD2 TRP A 166       8.729 -49.367   9.046  1.00 61.26           C  
ATOM   2769  NE1 TRP A 166       9.825 -47.667   8.133  1.00 61.04           N  
ATOM   2770  CE2 TRP A 166       8.568 -48.228   8.202  1.00 61.16           C  
ATOM   2771  CE3 TRP A 166       7.575 -50.137   9.315  1.00 61.43           C  
ATOM   2772  CZ2 TRP A 166       7.330 -47.884   7.640  1.00 61.21           C  
ATOM   2773  CZ3 TRP A 166       6.333 -49.818   8.735  1.00 61.50           C  
ATOM   2774  CH2 TRP A 166       6.216 -48.700   7.891  1.00 61.33           C  
ATOM   2775  H   TRP A 166      12.551 -48.730  10.999  1.00 60.44           H  
ATOM   2776  HA  TRP A 166      10.072 -49.607  12.197  1.00 61.00           H  
ATOM   2777  HB3 TRP A 166      10.130 -51.321  10.377  1.00 61.69           H  
ATOM   2778  HB2 TRP A 166      11.703 -50.773   9.893  1.00 61.69           H  
ATOM   2779  HD1 TRP A 166      11.791 -48.181   8.957  1.00 61.36           H  
ATOM   2780  HE1 TRP A 166      10.067 -46.832   7.616  1.00 61.04           H  
ATOM   2781  HE3 TRP A 166       7.648 -50.988   9.974  1.00 61.43           H  
ATOM   2782  HZ2 TRP A 166       7.237 -47.013   7.014  1.00 61.21           H  
ATOM   2783  HZ3 TRP A 166       5.465 -50.423   8.948  1.00 61.50           H  
ATOM   2784  HH2 TRP A 166       5.265 -48.451   7.455  1.00 61.33           H  
ATOM   2785  N   ASN A 167      12.802 -51.434  12.649  1.00 62.67           N  
ATOM   2786  CA  ASN A 167      13.409 -52.483  13.475  1.00 64.17           C  
ATOM   2787  C   ASN A 167      13.287 -52.177  14.976  1.00 65.13           C  
ATOM   2788  O   ASN A 167      12.820 -53.040  15.716  1.00 65.38           O  
ATOM   2789  CB  ASN A 167      14.888 -52.714  13.086  1.00  0.00           C  
ATOM   2790  CG  ASN A 167      15.091 -53.228  11.658  1.00  0.00           C  
ATOM   2791  OD1 ASN A 167      15.748 -52.577  10.850  1.00  0.00           O  
ATOM   2792  ND2 ASN A 167      14.552 -54.408  11.345  1.00  0.00           N  
ATOM   2793  H   ASN A 167      13.425 -50.924  12.038  1.00 62.67           H  
ATOM   2794  HA  ASN A 167      12.848 -53.399  13.272  1.00 64.17           H  
ATOM   2795  HB3 ASN A 167      15.336 -53.447  13.758  1.00  0.00           H  
ATOM   2796  HB2 ASN A 167      15.463 -51.795  13.216  1.00  0.00           H  
ATOM   2797 HD22 ASN A 167      14.679 -54.786  10.417  1.00  0.00           H  
ATOM   2798 HD21 ASN A 167      14.025 -54.933  12.027  1.00  0.00           H  
ATOM   2799  N   LEU A 168      13.668 -50.956  15.389  1.00 65.93           N  
ATOM   2800  CA  LEU A 168      13.581 -50.476  16.773  1.00 66.51           C  
ATOM   2801  C   LEU A 168      12.139 -50.422  17.307  1.00 65.04           C  
ATOM   2802  O   LEU A 168      11.917 -50.794  18.459  1.00 64.47           O  
ATOM   2803  CB  LEU A 168      14.240 -49.084  16.874  1.00  0.00           C  
ATOM   2804  CG  LEU A 168      15.780 -49.091  16.755  1.00  0.00           C  
ATOM   2805  CD1 LEU A 168      16.323 -47.664  16.521  1.00  0.00           C  
ATOM   2806  CD2 LEU A 168      16.451 -49.794  17.955  1.00  0.00           C  
ATOM   2807  H   LEU A 168      14.040 -50.299  14.716  1.00 65.93           H  
ATOM   2808  HA  LEU A 168      14.127 -51.179  17.403  1.00 66.51           H  
ATOM   2809  HB3 LEU A 168      13.977 -48.613  17.822  1.00  0.00           H  
ATOM   2810  HB2 LEU A 168      13.814 -48.449  16.095  1.00  0.00           H  
ATOM   2811  HG  LEU A 168      16.041 -49.666  15.866  1.00  0.00           H  
ATOM   2812 HD11 LEU A 168      16.938 -47.630  15.621  1.00  0.00           H  
ATOM   2813 HD12 LEU A 168      15.523 -46.936  16.385  1.00  0.00           H  
ATOM   2814 HD13 LEU A 168      16.937 -47.303  17.347  1.00  0.00           H  
ATOM   2815 HD21 LEU A 168      17.254 -49.205  18.397  1.00  0.00           H  
ATOM   2816 HD22 LEU A 168      15.740 -50.009  18.754  1.00  0.00           H  
ATOM   2817 HD23 LEU A 168      16.887 -50.745  17.647  1.00  0.00           H  
ATOM   2818  N   ALA A 169      11.192 -49.988  16.457  1.00 64.40           N  
ATOM   2819  CA  ALA A 169       9.771 -49.908  16.780  1.00 63.37           C  
ATOM   2820  C   ALA A 169       9.112 -51.285  16.928  1.00 62.60           C  
ATOM   2821  O   ALA A 169       8.435 -51.505  17.928  1.00 62.38           O  
ATOM   2822  CB  ALA A 169       9.049 -49.075  15.717  1.00 63.12           C  
ATOM   2823  H   ALA A 169      11.455 -49.688  15.528  1.00 64.40           H  
ATOM   2824  HA  ALA A 169       9.671 -49.386  17.734  1.00 63.37           H  
ATOM   2825  HB1 ALA A 169       7.979 -49.037  15.910  1.00 63.12           H  
ATOM   2826  HB2 ALA A 169       9.416 -48.049  15.711  1.00 63.12           H  
ATOM   2827  HB3 ALA A 169       9.191 -49.491  14.718  1.00 63.12           H  
ATOM   2828  N   GLU A 170       9.330 -52.186  15.954  1.00 62.16           N  
ATOM   2829  CA  GLU A 170       8.754 -53.534  15.933  1.00 61.66           C  
ATOM   2830  C   GLU A 170       9.283 -54.467  17.029  1.00 61.41           C  
ATOM   2831  O   GLU A 170       8.510 -55.298  17.497  1.00 61.84           O  
ATOM   2832  CB  GLU A 170       8.905 -54.168  14.541  1.00 62.05           C  
ATOM   2833  CG  GLU A 170       8.006 -53.485  13.488  1.00 62.03           C  
ATOM   2834  CD  GLU A 170       8.176 -53.989  12.048  1.00 63.11           C  
ATOM   2835  OE1 GLU A 170       8.997 -54.902  11.800  1.00 64.26           O  
ATOM   2836  OE2 GLU A 170       7.450 -53.440  11.195  1.00 62.80           O1-
ATOM   2837  H   GLU A 170       9.900 -51.935  15.156  1.00 62.16           H  
ATOM   2838  HA  GLU A 170       7.686 -53.427  16.123  1.00 61.66           H  
ATOM   2839  HB3 GLU A 170       8.662 -55.231  14.586  1.00 62.05           H  
ATOM   2840  HB2 GLU A 170       9.951 -54.112  14.235  1.00 62.05           H  
ATOM   2841  HG3 GLU A 170       8.178 -52.409  13.489  1.00 62.03           H  
ATOM   2842  HG2 GLU A 170       6.961 -53.619  13.772  1.00 62.03           H  
ATOM   2843  N   GLN A 171      10.540 -54.286  17.470  1.00 60.72           N  
ATOM   2844  CA  GLN A 171      11.079 -54.945  18.665  1.00 59.95           C  
ATOM   2845  C   GLN A 171      10.306 -54.562  19.941  1.00 58.44           C  
ATOM   2846  O   GLN A 171       9.938 -55.450  20.706  1.00 58.28           O  
ATOM   2847  CB  GLN A 171      12.588 -54.654  18.806  1.00  0.00           C  
ATOM   2848  CG  GLN A 171      13.451 -55.457  17.815  1.00  0.00           C  
ATOM   2849  CD  GLN A 171      14.925 -55.054  17.883  1.00  0.00           C  
ATOM   2850  OE1 GLN A 171      15.724 -55.716  18.541  1.00  0.00           O  
ATOM   2851  NE2 GLN A 171      15.293 -53.967  17.204  1.00  0.00           N  
ATOM   2852  H   GLN A 171      11.134 -53.596  17.029  1.00 60.72           H  
ATOM   2853  HA  GLN A 171      10.954 -56.022  18.532  1.00 59.95           H  
ATOM   2854  HB3 GLN A 171      12.917 -54.893  19.820  1.00  0.00           H  
ATOM   2855  HB2 GLN A 171      12.764 -53.584  18.680  1.00  0.00           H  
ATOM   2856  HG3 GLN A 171      13.093 -55.335  16.794  1.00  0.00           H  
ATOM   2857  HG2 GLN A 171      13.368 -56.522  18.036  1.00  0.00           H  
ATOM   2858 HE22 GLN A 171      16.255 -53.658  17.224  1.00  0.00           H  
ATOM   2859 HE21 GLN A 171      14.608 -53.447  16.673  1.00  0.00           H  
ATOM   2860  N   HIS A 172      10.021 -53.260  20.100  1.00 57.06           N  
ATOM   2861  CA  HIS A 172       9.246 -52.697  21.207  1.00 54.93           C  
ATOM   2862  C   HIS A 172       7.748 -53.067  21.190  1.00 52.72           C  
ATOM   2863  O   HIS A 172       7.171 -53.205  22.269  1.00 51.76           O  
ATOM   2864  CB  HIS A 172       9.462 -51.172  21.240  1.00  0.00           C  
ATOM   2865  CG  HIS A 172      10.866 -50.738  21.597  1.00  0.00           C  
ATOM   2866  ND1 HIS A 172      11.289 -49.425  21.488  1.00  0.00           N  
ATOM   2867  CD2 HIS A 172      11.960 -51.438  22.061  1.00  0.00           C  
ATOM   2868  CE1 HIS A 172      12.567 -49.387  21.873  1.00  0.00           C  
ATOM   2869  NE2 HIS A 172      13.041 -50.572  22.239  1.00  0.00           N  
ATOM   2870  H   HIS A 172      10.347 -52.595  19.412  1.00 57.06           H  
ATOM   2871  HA  HIS A 172       9.643 -53.113  22.136  1.00 54.93           H  
ATOM   2872  HB3 HIS A 172       8.781 -50.714  21.954  1.00  0.00           H  
ATOM   2873  HB2 HIS A 172       9.213 -50.734  20.273  1.00  0.00           H  
ATOM   2874  HD2 HIS A 172      12.054 -52.492  22.279  1.00  0.00           H  
ATOM   2875  HE1 HIS A 172      13.156 -48.482  21.886  1.00  0.00           H  
ATOM   2876  HD1 HIS A 172      10.745 -48.635  21.168  1.00  0.00           H  
ATOM   2877  N   LEU A 173       7.159 -53.263  19.994  1.00 52.22           N  
ATOM   2878  CA  LEU A 173       5.794 -53.775  19.817  1.00 52.04           C  
ATOM   2879  C   LEU A 173       5.677 -55.244  20.266  1.00 53.03           C  
ATOM   2880  O   LEU A 173       4.743 -55.571  20.995  1.00 51.81           O  
ATOM   2881  CB  LEU A 173       5.336 -53.657  18.341  1.00 51.69           C  
ATOM   2882  CG  LEU A 173       5.122 -52.234  17.775  1.00 51.02           C  
ATOM   2883  CD1 LEU A 173       5.053 -52.253  16.232  1.00 50.80           C  
ATOM   2884  CD2 LEU A 173       3.904 -51.520  18.390  1.00 50.31           C  
ATOM   2885  H   LEU A 173       7.689 -53.096  19.149  1.00 52.22           H  
ATOM   2886  HA  LEU A 173       5.128 -53.187  20.446  1.00 52.04           H  
ATOM   2887  HB3 LEU A 173       4.398 -54.197  18.209  1.00 51.69           H  
ATOM   2888  HB2 LEU A 173       6.063 -54.179  17.719  1.00 51.69           H  
ATOM   2889  HG  LEU A 173       5.988 -51.639  18.050  1.00 51.02           H  
ATOM   2890 HD11 LEU A 173       4.172 -51.743  15.841  1.00 50.80           H  
ATOM   2891 HD12 LEU A 173       5.923 -51.754  15.805  1.00 50.80           H  
ATOM   2892 HD13 LEU A 173       5.036 -53.267  15.830  1.00 50.80           H  
ATOM   2893 HD21 LEU A 173       4.142 -50.475  18.583  1.00 50.31           H  
ATOM   2894 HD22 LEU A 173       3.034 -51.537  17.734  1.00 50.31           H  
ATOM   2895 HD23 LEU A 173       3.596 -51.965  19.335  1.00 50.31           H  
ATOM   2896  N   LYS A 174       6.628 -56.087  19.821  1.00 55.67           N  
ATOM   2897  CA  LYS A 174       6.682 -57.529  20.081  1.00 58.00           C  
ATOM   2898  C   LYS A 174       6.956 -57.878  21.554  1.00 58.32           C  
ATOM   2899  O   LYS A 174       6.306 -58.787  22.070  1.00 58.12           O  
ATOM   2900  CB  LYS A 174       7.729 -58.182  19.155  1.00  0.00           C  
ATOM   2901  CG  LYS A 174       7.307 -58.197  17.675  1.00  0.00           C  
ATOM   2902  CD  LYS A 174       8.444 -58.606  16.728  1.00  0.00           C  
ATOM   2903  CE  LYS A 174       8.030 -58.504  15.251  1.00  0.00           C  
ATOM   2904  NZ  LYS A 174       9.146 -58.825  14.343  1.00  0.00           N1+
ATOM   2905  H   LYS A 174       7.364 -55.725  19.228  1.00 55.67           H  
ATOM   2906  HA  LYS A 174       5.703 -57.941  19.826  1.00 58.00           H  
ATOM   2907  HB3 LYS A 174       7.909 -59.213  19.464  1.00  0.00           H  
ATOM   2908  HB2 LYS A 174       8.683 -57.663  19.268  1.00  0.00           H  
ATOM   2909  HG3 LYS A 174       6.937 -57.217  17.382  1.00  0.00           H  
ATOM   2910  HG2 LYS A 174       6.461 -58.870  17.544  1.00  0.00           H  
ATOM   2911  HD3 LYS A 174       8.752 -59.627  16.960  1.00  0.00           H  
ATOM   2912  HD2 LYS A 174       9.312 -57.972  16.917  1.00  0.00           H  
ATOM   2913  HE3 LYS A 174       7.685 -57.494  15.026  1.00  0.00           H  
ATOM   2914  HE2 LYS A 174       7.199 -59.179  15.043  1.00  0.00           H  
ATOM   2915  HZ1 LYS A 174       9.459 -59.771  14.511  1.00  0.00           H  
ATOM   2916  HZ2 LYS A 174       8.837 -58.740  13.385  1.00  0.00           H  
ATOM   2917  HZ3 LYS A 174       9.908 -58.183  14.506  1.00  0.00           H  
ATOM   2918  N   ASP A 175       7.873 -57.138  22.207  1.00 59.43           N  
ATOM   2919  CA  ASP A 175       8.187 -57.269  23.637  1.00 61.00           C  
ATOM   2920  C   ASP A 175       6.995 -56.926  24.544  1.00 61.36           C  
ATOM   2921  O   ASP A 175       6.791 -57.622  25.537  1.00 61.35           O  
ATOM   2922  CB  ASP A 175       9.404 -56.422  24.091  1.00  0.00           C  
ATOM   2923  CG  ASP A 175      10.779 -56.744  23.481  1.00  0.00           C  
ATOM   2924  OD1 ASP A 175      10.937 -57.822  22.867  1.00  0.00           O  
ATOM   2925  OD2 ASP A 175      11.692 -55.923  23.729  1.00  0.00           O1-
ATOM   2926  H   ASP A 175       8.393 -56.431  21.703  1.00 59.43           H  
ATOM   2927  HA  ASP A 175       8.421 -58.320  23.816  1.00 61.00           H  
ATOM   2928  HB3 ASP A 175       9.513 -56.491  25.175  1.00  0.00           H  
ATOM   2929  HB2 ASP A 175       9.192 -55.378  23.857  1.00  0.00           H  
ATOM   2930  N   ALA A 176       6.230 -55.880  24.188  1.00 61.42           N  
ATOM   2931  CA  ALA A 176       5.043 -55.449  24.926  1.00 61.07           C  
ATOM   2932  C   ALA A 176       3.841 -56.392  24.765  1.00 60.77           C  
ATOM   2933  O   ALA A 176       3.086 -56.550  25.721  1.00 60.15           O  
ATOM   2934  CB  ALA A 176       4.669 -54.036  24.486  1.00  0.00           C  
ATOM   2935  H   ALA A 176       6.462 -55.348  23.360  1.00 61.42           H  
ATOM   2936  HA  ALA A 176       5.297 -55.409  25.987  1.00 61.07           H  
ATOM   2937  HB1 ALA A 176       3.802 -53.671  25.038  1.00  0.00           H  
ATOM   2938  HB2 ALA A 176       5.488 -53.339  24.665  1.00  0.00           H  
ATOM   2939  HB3 ALA A 176       4.431 -54.004  23.422  1.00  0.00           H  
ATOM   2940  N   LEU A 177       3.701 -57.017  23.582  1.00 61.18           N  
ATOM   2941  CA  LEU A 177       2.697 -58.044  23.283  1.00 61.61           C  
ATOM   2942  C   LEU A 177       2.982 -59.369  24.014  1.00 63.85           C  
ATOM   2943  O   LEU A 177       2.036 -60.041  24.424  1.00 64.74           O  
ATOM   2944  CB  LEU A 177       2.617 -58.248  21.747  1.00 61.32           C  
ATOM   2945  CG  LEU A 177       1.305 -57.758  21.098  1.00 60.95           C  
ATOM   2946  CD1 LEU A 177       0.956 -56.305  21.464  1.00 60.40           C  
ATOM   2947  CD2 LEU A 177       1.338 -57.957  19.570  1.00 60.77           C  
ATOM   2948  H   LEU A 177       4.351 -56.807  22.836  1.00 61.18           H  
ATOM   2949  HA  LEU A 177       1.733 -57.690  23.654  1.00 61.61           H  
ATOM   2950  HB3 LEU A 177       2.731 -59.303  21.503  1.00 61.32           H  
ATOM   2951  HB2 LEU A 177       3.465 -57.770  21.258  1.00 61.32           H  
ATOM   2952  HG  LEU A 177       0.504 -58.390  21.483  1.00 60.95           H  
ATOM   2953 HD11 LEU A 177       0.526 -55.759  20.629  1.00 60.40           H  
ATOM   2954 HD12 LEU A 177       0.211 -56.287  22.255  1.00 60.40           H  
ATOM   2955 HD13 LEU A 177       1.825 -55.745  21.811  1.00 60.40           H  
ATOM   2956 HD21 LEU A 177       0.509 -58.580  19.237  1.00 60.77           H  
ATOM   2957 HD22 LEU A 177       1.274 -57.021  19.018  1.00 60.77           H  
ATOM   2958 HD23 LEU A 177       2.261 -58.436  19.248  1.00 60.77           H  
ATOM   2959  N   TYR A 178       4.273 -59.698  24.188  1.00 65.28           N  
ATOM   2960  CA  TYR A 178       4.749 -60.845  24.960  1.00 66.87           C  
ATOM   2961  C   TYR A 178       4.573 -60.634  26.478  1.00 68.73           C  
ATOM   2962  O   TYR A 178       4.104 -61.546  27.159  1.00 68.73           O  
ATOM   2963  CB  TYR A 178       6.212 -61.131  24.559  1.00  0.00           C  
ATOM   2964  CG  TYR A 178       6.867 -62.310  25.258  1.00  0.00           C  
ATOM   2965  CD1 TYR A 178       6.563 -63.625  24.851  1.00  0.00           C  
ATOM   2966  CD2 TYR A 178       7.778 -62.097  26.314  1.00  0.00           C  
ATOM   2967  CE1 TYR A 178       7.166 -64.723  25.496  1.00  0.00           C  
ATOM   2968  CE2 TYR A 178       8.380 -63.195  26.959  1.00  0.00           C  
ATOM   2969  CZ  TYR A 178       8.075 -64.508  26.551  1.00  0.00           C  
ATOM   2970  OH  TYR A 178       8.660 -65.569  27.178  1.00  0.00           O  
ATOM   2971  H   TYR A 178       4.989 -59.103  23.794  1.00 65.28           H  
ATOM   2972  HA  TYR A 178       4.149 -61.711  24.674  1.00 66.87           H  
ATOM   2973  HB3 TYR A 178       6.823 -60.244  24.730  1.00  0.00           H  
ATOM   2974  HB2 TYR A 178       6.261 -61.315  23.485  1.00  0.00           H  
ATOM   2975  HD1 TYR A 178       5.866 -63.796  24.044  1.00  0.00           H  
ATOM   2976  HD2 TYR A 178       8.015 -61.093  26.634  1.00  0.00           H  
ATOM   2977  HE1 TYR A 178       6.927 -65.727  25.178  1.00  0.00           H  
ATOM   2978  HE2 TYR A 178       9.076 -63.027  27.768  1.00  0.00           H  
ATOM   2979  HH  TYR A 178       8.379 -66.417  26.827  1.00  0.00           H  
ATOM   2980  N   ALA A 179       4.912 -59.425  26.963  1.00 70.55           N  
ATOM   2981  CA  ALA A 179       4.772 -58.999  28.359  1.00 72.30           C  
ATOM   2982  C   ALA A 179       3.315 -58.787  28.812  1.00 70.63           C  
ATOM   2983  O   ALA A 179       3.061 -58.831  30.015  1.00 70.09           O  
ATOM   2984  CB  ALA A 179       5.589 -57.716  28.572  1.00  0.00           C  
ATOM   2985  H   ALA A 179       5.306 -58.737  26.335  1.00 70.55           H  
ATOM   2986  HA  ALA A 179       5.198 -59.781  28.990  1.00 72.30           H  
ATOM   2987  HB1 ALA A 179       5.537 -57.380  29.609  1.00  0.00           H  
ATOM   2988  HB2 ALA A 179       6.641 -57.878  28.336  1.00  0.00           H  
ATOM   2989  HB3 ALA A 179       5.227 -56.902  27.943  1.00  0.00           H  
ATOM   2990  N   ALA A 180       2.388 -58.591  27.856  1.00 70.08           N  
ATOM   2991  CA  ALA A 180       0.942 -58.509  28.084  1.00 70.03           C  
ATOM   2992  C   ALA A 180       0.288 -59.861  28.438  1.00 71.50           C  
ATOM   2993  O   ALA A 180      -0.861 -59.857  28.879  1.00 71.13           O  
ATOM   2994  CB  ALA A 180       0.269 -57.881  26.853  1.00  0.00           C  
ATOM   2995  H   ALA A 180       2.685 -58.536  26.892  1.00 70.08           H  
ATOM   2996  HA  ALA A 180       0.772 -57.842  28.931  1.00 70.03           H  
ATOM   2997  HB1 ALA A 180      -0.813 -57.820  26.976  1.00  0.00           H  
ATOM   2998  HB2 ALA A 180       0.627 -56.865  26.687  1.00  0.00           H  
ATOM   2999  HB3 ALA A 180       0.465 -58.456  25.948  1.00  0.00           H  
ATOM   3000  N   ASN A 181       1.030 -60.974  28.269  1.00 73.27           N  
ATOM   3001  CA  ASN A 181       0.714 -62.361  28.661  1.00 74.61           C  
ATOM   3002  C   ASN A 181      -0.347 -63.062  27.788  1.00 75.12           C  
ATOM   3003  O   ASN A 181      -0.437 -64.288  27.851  1.00 75.08           O  
ATOM   3004  CB  ASN A 181       0.340 -62.477  30.165  1.00  0.00           C  
ATOM   3005  CG  ASN A 181       1.407 -61.916  31.111  1.00  0.00           C  
ATOM   3006  OD1 ASN A 181       2.501 -62.466  31.213  1.00  0.00           O  
ATOM   3007  ND2 ASN A 181       1.090 -60.824  31.810  1.00  0.00           N  
ATOM   3008  H   ASN A 181       1.958 -60.859  27.885  1.00 73.27           H  
ATOM   3009  HA  ASN A 181       1.637 -62.922  28.504  1.00 74.61           H  
ATOM   3010  HB3 ASN A 181       0.201 -63.526  30.429  1.00  0.00           H  
ATOM   3011  HB2 ASN A 181      -0.619 -61.996  30.364  1.00  0.00           H  
ATOM   3012 HD22 ASN A 181       1.769 -60.410  32.432  1.00  0.00           H  
ATOM   3013 HD21 ASN A 181       0.185 -60.390  31.699  1.00  0.00           H  
ATOM   3014  N   VAL A 182      -1.115 -62.303  26.991  1.00 75.05           N  
ATOM   3015  CA  VAL A 182      -2.146 -62.814  26.088  1.00 74.69           C  
ATOM   3016  C   VAL A 182      -1.548 -63.245  24.733  1.00 74.18           C  
ATOM   3017  O   VAL A 182      -0.464 -62.793  24.361  1.00 74.60           O  
ATOM   3018  CB  VAL A 182      -3.240 -61.738  25.832  1.00  0.00           C  
ATOM   3019  CG1 VAL A 182      -3.984 -61.368  27.126  1.00  0.00           C  
ATOM   3020  CG2 VAL A 182      -2.747 -60.472  25.108  1.00  0.00           C  
ATOM   3021  H   VAL A 182      -0.982 -61.302  26.991  1.00 75.05           H  
ATOM   3022  HA  VAL A 182      -2.619 -63.686  26.545  1.00 74.69           H  
ATOM   3023  HB  VAL A 182      -3.992 -62.189  25.181  1.00  0.00           H  
ATOM   3024 HG11 VAL A 182      -4.809 -60.683  26.923  1.00  0.00           H  
ATOM   3025 HG12 VAL A 182      -4.404 -62.252  27.605  1.00  0.00           H  
ATOM   3026 HG13 VAL A 182      -3.325 -60.881  27.846  1.00  0.00           H  
ATOM   3027 HG21 VAL A 182      -3.561 -59.757  24.991  1.00  0.00           H  
ATOM   3028 HG22 VAL A 182      -1.948 -59.975  25.658  1.00  0.00           H  
ATOM   3029 HG23 VAL A 182      -2.376 -60.700  24.109  1.00  0.00           H  
ATOM   3030  N   GLN A 183      -2.288 -64.109  24.019  1.00 72.85           N  
ATOM   3031  CA  GLN A 183      -1.943 -64.603  22.684  1.00 71.79           C  
ATOM   3032  C   GLN A 183      -2.126 -63.516  21.609  1.00 70.08           C  
ATOM   3033  O   GLN A 183      -3.022 -62.678  21.731  1.00 69.72           O  
ATOM   3034  CB  GLN A 183      -2.810 -65.838  22.361  1.00  0.00           C  
ATOM   3035  CG  GLN A 183      -2.588 -67.016  23.331  1.00  0.00           C  
ATOM   3036  CD  GLN A 183      -3.400 -68.246  22.925  1.00  0.00           C  
ATOM   3037  OE1 GLN A 183      -3.098 -68.890  21.924  1.00  0.00           O  
ATOM   3038  NE2 GLN A 183      -4.428 -68.587  23.706  1.00  0.00           N  
ATOM   3039  H   GLN A 183      -3.172 -64.425  24.388  1.00 72.85           H  
ATOM   3040  HA  GLN A 183      -0.894 -64.907  22.693  1.00 71.79           H  
ATOM   3041  HB3 GLN A 183      -2.594 -66.168  21.343  1.00  0.00           H  
ATOM   3042  HB2 GLN A 183      -3.864 -65.556  22.369  1.00  0.00           H  
ATOM   3043  HG3 GLN A 183      -2.843 -66.729  24.352  1.00  0.00           H  
ATOM   3044  HG2 GLN A 183      -1.533 -67.292  23.342  1.00  0.00           H  
ATOM   3045 HE22 GLN A 183      -4.988 -69.395  23.476  1.00  0.00           H  
ATOM   3046 HE21 GLN A 183      -4.654 -68.044  24.526  1.00  0.00           H  
ATOM   3047  N   TRP A 184      -1.280 -63.571  20.568  1.00 68.80           N  
ATOM   3048  CA  TRP A 184      -1.279 -62.615  19.463  1.00 67.44           C  
ATOM   3049  C   TRP A 184      -0.797 -63.290  18.173  1.00 70.96           C  
ATOM   3050  O   TRP A 184       0.186 -64.031  18.197  1.00 72.57           O  
ATOM   3051  CB  TRP A 184      -0.437 -61.368  19.820  1.00 63.56           C  
ATOM   3052  CG  TRP A 184       1.008 -61.573  20.186  1.00 61.16           C  
ATOM   3053  CD1 TRP A 184       1.449 -62.029  21.380  1.00 60.54           C  
ATOM   3054  CD2 TRP A 184       2.207 -61.358  19.377  1.00 59.35           C  
ATOM   3055  NE1 TRP A 184       2.825 -62.106  21.373  1.00 60.01           N  
ATOM   3056  CE2 TRP A 184       3.349 -61.699  20.165  1.00 58.98           C  
ATOM   3057  CE3 TRP A 184       2.454 -60.890  18.064  1.00 58.01           C  
ATOM   3058  CZ2 TRP A 184       4.663 -61.583  19.680  1.00 58.24           C  
ATOM   3059  CZ3 TRP A 184       3.770 -60.746  17.576  1.00 57.55           C  
ATOM   3060  CH2 TRP A 184       4.871 -61.107  18.375  1.00 57.69           C  
ATOM   3061  H   TRP A 184      -0.574 -64.292  20.524  1.00 68.80           H  
ATOM   3062  HA  TRP A 184      -2.306 -62.291  19.291  1.00 67.44           H  
ATOM   3063  HB3 TRP A 184      -0.899 -60.848  20.658  1.00 63.56           H  
ATOM   3064  HB2 TRP A 184      -0.477 -60.668  18.985  1.00 63.56           H  
ATOM   3065  HD1 TRP A 184       0.807 -62.285  22.208  1.00 60.54           H  
ATOM   3066  HE1 TRP A 184       3.355 -62.416  22.174  1.00 60.01           H  
ATOM   3067  HE3 TRP A 184       1.622 -60.613  17.435  1.00 58.01           H  
ATOM   3068  HZ2 TRP A 184       5.503 -61.850  20.306  1.00 58.24           H  
ATOM   3069  HZ3 TRP A 184       3.935 -60.361  16.581  1.00 57.55           H  
ATOM   3070  HH2 TRP A 184       5.876 -61.016  17.990  1.00 57.69           H  
ATOM   3071  N   LYS A 185      -1.498 -62.992  17.068  1.00 72.28           N  
ATOM   3072  CA  LYS A 185      -1.170 -63.456  15.717  1.00 73.59           C  
ATOM   3073  C   LYS A 185      -0.178 -62.491  15.042  1.00 72.73           C  
ATOM   3074  O   LYS A 185      -0.064 -61.337  15.457  1.00 71.76           O  
ATOM   3075  CB  LYS A 185      -2.474 -63.573  14.899  1.00  0.00           C  
ATOM   3076  CG  LYS A 185      -3.474 -64.598  15.465  1.00  0.00           C  
ATOM   3077  CD  LYS A 185      -4.825 -64.576  14.733  1.00  0.00           C  
ATOM   3078  CE  LYS A 185      -5.824 -65.583  15.327  1.00  0.00           C  
ATOM   3079  NZ  LYS A 185      -7.149 -65.489  14.689  1.00  0.00           N1+
ATOM   3080  H   LYS A 185      -2.293 -62.372  17.141  1.00 72.28           H  
ATOM   3081  HA  LYS A 185      -0.705 -64.443  15.773  1.00 73.59           H  
ATOM   3082  HB3 LYS A 185      -2.242 -63.847  13.869  1.00  0.00           H  
ATOM   3083  HB2 LYS A 185      -2.954 -62.599  14.848  1.00  0.00           H  
ATOM   3084  HG3 LYS A 185      -3.651 -64.405  16.524  1.00  0.00           H  
ATOM   3085  HG2 LYS A 185      -3.039 -65.596  15.406  1.00  0.00           H  
ATOM   3086  HD3 LYS A 185      -4.664 -64.790  13.675  1.00  0.00           H  
ATOM   3087  HD2 LYS A 185      -5.240 -63.568  14.784  1.00  0.00           H  
ATOM   3088  HE3 LYS A 185      -5.946 -65.403  16.396  1.00  0.00           H  
ATOM   3089  HE2 LYS A 185      -5.448 -66.601  15.215  1.00  0.00           H  
ATOM   3090  HZ1 LYS A 185      -7.075 -65.683  13.701  1.00  0.00           H  
ATOM   3091  HZ2 LYS A 185      -7.774 -66.154  15.123  1.00  0.00           H  
ATOM   3092  HZ3 LYS A 185      -7.522 -64.560  14.830  1.00  0.00           H  
ATOM   3093  N   ILE A 186       0.519 -62.981  14.005  1.00 73.37           N  
ATOM   3094  CA  ILE A 186       1.498 -62.201  13.246  1.00 73.78           C  
ATOM   3095  C   ILE A 186       1.063 -62.204  11.772  1.00 74.25           C  
ATOM   3096  O   ILE A 186       0.913 -63.274  11.181  1.00 75.31           O  
ATOM   3097  CB  ILE A 186       2.940 -62.786  13.346  1.00  0.00           C  
ATOM   3098  CG1 ILE A 186       3.332 -63.041  14.821  1.00  0.00           C  
ATOM   3099  CG2 ILE A 186       3.970 -61.855  12.662  1.00  0.00           C  
ATOM   3100  CD1 ILE A 186       4.764 -63.551  15.039  1.00  0.00           C  
ATOM   3101  H   ILE A 186       0.374 -63.931  13.697  1.00 73.37           H  
ATOM   3102  HA  ILE A 186       1.529 -61.166  13.594  1.00 73.78           H  
ATOM   3103  HB  ILE A 186       2.970 -63.748  12.832  1.00  0.00           H  
ATOM   3104 HG13 ILE A 186       2.652 -63.761  15.276  1.00  0.00           H  
ATOM   3105 HG12 ILE A 186       3.194 -62.117  15.373  1.00  0.00           H  
ATOM   3106 HG21 ILE A 186       4.968 -62.292  12.653  1.00  0.00           H  
ATOM   3107 HG22 ILE A 186       3.718 -61.651  11.623  1.00  0.00           H  
ATOM   3108 HG23 ILE A 186       4.032 -60.895  13.174  1.00  0.00           H  
ATOM   3109 HD11 ILE A 186       4.847 -64.073  15.993  1.00  0.00           H  
ATOM   3110 HD12 ILE A 186       5.064 -64.247  14.255  1.00  0.00           H  
ATOM   3111 HD13 ILE A 186       5.478 -62.727  15.053  1.00  0.00           H  
ATOM   3112  N   ASN A 187       0.863 -60.995  11.225  1.00 73.52           N  
ATOM   3113  CA  ASN A 187       0.401 -60.740   9.860  1.00 73.89           C  
ATOM   3114  C   ASN A 187       1.483 -59.917   9.156  1.00 74.65           C  
ATOM   3115  O   ASN A 187       1.404 -58.689   9.100  1.00 74.79           O  
ATOM   3116  CB  ASN A 187      -0.973 -60.036   9.938  1.00 73.11           C  
ATOM   3117  CG  ASN A 187      -2.094 -61.014  10.300  1.00 72.87           C  
ATOM   3118  OD1 ASN A 187      -2.577 -61.754   9.447  1.00 72.21           O  
ATOM   3119  ND2 ASN A 187      -2.505 -61.037  11.567  1.00 73.38           N  
ATOM   3120  H   ASN A 187       1.006 -60.169  11.792  1.00 73.52           H  
ATOM   3121  HA  ASN A 187       0.281 -61.692   9.338  1.00 73.89           H  
ATOM   3122  HB3 ASN A 187      -1.229 -59.616   8.967  1.00 73.11           H  
ATOM   3123  HB2 ASN A 187      -0.951 -59.194  10.633  1.00 73.11           H  
ATOM   3124 HD22 ASN A 187      -3.245 -61.664  11.845  1.00 73.38           H  
ATOM   3125 HD21 ASN A 187      -2.088 -60.420  12.249  1.00 73.38           H  
ATOM   3126  N   GLU A 188       2.505 -60.637   8.667  1.00 75.49           N  
ATOM   3127  CA  GLU A 188       3.703 -60.089   8.034  1.00 76.00           C  
ATOM   3128  C   GLU A 188       3.389 -59.331   6.734  1.00 77.12           C  
ATOM   3129  O   GLU A 188       2.786 -59.901   5.825  1.00 78.02           O  
ATOM   3130  CB  GLU A 188       4.717 -61.223   7.774  1.00  0.00           C  
ATOM   3131  CG  GLU A 188       5.136 -61.984   9.048  1.00  0.00           C  
ATOM   3132  CD  GLU A 188       6.197 -63.051   8.758  1.00  0.00           C  
ATOM   3133  OE1 GLU A 188       7.394 -62.732   8.934  1.00  0.00           O  
ATOM   3134  OE2 GLU A 188       5.794 -64.170   8.370  1.00  0.00           O1-
ATOM   3135  H   GLU A 188       2.484 -61.642   8.757  1.00 75.49           H  
ATOM   3136  HA  GLU A 188       4.147 -59.398   8.750  1.00 76.00           H  
ATOM   3137  HB3 GLU A 188       5.606 -60.806   7.297  1.00  0.00           H  
ATOM   3138  HB2 GLU A 188       4.297 -61.931   7.057  1.00  0.00           H  
ATOM   3139  HG3 GLU A 188       4.271 -62.472   9.499  1.00  0.00           H  
ATOM   3140  HG2 GLU A 188       5.513 -61.282   9.793  1.00  0.00           H  
ATOM   3141  N   GLY A 189       3.830 -58.065   6.676  1.00 76.85           N  
ATOM   3142  CA  GLY A 189       3.702 -57.201   5.503  1.00 76.84           C  
ATOM   3143  C   GLY A 189       2.342 -56.489   5.401  1.00 76.44           C  
ATOM   3144  O   GLY A 189       2.142 -55.747   4.441  1.00 76.61           O  
ATOM   3145  H   GLY A 189       4.309 -57.677   7.476  1.00 76.85           H  
ATOM   3146  HA3 GLY A 189       3.882 -57.767   4.588  1.00 76.84           H  
ATOM   3147  HA2 GLY A 189       4.479 -56.446   5.560  1.00 76.84           H  
ATOM   3148  N   ASP A 190       1.424 -56.697   6.362  1.00 75.58           N  
ATOM   3149  CA  ASP A 190       0.056 -56.153   6.359  1.00 74.25           C  
ATOM   3150  C   ASP A 190      -0.086 -54.867   7.206  1.00 70.21           C  
ATOM   3151  O   ASP A 190      -1.209 -54.417   7.436  1.00 69.49           O  
ATOM   3152  CB  ASP A 190      -1.001 -57.228   6.734  1.00 75.86           C  
ATOM   3153  CG  ASP A 190      -1.022 -58.501   5.862  1.00 77.06           C  
ATOM   3154  OD1 ASP A 190      -0.564 -58.449   4.698  1.00 77.68           O  
ATOM   3155  OD2 ASP A 190      -1.641 -59.482   6.327  1.00 77.39           O1-
ATOM   3156  H   ASP A 190       1.643 -57.324   7.123  1.00 75.58           H  
ATOM   3157  HA  ASP A 190      -0.188 -55.827   5.346  1.00 74.25           H  
ATOM   3158  HB3 ASP A 190      -2.003 -56.799   6.693  1.00 75.86           H  
ATOM   3159  HB2 ASP A 190      -0.830 -57.544   7.762  1.00 75.86           H  
ATOM   3160  N   GLY A 191       1.045 -54.267   7.615  1.00 66.98           N  
ATOM   3161  CA  GLY A 191       1.121 -52.950   8.248  1.00 64.40           C  
ATOM   3162  C   GLY A 191       0.944 -51.837   7.204  1.00 63.37           C  
ATOM   3163  O   GLY A 191       1.057 -52.069   5.999  1.00 64.91           O  
ATOM   3164  H   GLY A 191       1.930 -54.705   7.397  1.00 66.98           H  
ATOM   3165  HA3 GLY A 191       2.099 -52.840   8.716  1.00 64.40           H  
ATOM   3166  HA2 GLY A 191       0.380 -52.857   9.039  1.00 64.40           H  
ATOM   3167  N   ALA A 192       0.695 -50.608   7.685  1.00 60.43           N  
ATOM   3168  CA  ALA A 192       0.619 -49.403   6.855  1.00 58.12           C  
ATOM   3169  C   ALA A 192       2.013 -48.956   6.386  1.00 56.57           C  
ATOM   3170  O   ALA A 192       3.005 -49.286   7.036  1.00 56.46           O  
ATOM   3171  CB  ALA A 192      -0.065 -48.288   7.656  1.00 57.17           C  
ATOM   3172  H   ALA A 192       0.657 -50.461   8.683  1.00 60.43           H  
ATOM   3173  HA  ALA A 192       0.008 -49.621   5.977  1.00 58.12           H  
ATOM   3174  HB1 ALA A 192      -0.208 -47.409   7.031  1.00 57.17           H  
ATOM   3175  HB2 ALA A 192      -1.050 -48.595   8.009  1.00 57.17           H  
ATOM   3176  HB3 ALA A 192       0.521 -47.986   8.524  1.00 57.17           H  
ATOM   3177  N   PHE A 193       2.064 -48.213   5.266  1.00 55.08           N  
ATOM   3178  CA  PHE A 193       3.309 -47.737   4.648  1.00 54.32           C  
ATOM   3179  C   PHE A 193       4.099 -46.730   5.503  1.00 55.02           C  
ATOM   3180  O   PHE A 193       5.321 -46.688   5.378  1.00 55.50           O  
ATOM   3181  CB  PHE A 193       3.028 -47.191   3.229  1.00 52.93           C  
ATOM   3182  CG  PHE A 193       2.171 -45.936   3.117  1.00 51.05           C  
ATOM   3183  CD1 PHE A 193       2.752 -44.653   3.222  1.00 50.15           C  
ATOM   3184  CD2 PHE A 193       0.766 -46.041   3.034  1.00 49.79           C  
ATOM   3185  CE1 PHE A 193       1.952 -43.518   3.177  1.00 49.03           C  
ATOM   3186  CE2 PHE A 193      -0.016 -44.894   2.980  1.00 48.86           C  
ATOM   3187  CZ  PHE A 193       0.575 -43.638   3.044  1.00 48.38           C  
ATOM   3188  H   PHE A 193       1.210 -47.972   4.785  1.00 55.08           H  
ATOM   3189  HA  PHE A 193       3.958 -48.606   4.530  1.00 54.32           H  
ATOM   3190  HB3 PHE A 193       2.582 -47.980   2.622  1.00 52.93           H  
ATOM   3191  HB2 PHE A 193       3.983 -46.970   2.748  1.00 52.93           H  
ATOM   3192  HD1 PHE A 193       3.822 -44.548   3.330  1.00 50.15           H  
ATOM   3193  HD2 PHE A 193       0.294 -47.012   2.993  1.00 49.79           H  
ATOM   3194  HE1 PHE A 193       2.403 -42.539   3.245  1.00 49.03           H  
ATOM   3195  HE2 PHE A 193      -1.088 -44.982   2.889  1.00 48.86           H  
ATOM   3196  HZ  PHE A 193      -0.043 -42.752   3.004  1.00 48.38           H  
ATOM   3197  N   TYR A 194       3.396 -45.957   6.344  1.00 54.87           N  
ATOM   3198  CA  TYR A 194       3.950 -44.891   7.177  1.00 55.44           C  
ATOM   3199  C   TYR A 194       4.432 -45.357   8.567  1.00 54.81           C  
ATOM   3200  O   TYR A 194       5.210 -44.630   9.183  1.00 54.10           O  
ATOM   3201  CB  TYR A 194       2.903 -43.761   7.275  1.00 56.16           C  
ATOM   3202  CG  TYR A 194       1.513 -44.178   7.733  1.00 56.76           C  
ATOM   3203  CD1 TYR A 194       0.477 -44.352   6.792  1.00 56.77           C  
ATOM   3204  CD2 TYR A 194       1.253 -44.406   9.099  1.00 56.60           C  
ATOM   3205  CE1 TYR A 194      -0.798 -44.779   7.210  1.00 56.36           C  
ATOM   3206  CE2 TYR A 194      -0.017 -44.834   9.518  1.00 55.93           C  
ATOM   3207  CZ  TYR A 194      -1.037 -45.045   8.572  1.00 55.89           C  
ATOM   3208  OH  TYR A 194      -2.255 -45.504   8.975  1.00 55.44           O  
ATOM   3209  H   TYR A 194       2.393 -46.068   6.388  1.00 54.87           H  
ATOM   3210  HA  TYR A 194       4.822 -44.474   6.671  1.00 55.44           H  
ATOM   3211  HB3 TYR A 194       2.807 -43.283   6.299  1.00 56.16           H  
ATOM   3212  HB2 TYR A 194       3.271 -42.984   7.939  1.00 56.16           H  
ATOM   3213  HD1 TYR A 194       0.661 -44.172   5.745  1.00 56.77           H  
ATOM   3214  HD2 TYR A 194       2.032 -44.267   9.831  1.00 56.60           H  
ATOM   3215  HE1 TYR A 194      -1.582 -44.923   6.481  1.00 56.36           H  
ATOM   3216  HE2 TYR A 194      -0.196 -45.000  10.568  1.00 55.93           H  
ATOM   3217  HH  TYR A 194      -2.289 -45.729   9.908  1.00 55.44           H  
ATOM   3218  N   GLY A 195       3.988 -46.535   9.039  1.00 55.06           N  
ATOM   3219  CA  GLY A 195       4.416 -47.087  10.323  1.00 54.74           C  
ATOM   3220  C   GLY A 195       3.665 -48.403  10.605  1.00 54.63           C  
ATOM   3221  O   GLY A 195       2.587 -48.624  10.049  1.00 54.45           O  
ATOM   3222  H   GLY A 195       3.346 -47.092   8.492  1.00 55.06           H  
ATOM   3223  HA3 GLY A 195       4.220 -46.378  11.127  1.00 54.74           H  
ATOM   3224  HA2 GLY A 195       5.493 -47.251  10.286  1.00 54.74           H  
ATOM   3225  N   PRO A 196       4.213 -49.283  11.478  1.00 55.36           N  
ATOM   3226  CA  PRO A 196       3.573 -50.559  11.863  1.00 55.96           C  
ATOM   3227  C   PRO A 196       2.380 -50.363  12.820  1.00 55.85           C  
ATOM   3228  O   PRO A 196       2.193 -49.264  13.344  1.00 55.34           O  
ATOM   3229  CB  PRO A 196       4.726 -51.325  12.529  1.00 55.92           C  
ATOM   3230  CG  PRO A 196       5.569 -50.241  13.181  1.00 55.22           C  
ATOM   3231  CD  PRO A 196       5.485 -49.093  12.183  1.00 55.30           C  
ATOM   3232  HA  PRO A 196       3.228 -51.102  10.980  1.00 55.96           H  
ATOM   3233  HB3 PRO A 196       5.308 -51.829  11.757  1.00 55.92           H  
ATOM   3234  HB2 PRO A 196       4.402 -52.089  13.238  1.00 55.92           H  
ATOM   3235  HG3 PRO A 196       6.591 -50.551  13.400  1.00 55.22           H  
ATOM   3236  HG2 PRO A 196       5.100 -49.943  14.118  1.00 55.22           H  
ATOM   3237  HD2 PRO A 196       5.557 -48.125  12.677  1.00 55.30           H  
ATOM   3238  HD3 PRO A 196       6.305 -49.162  11.472  1.00 55.30           H  
ATOM   3239  N   LYS A 197       1.590 -51.429  13.028  1.00 56.09           N  
ATOM   3240  CA  LYS A 197       0.382 -51.373  13.855  1.00 55.63           C  
ATOM   3241  C   LYS A 197       0.154 -52.671  14.641  1.00 55.20           C  
ATOM   3242  O   LYS A 197       0.685 -53.722  14.284  1.00 54.97           O  
ATOM   3243  CB  LYS A 197      -0.830 -51.014  12.959  1.00 55.98           C  
ATOM   3244  CG  LYS A 197      -1.317 -52.131  12.013  1.00 57.39           C  
ATOM   3245  CD  LYS A 197      -2.480 -51.699  11.108  1.00 58.00           C  
ATOM   3246  CE  LYS A 197      -2.046 -51.058   9.783  1.00 59.37           C  
ATOM   3247  NZ  LYS A 197      -3.191 -50.454   9.079  1.00 59.56           N1+
ATOM   3248  H   LYS A 197       1.797 -52.318  12.592  1.00 56.09           H  
ATOM   3249  HA  LYS A 197       0.501 -50.588  14.602  1.00 55.63           H  
ATOM   3250  HB3 LYS A 197      -0.593 -50.124  12.381  1.00 55.98           H  
ATOM   3251  HB2 LYS A 197      -1.664 -50.731  13.604  1.00 55.98           H  
ATOM   3252  HG3 LYS A 197      -1.657 -52.983  12.603  1.00 57.39           H  
ATOM   3253  HG2 LYS A 197      -0.485 -52.490  11.408  1.00 57.39           H  
ATOM   3254  HD3 LYS A 197      -3.120 -51.008  11.660  1.00 58.00           H  
ATOM   3255  HD2 LYS A 197      -3.095 -52.572  10.890  1.00 58.00           H  
ATOM   3256  HE3 LYS A 197      -1.608 -51.814   9.133  1.00 59.37           H  
ATOM   3257  HE2 LYS A 197      -1.286 -50.296   9.949  1.00 59.37           H  
ATOM   3258  HZ1 LYS A 197      -3.577 -49.716   9.652  1.00 59.56           H  
ATOM   3259  HZ2 LYS A 197      -2.885 -50.068   8.197  1.00 59.56           H  
ATOM   3260  HZ3 LYS A 197      -3.896 -51.158   8.915  1.00 59.56           H  
ATOM   3261  N   ILE A 198      -0.704 -52.555  15.665  1.00 55.31           N  
ATOM   3262  CA  ILE A 198      -1.377 -53.661  16.342  1.00 56.20           C  
ATOM   3263  C   ILE A 198      -2.884 -53.374  16.215  1.00 56.94           C  
ATOM   3264  O   ILE A 198      -3.305 -52.266  16.540  1.00 56.62           O  
ATOM   3265  CB  ILE A 198      -1.026 -53.734  17.861  1.00 55.69           C  
ATOM   3266  CG1 ILE A 198       0.490 -53.910  18.114  1.00 55.83           C  
ATOM   3267  CG2 ILE A 198      -1.820 -54.818  18.631  1.00 55.62           C  
ATOM   3268  CD1 ILE A 198       0.957 -53.301  19.445  1.00 55.40           C  
ATOM   3269  H   ILE A 198      -1.059 -51.638  15.900  1.00 55.31           H  
ATOM   3270  HA  ILE A 198      -1.141 -54.609  15.861  1.00 56.20           H  
ATOM   3271  HB  ILE A 198      -1.307 -52.778  18.299  1.00 55.69           H  
ATOM   3272 HG13 ILE A 198       1.073 -53.432  17.329  1.00 55.83           H  
ATOM   3273 HG12 ILE A 198       0.757 -54.965  18.065  1.00 55.83           H  
ATOM   3274 HG21 ILE A 198      -1.541 -54.845  19.684  1.00 55.62           H  
ATOM   3275 HG22 ILE A 198      -2.896 -54.646  18.607  1.00 55.62           H  
ATOM   3276 HG23 ILE A 198      -1.635 -55.809  18.217  1.00 55.62           H  
ATOM   3277 HD11 ILE A 198       1.898 -53.748  19.768  1.00 55.40           H  
ATOM   3278 HD12 ILE A 198       1.115 -52.227  19.344  1.00 55.40           H  
ATOM   3279 HD13 ILE A 198       0.230 -53.443  20.244  1.00 55.40           H  
ATOM   3280  N   ASP A 199      -3.661 -54.364  15.755  1.00 57.75           N  
ATOM   3281  CA  ASP A 199      -5.119 -54.288  15.597  1.00 57.59           C  
ATOM   3282  C   ASP A 199      -5.795 -55.286  16.545  1.00 57.92           C  
ATOM   3283  O   ASP A 199      -5.217 -56.333  16.846  1.00 58.47           O  
ATOM   3284  CB  ASP A 199      -5.559 -54.571  14.145  1.00 57.96           C  
ATOM   3285  CG  ASP A 199      -5.113 -53.561  13.075  1.00 58.39           C  
ATOM   3286  OD1 ASP A 199      -4.778 -52.410  13.429  1.00 58.31           O  
ATOM   3287  OD2 ASP A 199      -5.236 -53.924  11.884  1.00 58.93           O1-
ATOM   3288  H   ASP A 199      -3.243 -55.257  15.527  1.00 57.75           H  
ATOM   3289  HA  ASP A 199      -5.480 -53.297  15.876  1.00 57.59           H  
ATOM   3290  HB3 ASP A 199      -6.643 -54.683  14.087  1.00 57.96           H  
ATOM   3291  HB2 ASP A 199      -5.121 -55.525  13.869  1.00 57.96           H  
ATOM   3292  N   ILE A 200      -6.997 -54.916  17.020  1.00 57.92           N  
ATOM   3293  CA  ILE A 200      -7.692 -55.605  18.106  1.00 58.22           C  
ATOM   3294  C   ILE A 200      -9.179 -55.801  17.759  1.00 58.74           C  
ATOM   3295  O   ILE A 200      -9.860 -54.828  17.431  1.00 58.28           O  
ATOM   3296  CB  ILE A 200      -7.591 -54.804  19.442  1.00 57.58           C  
ATOM   3297  CG1 ILE A 200      -6.115 -54.536  19.835  1.00 57.78           C  
ATOM   3298  CG2 ILE A 200      -8.320 -55.523  20.599  1.00 57.38           C  
ATOM   3299  CD1 ILE A 200      -5.578 -53.155  19.425  1.00 57.38           C  
ATOM   3300  H   ILE A 200      -7.415 -54.047  16.712  1.00 57.92           H  
ATOM   3301  HA  ILE A 200      -7.250 -56.590  18.259  1.00 58.22           H  
ATOM   3302  HB  ILE A 200      -8.083 -53.839  19.313  1.00 57.58           H  
ATOM   3303 HG13 ILE A 200      -5.477 -55.306  19.406  1.00 57.78           H  
ATOM   3304 HG12 ILE A 200      -5.980 -54.637  20.910  1.00 57.78           H  
ATOM   3305 HG21 ILE A 200      -8.131 -55.044  21.557  1.00 57.38           H  
ATOM   3306 HG22 ILE A 200      -9.402 -55.536  20.466  1.00 57.38           H  
ATOM   3307 HG23 ILE A 200      -7.983 -56.554  20.675  1.00 57.38           H  
ATOM   3308 HD11 ILE A 200      -4.664 -52.921  19.969  1.00 57.38           H  
ATOM   3309 HD12 ILE A 200      -5.339 -53.113  18.366  1.00 57.38           H  
ATOM   3310 HD13 ILE A 200      -6.296 -52.362  19.636  1.00 57.38           H  
ATOM   3311  N   LEU A 201      -9.646 -57.057  17.879  1.00 59.96           N  
ATOM   3312  CA  LEU A 201     -11.032 -57.474  17.656  1.00 60.92           C  
ATOM   3313  C   LEU A 201     -11.652 -57.909  18.987  1.00 58.43           C  
ATOM   3314  O   LEU A 201     -11.171 -58.880  19.567  1.00 59.02           O  
ATOM   3315  CB  LEU A 201     -11.086 -58.668  16.669  1.00  0.00           C  
ATOM   3316  CG  LEU A 201     -11.072 -58.285  15.177  1.00  0.00           C  
ATOM   3317  CD1 LEU A 201      -9.756 -57.618  14.760  1.00  0.00           C  
ATOM   3318  CD2 LEU A 201     -11.382 -59.506  14.284  1.00  0.00           C  
ATOM   3319  H   LEU A 201      -9.015 -57.788  18.180  1.00 59.96           H  
ATOM   3320  HA  LEU A 201     -11.621 -56.654  17.255  1.00 60.92           H  
ATOM   3321  HB3 LEU A 201     -12.016 -59.211  16.842  1.00  0.00           H  
ATOM   3322  HB2 LEU A 201     -10.290 -59.383  16.888  1.00  0.00           H  
ATOM   3323  HG  LEU A 201     -11.875 -57.566  15.013  1.00  0.00           H  
ATOM   3324 HD11 LEU A 201      -9.573 -57.731  13.692  1.00  0.00           H  
ATOM   3325 HD12 LEU A 201      -9.778 -56.549  14.963  1.00  0.00           H  
ATOM   3326 HD13 LEU A 201      -8.905 -58.037  15.297  1.00  0.00           H  
ATOM   3327 HD21 LEU A 201     -10.584 -59.718  13.572  1.00  0.00           H  
ATOM   3328 HD22 LEU A 201     -11.525 -60.417  14.865  1.00  0.00           H  
ATOM   3329 HD23 LEU A 201     -12.293 -59.341  13.707  1.00  0.00           H  
ATOM   3330  N   VAL A 202     -12.740 -57.237  19.402  1.00 55.74           N  
ATOM   3331  CA  VAL A 202     -13.582 -57.669  20.521  1.00 54.29           C  
ATOM   3332  C   VAL A 202     -14.639 -58.683  20.050  1.00 54.20           C  
ATOM   3333  O   VAL A 202     -15.243 -58.497  18.995  1.00 53.63           O  
ATOM   3334  CB  VAL A 202     -14.316 -56.490  21.223  1.00  0.00           C  
ATOM   3335  CG1 VAL A 202     -13.326 -55.559  21.932  1.00  0.00           C  
ATOM   3336  CG2 VAL A 202     -15.298 -55.675  20.356  1.00  0.00           C  
ATOM   3337  H   VAL A 202     -13.097 -56.470  18.848  1.00 55.74           H  
ATOM   3338  HA  VAL A 202     -12.948 -58.152  21.265  1.00 54.29           H  
ATOM   3339  HB  VAL A 202     -14.924 -56.927  22.016  1.00  0.00           H  
ATOM   3340 HG11 VAL A 202     -13.861 -54.781  22.475  1.00  0.00           H  
ATOM   3341 HG12 VAL A 202     -12.719 -56.102  22.657  1.00  0.00           H  
ATOM   3342 HG13 VAL A 202     -12.652 -55.072  21.226  1.00  0.00           H  
ATOM   3343 HG21 VAL A 202     -15.746 -54.867  20.935  1.00  0.00           H  
ATOM   3344 HG22 VAL A 202     -14.791 -55.219  19.509  1.00  0.00           H  
ATOM   3345 HG23 VAL A 202     -16.122 -56.278  19.979  1.00  0.00           H  
ATOM   3346  N   LYS A 203     -14.843 -59.725  20.867  1.00 54.21           N  
ATOM   3347  CA  LYS A 203     -15.857 -60.758  20.692  1.00 54.38           C  
ATOM   3348  C   LYS A 203     -17.062 -60.411  21.580  1.00 53.04           C  
ATOM   3349  O   LYS A 203     -16.872 -60.211  22.781  1.00 51.93           O  
ATOM   3350  CB  LYS A 203     -15.239 -62.112  21.108  1.00 55.33           C  
ATOM   3351  CG  LYS A 203     -16.158 -63.325  20.863  1.00 55.84           C  
ATOM   3352  CD  LYS A 203     -15.878 -64.521  21.786  1.00 56.23           C  
ATOM   3353  CE  LYS A 203     -14.472 -65.116  21.625  1.00 57.64           C  
ATOM   3354  NZ  LYS A 203     -14.289 -66.301  22.481  1.00 58.19           N1+
ATOM   3355  H   LYS A 203     -14.303 -59.789  21.722  1.00 54.21           H  
ATOM   3356  HA  LYS A 203     -16.165 -60.819  19.647  1.00 54.38           H  
ATOM   3357  HB3 LYS A 203     -14.971 -62.066  22.166  1.00 55.33           H  
ATOM   3358  HB2 LYS A 203     -14.302 -62.271  20.574  1.00 55.33           H  
ATOM   3359  HG3 LYS A 203     -16.066 -63.635  19.822  1.00 55.84           H  
ATOM   3360  HG2 LYS A 203     -17.201 -63.043  20.988  1.00 55.84           H  
ATOM   3361  HD3 LYS A 203     -16.626 -65.291  21.592  1.00 56.23           H  
ATOM   3362  HD2 LYS A 203     -16.035 -64.210  22.821  1.00 56.23           H  
ATOM   3363  HE3 LYS A 203     -13.710 -64.379  21.883  1.00 57.64           H  
ATOM   3364  HE2 LYS A 203     -14.303 -65.406  20.587  1.00 57.64           H  
ATOM   3365  HZ1 LYS A 203     -14.971 -67.004  22.228  1.00 58.19           H  
ATOM   3366  HZ2 LYS A 203     -13.359 -66.672  22.348  1.00 58.19           H  
ATOM   3367  HZ3 LYS A 203     -14.416 -66.042  23.448  1.00 58.19           H  
ATOM   3368  N   ASP A 204     -18.270 -60.391  20.989  1.00 53.43           N  
ATOM   3369  CA  ASP A 204     -19.535 -60.170  21.703  1.00 53.88           C  
ATOM   3370  C   ASP A 204     -20.083 -61.479  22.324  1.00 54.38           C  
ATOM   3371  O   ASP A 204     -19.438 -62.527  22.252  1.00 54.71           O  
ATOM   3372  CB  ASP A 204     -20.578 -59.402  20.830  1.00 54.35           C  
ATOM   3373  CG  ASP A 204     -21.133 -60.065  19.555  1.00 55.61           C  
ATOM   3374  OD1 ASP A 204     -20.931 -61.281  19.357  1.00 56.66           O  
ATOM   3375  OD2 ASP A 204     -21.836 -59.346  18.812  1.00 55.65           O1-
ATOM   3376  H   ASP A 204     -18.349 -60.585  19.999  1.00 53.43           H  
ATOM   3377  HA  ASP A 204     -19.329 -59.521  22.554  1.00 53.88           H  
ATOM   3378  HB3 ASP A 204     -20.107 -58.471  20.510  1.00 54.35           H  
ATOM   3379  HB2 ASP A 204     -21.420 -59.087  21.444  1.00 54.35           H  
ATOM   3380  N   SER A 205     -21.290 -61.390  22.907  1.00 54.54           N  
ATOM   3381  CA  SER A 205     -22.057 -62.495  23.492  1.00 55.45           C  
ATOM   3382  C   SER A 205     -22.434 -63.623  22.507  1.00 56.40           C  
ATOM   3383  O   SER A 205     -22.647 -64.751  22.951  1.00 56.52           O  
ATOM   3384  CB  SER A 205     -23.331 -61.915  24.146  1.00  0.00           C  
ATOM   3385  OG  SER A 205     -23.057 -61.439  25.446  1.00  0.00           O  
ATOM   3386  H   SER A 205     -21.734 -60.483  22.962  1.00 54.54           H  
ATOM   3387  HA  SER A 205     -21.440 -62.958  24.265  1.00 55.45           H  
ATOM   3388  HB3 SER A 205     -24.105 -62.678  24.248  1.00  0.00           H  
ATOM   3389  HB2 SER A 205     -23.761 -61.114  23.543  1.00  0.00           H  
ATOM   3390  HG  SER A 205     -23.831 -60.967  25.763  1.00  0.00           H  
ATOM   3391  N   LEU A 206     -22.509 -63.302  21.204  1.00 56.73           N  
ATOM   3392  CA  LEU A 206     -22.891 -64.208  20.117  1.00 57.36           C  
ATOM   3393  C   LEU A 206     -21.670 -64.843  19.413  1.00 58.06           C  
ATOM   3394  O   LEU A 206     -21.863 -65.556  18.429  1.00 59.35           O  
ATOM   3395  CB  LEU A 206     -23.790 -63.454  19.102  1.00  0.00           C  
ATOM   3396  CG  LEU A 206     -25.139 -62.932  19.661  1.00  0.00           C  
ATOM   3397  CD1 LEU A 206     -24.992 -61.650  20.516  1.00  0.00           C  
ATOM   3398  CD2 LEU A 206     -26.178 -62.745  18.531  1.00  0.00           C  
ATOM   3399  H   LEU A 206     -22.283 -62.359  20.916  1.00 56.73           H  
ATOM   3400  HA  LEU A 206     -23.474 -65.036  20.525  1.00 57.36           H  
ATOM   3401  HB3 LEU A 206     -24.017 -64.156  18.298  1.00  0.00           H  
ATOM   3402  HB2 LEU A 206     -23.244 -62.639  18.625  1.00  0.00           H  
ATOM   3403  HG  LEU A 206     -25.538 -63.712  20.312  1.00  0.00           H  
ATOM   3404 HD11 LEU A 206     -25.732 -60.887  20.277  1.00  0.00           H  
ATOM   3405 HD12 LEU A 206     -25.114 -61.879  21.575  1.00  0.00           H  
ATOM   3406 HD13 LEU A 206     -24.014 -61.184  20.393  1.00  0.00           H  
ATOM   3407 HD21 LEU A 206     -27.071 -63.340  18.728  1.00  0.00           H  
ATOM   3408 HD22 LEU A 206     -26.501 -61.711  18.416  1.00  0.00           H  
ATOM   3409 HD23 LEU A 206     -25.798 -63.056  17.558  1.00  0.00           H  
ATOM   3410  N   ASN A 207     -20.447 -64.592  19.924  1.00 57.13           N  
ATOM   3411  CA  ASN A 207     -19.143 -65.074  19.431  1.00 57.34           C  
ATOM   3412  C   ASN A 207     -18.645 -64.364  18.150  1.00 57.47           C  
ATOM   3413  O   ASN A 207     -17.642 -64.799  17.582  1.00 58.13           O  
ATOM   3414  CB  ASN A 207     -19.082 -66.622  19.290  1.00  0.00           C  
ATOM   3415  CG  ASN A 207     -19.397 -67.373  20.588  1.00  0.00           C  
ATOM   3416  OD1 ASN A 207     -18.586 -67.388  21.511  1.00  0.00           O  
ATOM   3417  ND2 ASN A 207     -20.567 -68.012  20.655  1.00  0.00           N  
ATOM   3418  H   ASN A 207     -20.393 -63.985  20.731  1.00 57.13           H  
ATOM   3419  HA  ASN A 207     -18.439 -64.794  20.210  1.00 57.34           H  
ATOM   3420  HB3 ASN A 207     -18.077 -66.927  18.996  1.00  0.00           H  
ATOM   3421  HB2 ASN A 207     -19.735 -66.972  18.490  1.00  0.00           H  
ATOM   3422 HD22 ASN A 207     -20.818 -68.524  21.488  1.00  0.00           H  
ATOM   3423 HD21 ASN A 207     -21.214 -67.975  19.880  1.00  0.00           H  
ATOM   3424  N   ARG A 208     -19.319 -63.282  17.728  1.00 56.81           N  
ATOM   3425  CA  ARG A 208     -19.002 -62.495  16.536  1.00 57.02           C  
ATOM   3426  C   ARG A 208     -17.966 -61.405  16.860  1.00 57.75           C  
ATOM   3427  O   ARG A 208     -18.106 -60.709  17.866  1.00 56.66           O  
ATOM   3428  CB  ARG A 208     -20.323 -61.914  15.991  1.00 56.18           C  
ATOM   3429  CG  ARG A 208     -20.220 -61.173  14.643  1.00 56.21           C  
ATOM   3430  CD  ARG A 208     -21.588 -60.672  14.136  1.00 55.64           C  
ATOM   3431  NE  ARG A 208     -22.481 -61.781  13.737  1.00 55.76           N  
ATOM   3432  CZ  ARG A 208     -23.829 -61.801  13.731  1.00 56.15           C  
ATOM   3433  NH1 ARG A 208     -24.453 -62.926  13.360  1.00 56.76           N  
ATOM   3434  NH2 ARG A 208     -24.569 -60.738  14.084  1.00 55.99           N1+
ATOM   3435  H   ARG A 208     -20.092 -62.935  18.282  1.00 56.81           H  
ATOM   3436  HA  ARG A 208     -18.590 -63.163  15.776  1.00 57.02           H  
ATOM   3437  HB3 ARG A 208     -20.751 -61.228  16.720  1.00 56.18           H  
ATOM   3438  HB2 ARG A 208     -21.039 -62.731  15.899  1.00 56.18           H  
ATOM   3439  HG3 ARG A 208     -19.813 -61.882  13.922  1.00 56.21           H  
ATOM   3440  HG2 ARG A 208     -19.511 -60.345  14.674  1.00 56.21           H  
ATOM   3441  HD3 ARG A 208     -21.478 -59.924  13.351  1.00 55.64           H  
ATOM   3442  HD2 ARG A 208     -22.074 -60.167  14.972  1.00 55.64           H  
ATOM   3443  HE  ARG A 208     -22.003 -62.620  13.444  1.00 55.76           H  
ATOM   3444 HH12 ARG A 208     -25.462 -62.970  13.347  1.00 56.76           H  
ATOM   3445 HH11 ARG A 208     -23.922 -63.742  13.093  1.00 56.76           H  
ATOM   3446 HH22 ARG A 208     -25.577 -60.780  14.073  1.00 55.99           H  
ATOM   3447 HH21 ARG A 208     -24.117 -59.881  14.374  1.00 55.99           H  
ATOM   3448  N   THR A 209     -16.947 -61.283  15.995  1.00 59.15           N  
ATOM   3449  CA  THR A 209     -15.822 -60.363  16.168  1.00 59.79           C  
ATOM   3450  C   THR A 209     -16.081 -58.996  15.496  1.00 60.89           C  
ATOM   3451  O   THR A 209     -16.720 -58.934  14.445  1.00 61.14           O  
ATOM   3452  CB  THR A 209     -14.530 -60.964  15.561  1.00  0.00           C  
ATOM   3453  OG1 THR A 209     -14.622 -61.153  14.159  1.00  0.00           O  
ATOM   3454  CG2 THR A 209     -14.117 -62.291  16.217  1.00  0.00           C  
ATOM   3455  H   THR A 209     -16.900 -61.880  15.183  1.00 59.15           H  
ATOM   3456  HA  THR A 209     -15.651 -60.215  17.233  1.00 59.79           H  
ATOM   3457  HB  THR A 209     -13.722 -60.255  15.729  1.00  0.00           H  
ATOM   3458  HG1 THR A 209     -14.817 -60.307  13.746  1.00  0.00           H  
ATOM   3459 HG21 THR A 209     -13.168 -62.648  15.815  1.00  0.00           H  
ATOM   3460 HG22 THR A 209     -13.991 -62.171  17.293  1.00  0.00           H  
ATOM   3461 HG23 THR A 209     -14.859 -63.073  16.054  1.00  0.00           H  
ATOM   3462  N   HIS A 210     -15.554 -57.933  16.128  1.00 61.58           N  
ATOM   3463  CA  HIS A 210     -15.692 -56.534  15.718  1.00 62.29           C  
ATOM   3464  C   HIS A 210     -14.366 -55.803  15.978  1.00 65.63           C  
ATOM   3465  O   HIS A 210     -13.969 -55.698  17.138  1.00 66.14           O  
ATOM   3466  CB  HIS A 210     -16.831 -55.860  16.522  1.00 59.72           C  
ATOM   3467  CG  HIS A 210     -18.170 -56.553  16.497  1.00 58.17           C  
ATOM   3468  ND1 HIS A 210     -19.051 -56.460  15.414  1.00 57.85           N  
ATOM   3469  CD2 HIS A 210     -18.739 -57.349  17.470  1.00 57.40           C  
ATOM   3470  CE1 HIS A 210     -20.099 -57.193  15.768  1.00 57.71           C  
ATOM   3471  NE2 HIS A 210     -19.968 -57.742  16.975  1.00 57.48           N  
ATOM   3472  H   HIS A 210     -15.069 -58.078  17.004  1.00 61.58           H  
ATOM   3473  HA  HIS A 210     -15.925 -56.481  14.653  1.00 62.29           H  
ATOM   3474  HB3 HIS A 210     -16.974 -54.840  16.171  1.00 59.72           H  
ATOM   3475  HB2 HIS A 210     -16.548 -55.772  17.571  1.00 59.72           H  
ATOM   3476  HD2 HIS A 210     -18.380 -57.661  18.440  1.00 57.40           H  
ATOM   3477  HE1 HIS A 210     -20.971 -57.328  15.145  1.00 57.71           H  
ATOM   3478  HE2 HIS A 210     -20.647 -58.327  17.451  1.00 57.48           H  
ATOM   3479  N   GLN A 211     -13.710 -55.290  14.920  1.00 68.20           N  
ATOM   3480  CA  GLN A 211     -12.447 -54.546  15.024  1.00 70.28           C  
ATOM   3481  C   GLN A 211     -12.682 -53.097  15.489  1.00 67.93           C  
ATOM   3482  O   GLN A 211     -12.907 -52.221  14.654  1.00 67.10           O  
ATOM   3483  CB  GLN A 211     -11.664 -54.648  13.697  1.00 73.94           C  
ATOM   3484  CG  GLN A 211     -10.280 -53.955  13.745  1.00 76.64           C  
ATOM   3485  CD  GLN A 211      -9.341 -54.362  12.606  1.00 79.13           C  
ATOM   3486  OE1 GLN A 211      -9.351 -55.501  12.145  1.00 79.93           O  
ATOM   3487  NE2 GLN A 211      -8.483 -53.435  12.178  1.00 79.72           N  
ATOM   3488  H   GLN A 211     -14.071 -55.425  13.987  1.00 68.20           H  
ATOM   3489  HA  GLN A 211     -11.829 -55.032  15.776  1.00 70.28           H  
ATOM   3490  HB3 GLN A 211     -12.250 -54.236  12.874  1.00 73.94           H  
ATOM   3491  HB2 GLN A 211     -11.538 -55.706  13.466  1.00 73.94           H  
ATOM   3492  HG3 GLN A 211      -9.772 -54.201  14.679  1.00 76.64           H  
ATOM   3493  HG2 GLN A 211     -10.402 -52.871  13.743  1.00 76.64           H  
ATOM   3494 HE22 GLN A 211      -7.795 -53.669  11.475  1.00 79.72           H  
ATOM   3495 HE21 GLN A 211      -8.474 -52.513  12.587  1.00 79.72           H  
ATOM   3496  N   CYS A 212     -12.660 -52.889  16.816  1.00 66.60           N  
ATOM   3497  CA  CYS A 212     -12.931 -51.599  17.459  1.00 65.46           C  
ATOM   3498  C   CYS A 212     -11.638 -50.840  17.799  1.00 65.30           C  
ATOM   3499  O   CYS A 212     -11.655 -49.610  17.773  1.00 66.09           O  
ATOM   3500  CB  CYS A 212     -13.759 -51.774  18.747  1.00 64.55           C  
ATOM   3501  SG  CYS A 212     -15.401 -52.430  18.351  1.00 75.51           S  
ATOM   3502  H   CYS A 212     -12.481 -53.667  17.434  1.00 66.60           H  
ATOM   3503  HA  CYS A 212     -13.507 -50.963  16.782  1.00 65.46           H  
ATOM   3504  HB3 CYS A 212     -13.898 -50.818  19.254  1.00 64.55           H  
ATOM   3505  HB2 CYS A 212     -13.265 -52.444  19.451  1.00 64.55           H  
ATOM   3506  HG  CYS A 212     -14.980 -53.639  17.970  1.00 75.51           H  
ATOM   3507  N   GLY A 213     -10.562 -51.574  18.134  1.00 63.80           N  
ATOM   3508  CA  GLY A 213      -9.319 -50.999  18.639  1.00 61.66           C  
ATOM   3509  C   GLY A 213      -8.198 -51.096  17.599  1.00 60.37           C  
ATOM   3510  O   GLY A 213      -8.172 -52.005  16.766  1.00 60.97           O  
ATOM   3511  H   GLY A 213     -10.610 -52.582  18.090  1.00 63.80           H  
ATOM   3512  HA3 GLY A 213      -9.018 -51.554  19.528  1.00 61.66           H  
ATOM   3513  HA2 GLY A 213      -9.458 -49.965  18.952  1.00 61.66           H  
ATOM   3514  N   THR A 214      -7.230 -50.176  17.723  1.00 57.96           N  
ATOM   3515  CA  THR A 214      -5.953 -50.181  17.011  1.00 55.74           C  
ATOM   3516  C   THR A 214      -4.929 -49.330  17.789  1.00 53.53           C  
ATOM   3517  O   THR A 214      -5.318 -48.377  18.465  1.00 53.25           O  
ATOM   3518  CB  THR A 214      -6.066 -49.672  15.542  1.00 55.19           C  
ATOM   3519  OG1 THR A 214      -4.828 -49.775  14.862  1.00 55.96           O  
ATOM   3520  CG2 THR A 214      -6.506 -48.205  15.393  1.00 54.07           C  
ATOM   3521  H   THR A 214      -7.317 -49.461  18.433  1.00 57.96           H  
ATOM   3522  HA  THR A 214      -5.592 -51.209  16.999  1.00 55.74           H  
ATOM   3523  HB  THR A 214      -6.773 -50.305  15.003  1.00 55.19           H  
ATOM   3524  HG1 THR A 214      -4.690 -50.696  14.610  1.00 55.96           H  
ATOM   3525 HG21 THR A 214      -6.521 -47.927  14.341  1.00 54.07           H  
ATOM   3526 HG22 THR A 214      -7.505 -48.048  15.799  1.00 54.07           H  
ATOM   3527 HG23 THR A 214      -5.828 -47.511  15.890  1.00 54.07           H  
ATOM   3528  N   ILE A 215      -3.646 -49.700  17.670  1.00 52.09           N  
ATOM   3529  CA  ILE A 215      -2.486 -48.987  18.199  1.00 50.35           C  
ATOM   3530  C   ILE A 215      -1.510 -48.846  17.012  1.00 50.47           C  
ATOM   3531  O   ILE A 215      -0.676 -49.720  16.774  1.00 49.94           O  
ATOM   3532  CB  ILE A 215      -1.810 -49.751  19.384  1.00 49.93           C  
ATOM   3533  CG1 ILE A 215      -2.792 -50.068  20.543  1.00 48.90           C  
ATOM   3534  CG2 ILE A 215      -0.571 -49.013  19.938  1.00 49.96           C  
ATOM   3535  CD1 ILE A 215      -2.369 -51.274  21.398  1.00 48.50           C  
ATOM   3536  H   ILE A 215      -3.431 -50.515  17.108  1.00 52.09           H  
ATOM   3537  HA  ILE A 215      -2.765 -47.987  18.532  1.00 50.35           H  
ATOM   3538  HB  ILE A 215      -1.463 -50.709  19.003  1.00 49.93           H  
ATOM   3539 HG13 ILE A 215      -3.784 -50.303  20.163  1.00 48.90           H  
ATOM   3540 HG12 ILE A 215      -2.928 -49.188  21.172  1.00 48.90           H  
ATOM   3541 HG21 ILE A 215      -0.106 -49.573  20.749  1.00 49.96           H  
ATOM   3542 HG22 ILE A 215       0.201 -48.863  19.184  1.00 49.96           H  
ATOM   3543 HG23 ILE A 215      -0.843 -48.034  20.333  1.00 49.96           H  
ATOM   3544 HD11 ILE A 215      -3.023 -51.379  22.264  1.00 48.50           H  
ATOM   3545 HD12 ILE A 215      -2.428 -52.200  20.825  1.00 48.50           H  
ATOM   3546 HD13 ILE A 215      -1.349 -51.182  21.769  1.00 48.50           H  
ATOM   3547  N   GLN A 216      -1.708 -47.767  16.242  1.00 51.24           N  
ATOM   3548  CA  GLN A 216      -1.064 -47.480  14.963  1.00 52.61           C  
ATOM   3549  C   GLN A 216       0.084 -46.476  15.158  1.00 53.60           C  
ATOM   3550  O   GLN A 216      -0.180 -45.340  15.545  1.00 53.48           O  
ATOM   3551  CB  GLN A 216      -2.173 -46.938  14.022  1.00 52.47           C  
ATOM   3552  CG  GLN A 216      -1.726 -46.365  12.662  1.00 53.18           C  
ATOM   3553  CD  GLN A 216      -1.276 -47.449  11.687  1.00 54.03           C  
ATOM   3554  OE1 GLN A 216      -2.110 -48.132  11.099  1.00 54.40           O  
ATOM   3555  NE2 GLN A 216       0.035 -47.594  11.490  1.00 54.31           N  
ATOM   3556  H   GLN A 216      -2.391 -47.082  16.538  1.00 51.24           H  
ATOM   3557  HA  GLN A 216      -0.664 -48.398  14.530  1.00 52.61           H  
ATOM   3558  HB3 GLN A 216      -2.722 -46.156  14.544  1.00 52.47           H  
ATOM   3559  HB2 GLN A 216      -2.909 -47.726  13.853  1.00 52.47           H  
ATOM   3560  HG3 GLN A 216      -0.956 -45.601  12.775  1.00 53.18           H  
ATOM   3561  HG2 GLN A 216      -2.576 -45.857  12.207  1.00 53.18           H  
ATOM   3562 HE22 GLN A 216       0.389 -48.288  10.848  1.00 54.31           H  
ATOM   3563 HE21 GLN A 216       0.697 -46.996  11.971  1.00 54.31           H  
ATOM   3564  N   LEU A 217       1.324 -46.888  14.843  1.00 54.69           N  
ATOM   3565  CA  LEU A 217       2.495 -46.002  14.821  1.00 55.99           C  
ATOM   3566  C   LEU A 217       2.584 -45.242  13.483  1.00 58.25           C  
ATOM   3567  O   LEU A 217       2.004 -45.683  12.489  1.00 58.53           O  
ATOM   3568  CB  LEU A 217       3.796 -46.808  15.054  1.00 56.01           C  
ATOM   3569  CG  LEU A 217       3.825 -47.814  16.233  1.00 56.08           C  
ATOM   3570  CD1 LEU A 217       5.258 -48.346  16.441  1.00 56.28           C  
ATOM   3571  CD2 LEU A 217       3.214 -47.289  17.547  1.00 55.72           C  
ATOM   3572  H   LEU A 217       1.476 -47.831  14.508  1.00 54.69           H  
ATOM   3573  HA  LEU A 217       2.396 -45.256  15.609  1.00 55.99           H  
ATOM   3574  HB3 LEU A 217       4.608 -46.092  15.191  1.00 56.01           H  
ATOM   3575  HB2 LEU A 217       4.038 -47.358  14.145  1.00 56.01           H  
ATOM   3576  HG  LEU A 217       3.217 -48.666  15.928  1.00 56.08           H  
ATOM   3577 HD11 LEU A 217       5.263 -49.432  16.513  1.00 56.28           H  
ATOM   3578 HD12 LEU A 217       5.908 -48.076  15.608  1.00 56.28           H  
ATOM   3579 HD13 LEU A 217       5.727 -47.959  17.345  1.00 56.28           H  
ATOM   3580 HD21 LEU A 217       2.300 -47.835  17.786  1.00 55.72           H  
ATOM   3581 HD22 LEU A 217       3.880 -47.398  18.404  1.00 55.72           H  
ATOM   3582 HD23 LEU A 217       2.952 -46.237  17.481  1.00 55.72           H  
ATOM   3583  N   ASP A 218       3.321 -44.120  13.478  1.00 59.62           N  
ATOM   3584  CA  ASP A 218       3.444 -43.239  12.318  1.00 60.89           C  
ATOM   3585  C   ASP A 218       4.761 -42.452  12.403  1.00 60.67           C  
ATOM   3586  O   ASP A 218       5.008 -41.767  13.398  1.00 61.14           O  
ATOM   3587  CB  ASP A 218       2.184 -42.346  12.171  1.00 61.41           C  
ATOM   3588  CG  ASP A 218       2.055 -41.425  10.945  1.00 61.94           C  
ATOM   3589  OD1 ASP A 218       2.915 -41.452  10.041  1.00 63.12           O  
ATOM   3590  OD2 ASP A 218       1.027 -40.722  10.899  1.00 61.22           O1-
ATOM   3591  H   ASP A 218       3.761 -43.796  14.329  1.00 59.62           H  
ATOM   3592  HA  ASP A 218       3.514 -43.876  11.435  1.00 60.89           H  
ATOM   3593  HB3 ASP A 218       2.073 -41.742  13.074  1.00 61.41           H  
ATOM   3594  HB2 ASP A 218       1.309 -42.997  12.161  1.00 61.41           H  
ATOM   3595  N   PHE A 219       5.561 -42.577  11.331  1.00 59.93           N  
ATOM   3596  CA  PHE A 219       6.875 -41.960  11.159  1.00 59.27           C  
ATOM   3597  C   PHE A 219       6.848 -40.836  10.102  1.00 60.47           C  
ATOM   3598  O   PHE A 219       7.801 -40.060  10.058  1.00 61.47           O  
ATOM   3599  CB  PHE A 219       7.880 -43.054  10.721  1.00 58.08           C  
ATOM   3600  CG  PHE A 219       7.919 -44.325  11.561  1.00 56.90           C  
ATOM   3601  CD1 PHE A 219       7.849 -44.278  12.971  1.00 56.16           C  
ATOM   3602  CD2 PHE A 219       8.162 -45.567  10.934  1.00 56.91           C  
ATOM   3603  CE1 PHE A 219       7.932 -45.449  13.713  1.00 56.11           C  
ATOM   3604  CE2 PHE A 219       8.253 -46.724  11.694  1.00 56.84           C  
ATOM   3605  CZ  PHE A 219       8.126 -46.667  13.074  1.00 56.38           C  
ATOM   3606  H   PHE A 219       5.265 -43.179  10.573  1.00 59.93           H  
ATOM   3607  HA  PHE A 219       7.212 -41.519  12.099  1.00 59.27           H  
ATOM   3608  HB3 PHE A 219       8.889 -42.640  10.703  1.00 58.08           H  
ATOM   3609  HB2 PHE A 219       7.660 -43.344   9.692  1.00 58.08           H  
ATOM   3610  HD1 PHE A 219       7.707 -43.337  13.481  1.00 56.16           H  
ATOM   3611  HD2 PHE A 219       8.267 -45.626   9.860  1.00 56.91           H  
ATOM   3612  HE1 PHE A 219       7.848 -45.414  14.788  1.00 56.11           H  
ATOM   3613  HE2 PHE A 219       8.424 -47.674  11.212  1.00 56.84           H  
ATOM   3614  HZ  PHE A 219       8.185 -47.575  13.650  1.00 56.38           H  
ATOM   3615  N   GLN A 220       5.782 -40.749   9.281  1.00 60.50           N  
ATOM   3616  CA  GLN A 220       5.607 -39.732   8.239  1.00 61.49           C  
ATOM   3617  C   GLN A 220       5.062 -38.398   8.739  1.00 59.72           C  
ATOM   3618  O   GLN A 220       5.590 -37.366   8.338  1.00 59.64           O  
ATOM   3619  CB  GLN A 220       4.709 -40.257   7.096  1.00 63.77           C  
ATOM   3620  CG  GLN A 220       5.481 -41.052   6.040  1.00 66.02           C  
ATOM   3621  CD  GLN A 220       6.383 -40.151   5.190  1.00 67.31           C  
ATOM   3622  OE1 GLN A 220       5.896 -39.354   4.390  1.00 67.99           O  
ATOM   3623  NE2 GLN A 220       7.701 -40.269   5.364  1.00 67.32           N  
ATOM   3624  H   GLN A 220       5.006 -41.386   9.408  1.00 60.50           H  
ATOM   3625  HA  GLN A 220       6.596 -39.510   7.836  1.00 61.49           H  
ATOM   3626  HB3 GLN A 220       4.193 -39.436   6.593  1.00 63.77           H  
ATOM   3627  HB2 GLN A 220       3.910 -40.871   7.507  1.00 63.77           H  
ATOM   3628  HG3 GLN A 220       4.774 -41.551   5.377  1.00 66.02           H  
ATOM   3629  HG2 GLN A 220       6.060 -41.834   6.531  1.00 66.02           H  
ATOM   3630 HE22 GLN A 220       8.334 -39.697   4.825  1.00 67.32           H  
ATOM   3631 HE21 GLN A 220       8.072 -40.929   6.031  1.00 67.32           H  
ATOM   3632  N   LEU A 221       4.008 -38.422   9.566  1.00 57.58           N  
ATOM   3633  CA  LEU A 221       3.339 -37.207  10.037  1.00 55.89           C  
ATOM   3634  C   LEU A 221       4.193 -36.279  10.943  1.00 56.29           C  
ATOM   3635  O   LEU A 221       4.052 -35.064  10.802  1.00 56.65           O  
ATOM   3636  CB  LEU A 221       1.964 -37.579  10.623  1.00 54.67           C  
ATOM   3637  CG  LEU A 221       0.919 -36.451  10.657  1.00 54.33           C  
ATOM   3638  CD1 LEU A 221       0.484 -36.055   9.233  1.00 54.92           C  
ATOM   3639  CD2 LEU A 221      -0.295 -36.882  11.501  1.00 53.80           C  
ATOM   3640  H   LEU A 221       3.604 -39.307   9.848  1.00 57.58           H  
ATOM   3641  HA  LEU A 221       3.142 -36.632   9.131  1.00 55.89           H  
ATOM   3642  HB3 LEU A 221       2.095 -38.003  11.616  1.00 54.67           H  
ATOM   3643  HB2 LEU A 221       1.543 -38.375  10.016  1.00 54.67           H  
ATOM   3644  HG  LEU A 221       1.352 -35.572  11.133  1.00 54.33           H  
ATOM   3645 HD11 LEU A 221      -0.550 -35.713   9.198  1.00 54.92           H  
ATOM   3646 HD12 LEU A 221       1.110 -35.253   8.847  1.00 54.92           H  
ATOM   3647 HD13 LEU A 221       0.569 -36.886   8.532  1.00 54.92           H  
ATOM   3648 HD21 LEU A 221      -1.178 -36.279  11.287  1.00 53.80           H  
ATOM   3649 HD22 LEU A 221      -0.555 -37.925  11.318  1.00 53.80           H  
ATOM   3650 HD23 LEU A 221      -0.086 -36.782  12.566  1.00 53.80           H  
ATOM   3651  N   PRO A 222       5.156 -36.818  11.734  1.00 56.31           N  
ATOM   3652  CA  PRO A 222       6.256 -36.023  12.317  1.00 56.98           C  
ATOM   3653  C   PRO A 222       7.190 -35.332  11.304  1.00 58.60           C  
ATOM   3654  O   PRO A 222       7.591 -34.197  11.550  1.00 58.64           O  
ATOM   3655  CB  PRO A 222       7.026 -37.028  13.190  1.00 56.67           C  
ATOM   3656  CG  PRO A 222       6.000 -38.092  13.537  1.00 56.00           C  
ATOM   3657  CD  PRO A 222       5.162 -38.178  12.276  1.00 55.98           C  
ATOM   3658  HA  PRO A 222       5.803 -35.269  12.959  1.00 56.98           H  
ATOM   3659  HB3 PRO A 222       7.459 -36.563  14.076  1.00 56.67           H  
ATOM   3660  HB2 PRO A 222       7.842 -37.491  12.631  1.00 56.67           H  
ATOM   3661  HG3 PRO A 222       5.387 -37.739  14.364  1.00 56.00           H  
ATOM   3662  HG2 PRO A 222       6.436 -39.050  13.820  1.00 56.00           H  
ATOM   3663  HD2 PRO A 222       5.653 -38.843  11.572  1.00 55.98           H  
ATOM   3664  HD3 PRO A 222       4.168 -38.573  12.486  1.00 55.98           H  
ATOM   3665  N   VAL A 223       7.522 -36.020  10.198  1.00 60.33           N  
ATOM   3666  CA  VAL A 223       8.405 -35.522   9.136  1.00 62.34           C  
ATOM   3667  C   VAL A 223       7.732 -34.441   8.263  1.00 64.55           C  
ATOM   3668  O   VAL A 223       8.379 -33.436   7.965  1.00 64.51           O  
ATOM   3669  CB  VAL A 223       8.926 -36.689   8.241  1.00  0.00           C  
ATOM   3670  CG1 VAL A 223       9.651 -36.263   6.946  1.00  0.00           C  
ATOM   3671  CG2 VAL A 223       9.832 -37.637   9.047  1.00  0.00           C  
ATOM   3672  H   VAL A 223       7.145 -36.947  10.058  1.00 60.33           H  
ATOM   3673  HA  VAL A 223       9.269 -35.058   9.614  1.00 62.34           H  
ATOM   3674  HB  VAL A 223       8.070 -37.285   7.927  1.00  0.00           H  
ATOM   3675 HG11 VAL A 223      10.087 -37.124   6.440  1.00  0.00           H  
ATOM   3676 HG12 VAL A 223       8.973 -35.794   6.232  1.00  0.00           H  
ATOM   3677 HG13 VAL A 223      10.457 -35.560   7.156  1.00  0.00           H  
ATOM   3678 HG21 VAL A 223      10.096 -38.520   8.464  1.00  0.00           H  
ATOM   3679 HG22 VAL A 223      10.757 -37.148   9.344  1.00  0.00           H  
ATOM   3680 HG23 VAL A 223       9.346 -37.984   9.958  1.00  0.00           H  
ATOM   3681  N   ARG A 224       6.452 -34.654   7.901  1.00 66.87           N  
ATOM   3682  CA  ARG A 224       5.615 -33.735   7.122  1.00 69.19           C  
ATOM   3683  C   ARG A 224       5.416 -32.377   7.814  1.00 68.60           C  
ATOM   3684  O   ARG A 224       5.600 -31.346   7.168  1.00 68.41           O  
ATOM   3685  CB  ARG A 224       4.234 -34.376   6.853  1.00 71.54           C  
ATOM   3686  CG  ARG A 224       4.194 -35.520   5.822  1.00 74.28           C  
ATOM   3687  CD  ARG A 224       4.718 -35.121   4.431  1.00 76.85           C  
ATOM   3688  NE  ARG A 224       4.405 -36.135   3.406  1.00 79.44           N  
ATOM   3689  CZ  ARG A 224       3.506 -36.045   2.404  1.00 81.78           C  
ATOM   3690  NH1 ARG A 224       3.369 -37.080   1.565  1.00 82.76           N  
ATOM   3691  NH2 ARG A 224       2.741 -34.959   2.213  1.00 82.41           N1+
ATOM   3692  H   ARG A 224       6.009 -35.520   8.182  1.00 66.87           H  
ATOM   3693  HA  ARG A 224       6.118 -33.535   6.174  1.00 69.19           H  
ATOM   3694  HB3 ARG A 224       3.559 -33.600   6.496  1.00 71.54           H  
ATOM   3695  HB2 ARG A 224       3.799 -34.721   7.793  1.00 71.54           H  
ATOM   3696  HG3 ARG A 224       3.204 -35.977   5.766  1.00 74.28           H  
ATOM   3697  HG2 ARG A 224       4.854 -36.298   6.200  1.00 74.28           H  
ATOM   3698  HD3 ARG A 224       5.807 -35.150   4.470  1.00 76.85           H  
ATOM   3699  HD2 ARG A 224       4.461 -34.098   4.158  1.00 76.85           H  
ATOM   3700  HE  ARG A 224       4.917 -37.002   3.499  1.00 79.44           H  
ATOM   3701 HH12 ARG A 224       2.706 -37.039   0.805  1.00 82.76           H  
ATOM   3702 HH11 ARG A 224       3.929 -37.912   1.688  1.00 82.76           H  
ATOM   3703 HH22 ARG A 224       2.079 -34.911   1.453  1.00 82.41           H  
ATOM   3704 HH21 ARG A 224       2.785 -34.196   2.875  1.00 82.41           H  
ATOM   3705  N   PHE A 225       5.052 -32.406   9.106  1.00 68.67           N  
ATOM   3706  CA  PHE A 225       4.838 -31.208   9.918  1.00 68.99           C  
ATOM   3707  C   PHE A 225       6.120 -30.587  10.496  1.00 70.95           C  
ATOM   3708  O   PHE A 225       6.044 -29.469  11.002  1.00 71.11           O  
ATOM   3709  CB  PHE A 225       3.793 -31.503  11.012  1.00 67.59           C  
ATOM   3710  CG  PHE A 225       2.367 -31.425  10.514  1.00 67.01           C  
ATOM   3711  CD1 PHE A 225       1.710 -30.179  10.496  1.00 66.53           C  
ATOM   3712  CD2 PHE A 225       1.753 -32.537   9.902  1.00 66.95           C  
ATOM   3713  CE1 PHE A 225       0.451 -30.071   9.928  1.00 66.44           C  
ATOM   3714  CE2 PHE A 225       0.490 -32.407   9.342  1.00 66.74           C  
ATOM   3715  CZ  PHE A 225      -0.155 -31.179   9.352  1.00 66.50           C  
ATOM   3716  H   PHE A 225       4.912 -33.293   9.569  1.00 68.67           H  
ATOM   3717  HA  PHE A 225       4.419 -30.429   9.278  1.00 68.99           H  
ATOM   3718  HB3 PHE A 225       3.882 -30.791  11.832  1.00 67.59           H  
ATOM   3719  HB2 PHE A 225       3.961 -32.487  11.448  1.00 67.59           H  
ATOM   3720  HD1 PHE A 225       2.184 -29.305  10.918  1.00 66.53           H  
ATOM   3721  HD2 PHE A 225       2.264 -33.486   9.861  1.00 66.95           H  
ATOM   3722  HE1 PHE A 225      -0.044 -29.113   9.926  1.00 66.44           H  
ATOM   3723  HE2 PHE A 225       0.014 -33.255   8.878  1.00 66.74           H  
ATOM   3724  HZ  PHE A 225      -1.126 -31.085   8.893  1.00 66.50           H  
ATOM   3725  N   ASN A 226       7.262 -31.295  10.409  1.00 72.23           N  
ATOM   3726  CA  ASN A 226       8.566 -30.900  10.957  1.00 73.03           C  
ATOM   3727  C   ASN A 226       8.521 -30.776  12.497  1.00 71.28           C  
ATOM   3728  O   ASN A 226       9.007 -29.798  13.065  1.00 71.10           O  
ATOM   3729  CB  ASN A 226       9.098 -29.621  10.247  1.00 74.72           C  
ATOM   3730  CG  ASN A 226      10.622 -29.440  10.278  1.00 76.00           C  
ATOM   3731  OD1 ASN A 226      11.350 -30.198  10.917  1.00 76.30           O  
ATOM   3732  ND2 ASN A 226      11.115 -28.416   9.579  1.00 76.81           N  
ATOM   3733  H   ASN A 226       7.238 -32.200   9.960  1.00 72.23           H  
ATOM   3734  HA  ASN A 226       9.263 -31.722  10.782  1.00 73.03           H  
ATOM   3735  HB3 ASN A 226       8.610 -28.722  10.627  1.00 74.72           H  
ATOM   3736  HB2 ASN A 226       8.834 -29.682   9.190  1.00 74.72           H  
ATOM   3737 HD22 ASN A 226      12.110 -28.243   9.571  1.00 76.81           H  
ATOM   3738 HD21 ASN A 226      10.502 -27.804   9.061  1.00 76.81           H  
ATOM   3739  N   LEU A 227       7.903 -31.783  13.136  1.00 69.55           N  
ATOM   3740  CA  LEU A 227       7.756 -31.899  14.584  1.00 68.24           C  
ATOM   3741  C   LEU A 227       9.090 -32.325  15.198  1.00 67.87           C  
ATOM   3742  O   LEU A 227       9.701 -33.270  14.703  1.00 68.68           O  
ATOM   3743  CB  LEU A 227       6.655 -32.930  14.917  1.00 67.64           C  
ATOM   3744  CG  LEU A 227       5.292 -32.654  14.249  1.00 67.38           C  
ATOM   3745  CD1 LEU A 227       4.229 -33.675  14.695  1.00 66.92           C  
ATOM   3746  CD2 LEU A 227       4.809 -31.208  14.451  1.00 67.24           C  
ATOM   3747  H   LEU A 227       7.551 -32.562  12.595  1.00 69.55           H  
ATOM   3748  HA  LEU A 227       7.473 -30.924  14.988  1.00 68.24           H  
ATOM   3749  HB3 LEU A 227       6.523 -32.964  15.999  1.00 67.64           H  
ATOM   3750  HB2 LEU A 227       6.988 -33.929  14.629  1.00 67.64           H  
ATOM   3751  HG  LEU A 227       5.426 -32.799  13.177  1.00 67.38           H  
ATOM   3752 HD11 LEU A 227       3.766 -34.151  13.830  1.00 66.92           H  
ATOM   3753 HD12 LEU A 227       4.654 -34.468  15.312  1.00 66.92           H  
ATOM   3754 HD13 LEU A 227       3.433 -33.209  15.275  1.00 66.92           H  
ATOM   3755 HD21 LEU A 227       3.730 -31.131  14.340  1.00 67.24           H  
ATOM   3756 HD22 LEU A 227       5.072 -30.821  15.433  1.00 67.24           H  
ATOM   3757 HD23 LEU A 227       5.254 -30.542  13.711  1.00 67.24           H  
ATOM   3758  N   GLN A 228       9.506 -31.620  16.258  1.00 66.45           N  
ATOM   3759  CA  GLN A 228      10.781 -31.842  16.929  1.00 66.00           C  
ATOM   3760  C   GLN A 228      10.654 -31.565  18.431  1.00 65.09           C  
ATOM   3761  O   GLN A 228       9.770 -30.820  18.854  1.00 64.08           O  
ATOM   3762  CB  GLN A 228      11.890 -30.989  16.261  1.00  0.00           C  
ATOM   3763  CG  GLN A 228      11.677 -29.459  16.354  1.00  0.00           C  
ATOM   3764  CD  GLN A 228      12.809 -28.628  15.743  1.00  0.00           C  
ATOM   3765  OE1 GLN A 228      13.816 -29.153  15.275  1.00  0.00           O  
ATOM   3766  NE2 GLN A 228      12.650 -27.303  15.756  1.00  0.00           N  
ATOM   3767  H   GLN A 228       8.940 -30.868  16.624  1.00 66.45           H  
ATOM   3768  HA  GLN A 228      11.043 -32.893  16.824  1.00 66.00           H  
ATOM   3769  HB3 GLN A 228      11.983 -31.282  15.214  1.00  0.00           H  
ATOM   3770  HB2 GLN A 228      12.846 -31.247  16.720  1.00  0.00           H  
ATOM   3771  HG3 GLN A 228      11.575 -29.152  17.395  1.00  0.00           H  
ATOM   3772  HG2 GLN A 228      10.746 -29.185  15.854  1.00  0.00           H  
ATOM   3773 HE22 GLN A 228      13.365 -26.707  15.366  1.00  0.00           H  
ATOM   3774 HE21 GLN A 228      11.813 -26.890  16.141  1.00  0.00           H  
ATOM   3775  N   TYR A 229      11.589 -32.148  19.190  1.00 65.42           N  
ATOM   3776  CA  TYR A 229      11.783 -31.909  20.614  1.00 65.37           C  
ATOM   3777  C   TYR A 229      13.291 -31.830  20.898  1.00 66.45           C  
ATOM   3778  O   TYR A 229      14.092 -32.445  20.192  1.00 66.42           O  
ATOM   3779  CB  TYR A 229      11.076 -33.017  21.439  1.00 64.47           C  
ATOM   3780  CG  TYR A 229      11.737 -34.388  21.426  1.00 64.21           C  
ATOM   3781  CD1 TYR A 229      11.508 -35.272  20.353  1.00 64.23           C  
ATOM   3782  CD2 TYR A 229      12.595 -34.779  22.475  1.00 63.90           C  
ATOM   3783  CE1 TYR A 229      12.176 -36.510  20.293  1.00 64.32           C  
ATOM   3784  CE2 TYR A 229      13.248 -36.025  22.426  1.00 64.06           C  
ATOM   3785  CZ  TYR A 229      13.065 -36.876  21.320  1.00 64.43           C  
ATOM   3786  OH  TYR A 229      13.757 -38.050  21.248  1.00 65.02           O  
ATOM   3787  H   TYR A 229      12.271 -32.760  18.759  1.00 65.42           H  
ATOM   3788  HA  TYR A 229      11.349 -30.944  20.878  1.00 65.37           H  
ATOM   3789  HB3 TYR A 229      10.039 -33.121  21.116  1.00 64.47           H  
ATOM   3790  HB2 TYR A 229      11.020 -32.691  22.478  1.00 64.47           H  
ATOM   3791  HD1 TYR A 229      10.844 -34.986  19.553  1.00 64.23           H  
ATOM   3792  HD2 TYR A 229      12.762 -34.123  23.315  1.00 63.90           H  
ATOM   3793  HE1 TYR A 229      12.019 -37.164  19.448  1.00 64.32           H  
ATOM   3794  HE2 TYR A 229      13.906 -36.322  23.229  1.00 64.06           H  
ATOM   3795  HH  TYR A 229      13.667 -38.495  20.401  1.00 65.02           H  
ATOM   3796  N   LYS A 230      13.636 -31.096  21.965  1.00 67.97           N  
ATOM   3797  CA  LYS A 230      14.977 -31.068  22.543  1.00 70.53           C  
ATOM   3798  C   LYS A 230      15.144 -32.304  23.438  1.00 73.30           C  
ATOM   3799  O   LYS A 230      14.460 -32.395  24.456  1.00 72.78           O  
ATOM   3800  CB  LYS A 230      15.155 -29.767  23.352  1.00  0.00           C  
ATOM   3801  CG  LYS A 230      15.069 -28.491  22.496  1.00  0.00           C  
ATOM   3802  CD  LYS A 230      15.263 -27.213  23.325  1.00  0.00           C  
ATOM   3803  CE  LYS A 230      15.136 -25.938  22.475  1.00  0.00           C  
ATOM   3804  NZ  LYS A 230      15.334 -24.720  23.281  1.00  0.00           N1+
ATOM   3805  H   LYS A 230      12.920 -30.600  22.478  1.00 67.97           H  
ATOM   3806  HA  LYS A 230      15.726 -31.091  21.748  1.00 70.53           H  
ATOM   3807  HB3 LYS A 230      16.127 -29.788  23.848  1.00  0.00           H  
ATOM   3808  HB2 LYS A 230      14.409 -29.715  24.147  1.00  0.00           H  
ATOM   3809  HG3 LYS A 230      14.101 -28.447  21.996  1.00  0.00           H  
ATOM   3810  HG2 LYS A 230      15.820 -28.534  21.707  1.00  0.00           H  
ATOM   3811  HD3 LYS A 230      16.243 -27.245  23.804  1.00  0.00           H  
ATOM   3812  HD2 LYS A 230      14.527 -27.196  24.131  1.00  0.00           H  
ATOM   3813  HE3 LYS A 230      14.151 -25.892  22.010  1.00  0.00           H  
ATOM   3814  HE2 LYS A 230      15.872 -25.947  21.671  1.00  0.00           H  
ATOM   3815  HZ1 LYS A 230      16.256 -24.734  23.693  1.00  0.00           H  
ATOM   3816  HZ2 LYS A 230      15.245 -23.906  22.690  1.00  0.00           H  
ATOM   3817  HZ3 LYS A 230      14.639 -24.680  24.013  1.00  0.00           H  
ATOM   3818  N   ASN A 231      16.014 -33.240  23.029  1.00 76.76           N  
ATOM   3819  CA  ASN A 231      16.325 -34.477  23.752  1.00 79.85           C  
ATOM   3820  C   ASN A 231      17.249 -34.201  24.964  1.00 82.68           C  
ATOM   3821  O   ASN A 231      17.849 -33.128  25.063  1.00 82.81           O  
ATOM   3822  CB  ASN A 231      16.834 -35.501  22.694  1.00  0.00           C  
ATOM   3823  CG  ASN A 231      17.376 -36.840  23.207  1.00  0.00           C  
ATOM   3824  OD1 ASN A 231      18.488 -36.905  23.728  1.00  0.00           O  
ATOM   3825  ND2 ASN A 231      16.606 -37.916  23.037  1.00  0.00           N  
ATOM   3826  H   ASN A 231      16.519 -33.104  22.162  1.00 76.76           H  
ATOM   3827  HA  ASN A 231      15.373 -34.849  24.129  1.00 79.85           H  
ATOM   3828  HB3 ASN A 231      17.632 -35.069  22.103  1.00  0.00           H  
ATOM   3829  HB2 ASN A 231      16.036 -35.698  21.977  1.00  0.00           H  
ATOM   3830 HD22 ASN A 231      16.933 -38.824  23.333  1.00  0.00           H  
ATOM   3831 HD21 ASN A 231      15.716 -37.848  22.561  1.00  0.00           H  
ATOM   3832  N   LYS A 232      17.309 -35.185  25.878  1.00 85.53           N  
ATOM   3833  CA  LYS A 232      18.085 -35.228  27.126  1.00 88.38           C  
ATOM   3834  C   LYS A 232      19.579 -34.870  27.008  1.00 89.76           C  
ATOM   3835  O   LYS A 232      20.144 -34.364  27.977  1.00 89.27           O  
ATOM   3836  CB  LYS A 232      17.920 -36.635  27.744  1.00  0.00           C  
ATOM   3837  CG  LYS A 232      16.486 -36.907  28.226  1.00  0.00           C  
ATOM   3838  CD  LYS A 232      16.235 -38.343  28.700  1.00  0.00           C  
ATOM   3839  CE  LYS A 232      14.783 -38.535  29.172  1.00  0.00           C  
ATOM   3840  NZ  LYS A 232      14.524 -39.920  29.602  1.00  0.00           N1+
ATOM   3841  H   LYS A 232      16.786 -36.028  25.691  1.00 85.53           H  
ATOM   3842  HA  LYS A 232      17.642 -34.499  27.804  1.00 88.38           H  
ATOM   3843  HB3 LYS A 232      18.592 -36.751  28.596  1.00  0.00           H  
ATOM   3844  HB2 LYS A 232      18.220 -37.391  27.016  1.00  0.00           H  
ATOM   3845  HG3 LYS A 232      15.777 -36.677  27.431  1.00  0.00           H  
ATOM   3846  HG2 LYS A 232      16.274 -36.225  29.047  1.00  0.00           H  
ATOM   3847  HD3 LYS A 232      16.929 -38.581  29.509  1.00  0.00           H  
ATOM   3848  HD2 LYS A 232      16.461 -39.033  27.885  1.00  0.00           H  
ATOM   3849  HE3 LYS A 232      14.088 -38.286  28.370  1.00  0.00           H  
ATOM   3850  HE2 LYS A 232      14.567 -37.866  30.005  1.00  0.00           H  
ATOM   3851  HZ1 LYS A 232      15.148 -40.160  30.360  1.00  0.00           H  
ATOM   3852  HZ2 LYS A 232      13.568 -40.005  29.916  1.00  0.00           H  
ATOM   3853  HZ3 LYS A 232      14.682 -40.549  28.827  1.00  0.00           H  
ATOM   3854  N   GLU A 233      20.180 -35.121  25.833  1.00 91.36           N  
ATOM   3855  CA  GLU A 233      21.593 -34.884  25.526  1.00 92.71           C  
ATOM   3856  C   GLU A 233      21.909 -33.444  25.053  1.00 92.73           C  
ATOM   3857  O   GLU A 233      22.989 -33.229  24.504  1.00 94.35           O  
ATOM   3858  CB  GLU A 233      22.053 -35.947  24.501  1.00  0.00           C  
ATOM   3859  CG  GLU A 233      21.883 -37.399  24.998  1.00  0.00           C  
ATOM   3860  CD  GLU A 233      22.447 -38.418  24.002  1.00  0.00           C  
ATOM   3861  OE1 GLU A 233      23.596 -38.860  24.222  1.00  0.00           O  
ATOM   3862  OE2 GLU A 233      21.719 -38.743  23.038  1.00  0.00           O1-
ATOM   3863  H   GLU A 233      19.639 -35.544  25.090  1.00 91.36           H  
ATOM   3864  HA  GLU A 233      22.175 -35.035  26.437  1.00 92.71           H  
ATOM   3865  HB3 GLU A 233      23.102 -35.787  24.244  1.00  0.00           H  
ATOM   3866  HB2 GLU A 233      21.495 -35.818  23.571  1.00  0.00           H  
ATOM   3867  HG3 GLU A 233      20.830 -37.626  25.168  1.00  0.00           H  
ATOM   3868  HG2 GLU A 233      22.377 -37.519  25.963  1.00  0.00           H  
ATOM   3869  N   TYR A 234      20.984 -32.480  25.271  1.00 91.32           N  
ATOM   3870  CA  TYR A 234      21.005 -31.053  24.878  1.00 91.94           C  
ATOM   3871  C   TYR A 234      21.009 -30.959  23.362  1.00 94.25           C  
ATOM   3872  O   TYR A 234      20.280 -30.184  22.743  1.00 96.37           O  
ATOM   3873  CB  TYR A 234      22.201 -30.282  25.508  1.00  0.00           C  
ATOM   3874  CG  TYR A 234      22.354 -28.838  25.047  1.00  0.00           C  
ATOM   3875  CD1 TYR A 234      21.522 -27.826  25.570  1.00  0.00           C  
ATOM   3876  CD2 TYR A 234      23.289 -28.521  24.039  1.00  0.00           C  
ATOM   3877  CE1 TYR A 234      21.615 -26.510  25.075  1.00  0.00           C  
ATOM   3878  CE2 TYR A 234      23.378 -27.208  23.540  1.00  0.00           C  
ATOM   3879  CZ  TYR A 234      22.536 -26.203  24.054  1.00  0.00           C  
ATOM   3880  OH  TYR A 234      22.616 -24.934  23.559  1.00  0.00           O  
ATOM   3881  H   TYR A 234      20.137 -32.766  25.744  1.00 91.32           H  
ATOM   3882  HA  TYR A 234      20.078 -30.613  25.252  1.00 91.94           H  
ATOM   3883  HXT TYR A 234      21.709 -31.617  22.846  1.00 94.25           H  
ATOM   3884  HB3 TYR A 234      23.143 -30.792  25.304  1.00  0.00           H  
ATOM   3885  HB2 TYR A 234      22.102 -30.288  26.594  1.00  0.00           H  
ATOM   3886  HD1 TYR A 234      20.797 -28.060  26.337  1.00  0.00           H  
ATOM   3887  HD2 TYR A 234      23.924 -29.290  23.625  1.00  0.00           H  
ATOM   3888  HE1 TYR A 234      20.970 -25.741  25.475  1.00  0.00           H  
ATOM   3889  HE2 TYR A 234      24.088 -26.976  22.760  1.00  0.00           H  
ATOM   3890  HH  TYR A 234      22.016 -24.322  23.991  1.00  0.00           H  
ATOM   3891  N   LYS A 308      19.575 -33.488  22.301  1.00 93.07           N  
ATOM   3892  CA  LYS A 308      19.824 -33.237  20.873  1.00 92.06           C  
ATOM   3893  C   LYS A 308      18.552 -32.580  20.278  1.00 89.94           C  
ATOM   3894  O   LYS A 308      17.450 -33.117  20.405  1.00 87.58           O  
ATOM   3895  CB  LYS A 308      20.233 -34.558  20.177  1.00  0.00           C  
ATOM   3896  CG  LYS A 308      20.550 -34.432  18.678  1.00  0.00           C  
ATOM   3897  CD  LYS A 308      20.916 -35.773  18.032  1.00  0.00           C  
ATOM   3898  CE  LYS A 308      20.832 -35.720  16.497  1.00  0.00           C  
ATOM   3899  NZ  LYS A 308      20.926 -37.064  15.903  1.00  0.00           N1+
ATOM   3900  H1  LYS A 308      20.362 -33.964  22.718  1.00 93.07           H  
ATOM   3901  H2  LYS A 308      19.474 -32.620  22.808  1.00 93.07           H  
ATOM   3902  HA  LYS A 308      20.661 -32.543  20.775  1.00 92.06           H  
ATOM   3903  HB3 LYS A 308      19.451 -35.305  20.321  1.00  0.00           H  
ATOM   3904  HB2 LYS A 308      21.112 -34.965  20.678  1.00  0.00           H  
ATOM   3905  HG3 LYS A 308      21.349 -33.707  18.519  1.00  0.00           H  
ATOM   3906  HG2 LYS A 308      19.673 -34.046  18.171  1.00  0.00           H  
ATOM   3907  HD3 LYS A 308      20.269 -36.558  18.426  1.00  0.00           H  
ATOM   3908  HD2 LYS A 308      21.930 -36.046  18.331  1.00  0.00           H  
ATOM   3909  HE3 LYS A 308      21.621 -35.085  16.093  1.00  0.00           H  
ATOM   3910  HE2 LYS A 308      19.880 -35.288  16.185  1.00  0.00           H  
ATOM   3911  HZ1 LYS A 308      20.150 -37.620  16.241  1.00  0.00           H  
ATOM   3912  HZ2 LYS A 308      20.875 -36.997  14.897  1.00  0.00           H  
ATOM   3913  HZ3 LYS A 308      21.796 -37.498  16.174  1.00  0.00           H  
ATOM   3914  N   GLY A 309      18.731 -31.432  19.601  1.00 90.27           N  
ATOM   3915  CA  GLY A 309      17.687 -30.785  18.798  1.00 90.46           C  
ATOM   3916  C   GLY A 309      17.505 -31.530  17.463  1.00 88.27           C  
ATOM   3917  O   GLY A 309      18.349 -32.333  17.070  1.00 88.61           O  
ATOM   3918  H   GLY A 309      19.657 -31.035  19.545  1.00 90.27           H  
ATOM   3919  HA3 GLY A 309      17.983 -29.756  18.594  1.00 90.46           H  
ATOM   3920  HA2 GLY A 309      16.743 -30.750  19.344  1.00 90.46           H  
ATOM   3921  N   PHE A 310      16.398 -31.246  16.756  1.00 85.46           N  
ATOM   3922  CA  PHE A 310      15.983 -31.858  15.477  1.00 83.54           C  
ATOM   3923  C   PHE A 310      15.448 -33.302  15.599  1.00 81.67           C  
ATOM   3924  O   PHE A 310      14.960 -33.830  14.599  1.00 82.50           O  
ATOM   3925  CB  PHE A 310      17.074 -31.761  14.376  1.00  0.00           C  
ATOM   3926  CG  PHE A 310      17.612 -30.366  14.106  1.00  0.00           C  
ATOM   3927  CD1 PHE A 310      18.843 -29.954  14.661  1.00  0.00           C  
ATOM   3928  CD2 PHE A 310      16.826 -29.426  13.408  1.00  0.00           C  
ATOM   3929  CE1 PHE A 310      19.290 -28.654  14.472  1.00  0.00           C  
ATOM   3930  CE2 PHE A 310      17.292 -28.130  13.229  1.00  0.00           C  
ATOM   3931  CZ  PHE A 310      18.521 -27.748  13.754  1.00  0.00           C  
ATOM   3932  H   PHE A 310      15.755 -30.559  17.121  1.00 85.46           H  
ATOM   3933  HA  PHE A 310      15.131 -31.274  15.137  1.00 83.54           H  
ATOM   3934  HB3 PHE A 310      16.663 -32.135  13.437  1.00  0.00           H  
ATOM   3935  HB2 PHE A 310      17.912 -32.422  14.596  1.00  0.00           H  
ATOM   3936  HD1 PHE A 310      19.446 -30.648  15.228  1.00  0.00           H  
ATOM   3937  HD2 PHE A 310      15.861 -29.710  13.014  1.00  0.00           H  
ATOM   3938  HE1 PHE A 310      20.238 -28.345  14.888  1.00  0.00           H  
ATOM   3939  HE2 PHE A 310      16.693 -27.414  12.686  1.00  0.00           H  
ATOM   3940  HZ  PHE A 310      18.874 -26.737  13.612  1.00  0.00           H  
ATOM   3941  N   GLU A 311      15.515 -33.906  16.800  1.00 78.75           N  
ATOM   3942  CA  GLU A 311      14.969 -35.225  17.122  1.00 76.03           C  
ATOM   3943  C   GLU A 311      13.440 -35.213  17.006  1.00 73.10           C  
ATOM   3944  O   GLU A 311      12.797 -34.441  17.714  1.00 72.48           O  
ATOM   3945  CB  GLU A 311      15.398 -35.625  18.552  1.00  0.00           C  
ATOM   3946  CG  GLU A 311      16.917 -35.789  18.754  1.00  0.00           C  
ATOM   3947  CD  GLU A 311      17.451 -37.142  18.275  1.00  0.00           C  
ATOM   3948  OE1 GLU A 311      17.718 -37.263  17.059  1.00  0.00           O  
ATOM   3949  OE2 GLU A 311      17.611 -38.031  19.140  1.00  0.00           O1-
ATOM   3950  H   GLU A 311      15.939 -33.412  17.572  1.00 78.75           H  
ATOM   3951  HA  GLU A 311      15.371 -35.947  16.410  1.00 76.03           H  
ATOM   3952  HB3 GLU A 311      14.893 -36.547  18.844  1.00  0.00           H  
ATOM   3953  HB2 GLU A 311      15.045 -34.871  19.259  1.00  0.00           H  
ATOM   3954  HG3 GLU A 311      17.138 -35.691  19.816  1.00  0.00           H  
ATOM   3955  HG2 GLU A 311      17.468 -34.983  18.268  1.00  0.00           H  
ATOM   3956  N   ARG A 312      12.898 -36.041  16.100  1.00 71.16           N  
ATOM   3957  CA  ARG A 312      11.466 -36.104  15.812  1.00 68.71           C  
ATOM   3958  C   ARG A 312      10.799 -37.210  16.656  1.00 66.19           C  
ATOM   3959  O   ARG A 312      11.332 -38.321  16.698  1.00 66.29           O  
ATOM   3960  CB  ARG A 312      11.259 -36.375  14.308  1.00 69.09           C  
ATOM   3961  CG  ARG A 312      11.869 -35.288  13.401  1.00 69.67           C  
ATOM   3962  CD  ARG A 312      11.289 -35.309  11.977  1.00 69.68           C  
ATOM   3963  NE  ARG A 312      11.640 -34.087  11.225  1.00 69.77           N  
ATOM   3964  CZ  ARG A 312      12.215 -33.962  10.011  1.00 69.83           C  
ATOM   3965  NH1 ARG A 312      12.613 -35.011   9.277  1.00 70.44           N  
ATOM   3966  NH2 ARG A 312      12.398 -32.735   9.513  1.00 69.19           N1+
ATOM   3967  H   ARG A 312      13.493 -36.652  15.560  1.00 71.16           H  
ATOM   3968  HA  ARG A 312      11.038 -35.128  16.025  1.00 68.71           H  
ATOM   3969  HB3 ARG A 312      10.184 -36.424  14.122  1.00 69.09           H  
ATOM   3970  HB2 ARG A 312      11.658 -37.351  14.029  1.00 69.09           H  
ATOM   3971  HG3 ARG A 312      12.934 -35.515  13.332  1.00 69.67           H  
ATOM   3972  HG2 ARG A 312      11.822 -34.293  13.844  1.00 69.67           H  
ATOM   3973  HD3 ARG A 312      10.215 -35.496  11.969  1.00 69.68           H  
ATOM   3974  HD2 ARG A 312      11.743 -36.157  11.467  1.00 69.68           H  
ATOM   3975  HE  ARG A 312      11.391 -33.231  11.700  1.00 69.77           H  
ATOM   3976 HH12 ARG A 312      13.039 -34.876   8.372  1.00 70.44           H  
ATOM   3977 HH11 ARG A 312      12.493 -35.947   9.634  1.00 70.44           H  
ATOM   3978 HH22 ARG A 312      12.824 -32.605   8.607  1.00 69.19           H  
ATOM   3979 HH21 ARG A 312      12.112 -31.919  10.041  1.00 69.19           H  
ATOM   3980  N   PRO A 313       9.653 -36.905  17.311  1.00 63.78           N  
ATOM   3981  CA  PRO A 313       8.887 -37.915  18.060  1.00 62.17           C  
ATOM   3982  C   PRO A 313       8.081 -38.829  17.119  1.00 60.30           C  
ATOM   3983  O   PRO A 313       7.714 -38.404  16.025  1.00 60.57           O  
ATOM   3984  CB  PRO A 313       7.954 -37.054  18.921  1.00 61.91           C  
ATOM   3985  CG  PRO A 313       7.633 -35.866  18.029  1.00 62.27           C  
ATOM   3986  CD  PRO A 313       8.938 -35.623  17.279  1.00 63.14           C  
ATOM   3987  HA  PRO A 313       9.539 -38.520  18.695  1.00 62.17           H  
ATOM   3988  HB3 PRO A 313       8.488 -36.717  19.812  1.00 61.91           H  
ATOM   3989  HB2 PRO A 313       7.058 -37.577  19.257  1.00 61.91           H  
ATOM   3990  HG3 PRO A 313       7.288 -35.000  18.581  1.00 62.27           H  
ATOM   3991  HG2 PRO A 313       6.847 -36.138  17.323  1.00 62.27           H  
ATOM   3992  HD2 PRO A 313       8.736 -35.291  16.260  1.00 63.14           H  
ATOM   3993  HD3 PRO A 313       9.529 -34.856  17.779  1.00 63.14           H  
ATOM   3994  N   ILE A 314       7.788 -40.051  17.578  1.00 58.06           N  
ATOM   3995  CA  ILE A 314       6.860 -40.969  16.922  1.00 56.28           C  
ATOM   3996  C   ILE A 314       5.446 -40.694  17.460  1.00 53.64           C  
ATOM   3997  O   ILE A 314       5.260 -40.656  18.678  1.00 53.30           O  
ATOM   3998  CB  ILE A 314       7.223 -42.450  17.224  1.00  0.00           C  
ATOM   3999  CG1 ILE A 314       8.632 -42.792  16.691  1.00  0.00           C  
ATOM   4000  CG2 ILE A 314       6.196 -43.480  16.692  1.00  0.00           C  
ATOM   4001  CD1 ILE A 314       9.247 -44.023  17.359  1.00  0.00           C  
ATOM   4002  H   ILE A 314       8.102 -40.324  18.502  1.00 58.06           H  
ATOM   4003  HA  ILE A 314       6.878 -40.820  15.840  1.00 56.28           H  
ATOM   4004  HB  ILE A 314       7.252 -42.555  18.310  1.00  0.00           H  
ATOM   4005 HG13 ILE A 314       9.321 -41.962  16.849  1.00  0.00           H  
ATOM   4006 HG12 ILE A 314       8.596 -42.934  15.612  1.00  0.00           H  
ATOM   4007 HG21 ILE A 314       6.539 -44.502  16.849  1.00  0.00           H  
ATOM   4008 HG22 ILE A 314       5.230 -43.399  17.190  1.00  0.00           H  
ATOM   4009 HG23 ILE A 314       6.031 -43.355  15.622  1.00  0.00           H  
ATOM   4010 HD11 ILE A 314      10.315 -43.877  17.499  1.00  0.00           H  
ATOM   4011 HD12 ILE A 314       8.822 -44.204  18.344  1.00  0.00           H  
ATOM   4012 HD13 ILE A 314       9.100 -44.921  16.760  1.00  0.00           H  
ATOM   4013  N   ILE A 315       4.485 -40.530  16.540  1.00 51.49           N  
ATOM   4014  CA  ILE A 315       3.066 -40.395  16.864  1.00 49.16           C  
ATOM   4015  C   ILE A 315       2.430 -41.791  16.913  1.00 48.70           C  
ATOM   4016  O   ILE A 315       2.513 -42.526  15.927  1.00 49.18           O  
ATOM   4017  CB  ILE A 315       2.316 -39.524  15.811  1.00 47.90           C  
ATOM   4018  CG1 ILE A 315       2.792 -38.060  15.915  1.00 46.75           C  
ATOM   4019  CG2 ILE A 315       0.771 -39.569  15.915  1.00 47.57           C  
ATOM   4020  CD1 ILE A 315       2.379 -37.178  14.729  1.00 45.91           C  
ATOM   4021  H   ILE A 315       4.713 -40.592  15.557  1.00 51.49           H  
ATOM   4022  HA  ILE A 315       2.955 -39.915  17.838  1.00 49.16           H  
ATOM   4023  HB  ILE A 315       2.589 -39.892  14.820  1.00 47.90           H  
ATOM   4024 HG13 ILE A 315       3.874 -38.012  16.024  1.00 46.75           H  
ATOM   4025 HG12 ILE A 315       2.390 -37.640  16.836  1.00 46.75           H  
ATOM   4026 HG21 ILE A 315       0.300 -38.900  15.194  1.00 47.57           H  
ATOM   4027 HG22 ILE A 315       0.366 -40.561  15.715  1.00 47.57           H  
ATOM   4028 HG23 ILE A 315       0.433 -39.269  16.908  1.00 47.57           H  
ATOM   4029 HD11 ILE A 315       3.180 -36.496  14.447  1.00 45.91           H  
ATOM   4030 HD12 ILE A 315       2.128 -37.772  13.852  1.00 45.91           H  
ATOM   4031 HD13 ILE A 315       1.504 -36.579  14.981  1.00 45.91           H  
ATOM   4032  N   ILE A 316       1.790 -42.107  18.048  1.00 47.81           N  
ATOM   4033  CA  ILE A 316       0.993 -43.315  18.219  1.00 47.03           C  
ATOM   4034  C   ILE A 316      -0.483 -42.877  18.226  1.00 46.46           C  
ATOM   4035  O   ILE A 316      -0.972 -42.362  19.234  1.00 45.53           O  
ATOM   4036  CB  ILE A 316       1.295 -44.080  19.547  1.00  0.00           C  
ATOM   4037  CG1 ILE A 316       2.812 -44.215  19.834  1.00  0.00           C  
ATOM   4038  CG2 ILE A 316       0.578 -45.450  19.573  1.00  0.00           C  
ATOM   4039  CD1 ILE A 316       3.144 -44.902  21.169  1.00  0.00           C  
ATOM   4040  H   ILE A 316       1.804 -41.463  18.829  1.00 47.81           H  
ATOM   4041  HA  ILE A 316       1.157 -44.008  17.392  1.00 47.03           H  
ATOM   4042  HB  ILE A 316       0.879 -43.520  20.378  1.00  0.00           H  
ATOM   4043 HG13 ILE A 316       3.277 -43.229  19.853  1.00  0.00           H  
ATOM   4044 HG12 ILE A 316       3.304 -44.747  19.025  1.00  0.00           H  
ATOM   4045 HG21 ILE A 316       0.757 -45.984  20.505  1.00  0.00           H  
ATOM   4046 HG22 ILE A 316      -0.504 -45.346  19.481  1.00  0.00           H  
ATOM   4047 HG23 ILE A 316       0.908 -46.088  18.755  1.00  0.00           H  
ATOM   4048 HD11 ILE A 316       3.236 -45.981  21.044  1.00  0.00           H  
ATOM   4049 HD12 ILE A 316       4.087 -44.535  21.571  1.00  0.00           H  
ATOM   4050 HD13 ILE A 316       2.379 -44.715  21.922  1.00  0.00           H  
ATOM   4051  N   HIS A 317      -1.161 -43.095  17.090  1.00 47.39           N  
ATOM   4052  CA  HIS A 317      -2.615 -43.002  16.966  1.00 47.33           C  
ATOM   4053  C   HIS A 317      -3.250 -44.215  17.655  1.00 48.02           C  
ATOM   4054  O   HIS A 317      -2.760 -45.331  17.471  1.00 48.28           O  
ATOM   4055  CB  HIS A 317      -3.037 -43.007  15.484  1.00 46.91           C  
ATOM   4056  CG  HIS A 317      -2.246 -42.135  14.549  1.00 47.07           C  
ATOM   4057  ND1 HIS A 317      -2.657 -40.848  14.197  1.00 46.84           N  
ATOM   4058  CD2 HIS A 317      -1.084 -42.433  13.870  1.00 47.64           C  
ATOM   4059  CE1 HIS A 317      -1.741 -40.417  13.345  1.00 47.57           C  
ATOM   4060  NE2 HIS A 317      -0.791 -41.316  13.115  1.00 47.88           N  
ATOM   4061  H   HIS A 317      -0.684 -43.533  16.313  1.00 47.39           H  
ATOM   4062  HA  HIS A 317      -2.948 -42.071  17.428  1.00 47.33           H  
ATOM   4063  HB3 HIS A 317      -4.087 -42.718  15.414  1.00 46.91           H  
ATOM   4064  HB2 HIS A 317      -2.981 -44.015  15.076  1.00 46.91           H  
ATOM   4065  HD2 HIS A 317      -0.468 -43.320  13.855  1.00 47.64           H  
ATOM   4066  HE1 HIS A 317      -1.766 -39.449  12.870  1.00 47.57           H  
ATOM   4067  HE2 HIS A 317      -0.016 -41.203  12.470  1.00 47.88           H  
ATOM   4068  N   ARG A 318      -4.338 -43.999  18.406  1.00 48.57           N  
ATOM   4069  CA  ARG A 318      -5.058 -45.094  19.047  1.00 49.61           C  
ATOM   4070  C   ARG A 318      -6.517 -44.720  19.338  1.00 48.40           C  
ATOM   4071  O   ARG A 318      -6.818 -43.566  19.645  1.00 47.55           O  
ATOM   4072  CB  ARG A 318      -4.229 -45.685  20.236  1.00 51.26           C  
ATOM   4073  CG  ARG A 318      -4.885 -45.770  21.627  1.00 52.30           C  
ATOM   4074  CD  ARG A 318      -4.823 -44.439  22.392  1.00 53.10           C  
ATOM   4075  NE  ARG A 318      -5.658 -44.458  23.606  1.00 54.19           N  
ATOM   4076  CZ  ARG A 318      -6.985 -44.236  23.669  1.00 55.37           C  
ATOM   4077  NH1 ARG A 318      -7.716 -43.927  22.593  1.00 55.99           N  
ATOM   4078  NH2 ARG A 318      -7.612 -44.328  24.843  1.00 55.73           N1+
ATOM   4079  H   ARG A 318      -4.708 -43.065  18.532  1.00 48.57           H  
ATOM   4080  HA  ARG A 318      -5.127 -45.872  18.285  1.00 49.61           H  
ATOM   4081  HB3 ARG A 318      -3.274 -45.167  20.338  1.00 51.26           H  
ATOM   4082  HB2 ARG A 318      -3.950 -46.700  19.963  1.00 51.26           H  
ATOM   4083  HG3 ARG A 318      -4.265 -46.476  22.179  1.00 52.30           H  
ATOM   4084  HG2 ARG A 318      -5.878 -46.222  21.618  1.00 52.30           H  
ATOM   4085  HD3 ARG A 318      -4.970 -43.574  21.748  1.00 53.10           H  
ATOM   4086  HD2 ARG A 318      -3.813 -44.335  22.791  1.00 53.10           H  
ATOM   4087  HE  ARG A 318      -5.173 -44.697  24.459  1.00 54.19           H  
ATOM   4088 HH12 ARG A 318      -8.709 -43.749  22.664  1.00 55.99           H  
ATOM   4089 HH11 ARG A 318      -7.274 -43.834  21.687  1.00 55.99           H  
ATOM   4090 HH22 ARG A 318      -8.612 -44.196  24.897  1.00 55.73           H  
ATOM   4091 HH21 ARG A 318      -7.103 -44.565  25.683  1.00 55.73           H  
ATOM   4092  N   ALA A 319      -7.371 -45.749  19.261  1.00 47.94           N  
ATOM   4093  CA  ALA A 319      -8.784 -45.755  19.629  1.00 46.92           C  
ATOM   4094  C   ALA A 319      -9.081 -47.075  20.360  1.00 46.93           C  
ATOM   4095  O   ALA A 319      -8.340 -48.045  20.180  1.00 47.71           O  
ATOM   4096  CB  ALA A 319      -9.633 -45.611  18.356  1.00 46.14           C  
ATOM   4097  H   ALA A 319      -7.004 -46.658  19.010  1.00 47.94           H  
ATOM   4098  HA  ALA A 319      -9.009 -44.924  20.298  1.00 46.92           H  
ATOM   4099  HB1 ALA A 319     -10.697 -45.590  18.592  1.00 46.14           H  
ATOM   4100  HB2 ALA A 319      -9.401 -44.681  17.834  1.00 46.14           H  
ATOM   4101  HB3 ALA A 319      -9.462 -46.435  17.661  1.00 46.14           H  
ATOM   4102  N   ILE A 320     -10.152 -47.092  21.172  1.00 46.13           N  
ATOM   4103  CA  ILE A 320     -10.592 -48.280  21.915  1.00 46.06           C  
ATOM   4104  C   ILE A 320     -12.043 -48.615  21.540  1.00 46.21           C  
ATOM   4105  O   ILE A 320     -12.316 -49.757  21.170  1.00 46.59           O  
ATOM   4106  CB  ILE A 320     -10.512 -48.112  23.464  1.00 45.04           C  
ATOM   4107  CG1 ILE A 320      -9.126 -47.573  23.879  1.00 44.20           C  
ATOM   4108  CG2 ILE A 320     -10.852 -49.432  24.194  1.00 45.32           C  
ATOM   4109  CD1 ILE A 320      -8.866 -47.532  25.386  1.00 43.74           C  
ATOM   4110  H   ILE A 320     -10.716 -46.258  21.279  1.00 46.13           H  
ATOM   4111  HA  ILE A 320      -9.988 -49.148  21.641  1.00 46.06           H  
ATOM   4112  HB  ILE A 320     -11.247 -47.374  23.787  1.00 45.04           H  
ATOM   4113 HG13 ILE A 320      -9.000 -46.564  23.487  1.00 44.20           H  
ATOM   4114 HG12 ILE A 320      -8.351 -48.165  23.403  1.00 44.20           H  
ATOM   4115 HG21 ILE A 320     -10.782 -49.332  25.275  1.00 45.32           H  
ATOM   4116 HG22 ILE A 320     -11.870 -49.763  23.994  1.00 45.32           H  
ATOM   4117 HG23 ILE A 320     -10.177 -50.232  23.897  1.00 45.32           H  
ATOM   4118 HD11 ILE A 320      -7.937 -47.005  25.594  1.00 43.74           H  
ATOM   4119 HD12 ILE A 320      -9.673 -47.024  25.914  1.00 43.74           H  
ATOM   4120 HD13 ILE A 320      -8.754 -48.531  25.806  1.00 43.74           H  
ATOM   4121  N   LEU A 321     -12.937 -47.613  21.603  1.00 46.06           N  
ATOM   4122  CA  LEU A 321     -14.316 -47.731  21.130  1.00 46.39           C  
ATOM   4123  C   LEU A 321     -14.396 -47.713  19.590  1.00 47.97           C  
ATOM   4124  O   LEU A 321     -15.368 -48.222  19.035  1.00 48.37           O  
ATOM   4125  CB  LEU A 321     -15.186 -46.586  21.710  1.00 45.07           C  
ATOM   4126  CG  LEU A 321     -15.159 -46.387  23.247  1.00 44.06           C  
ATOM   4127  CD1 LEU A 321     -16.005 -45.159  23.647  1.00 42.87           C  
ATOM   4128  CD2 LEU A 321     -15.556 -47.648  24.044  1.00 44.42           C  
ATOM   4129  H   LEU A 321     -12.648 -46.696  21.920  1.00 46.06           H  
ATOM   4130  HA  LEU A 321     -14.711 -48.689  21.464  1.00 46.39           H  
ATOM   4131  HB3 LEU A 321     -16.219 -46.741  21.397  1.00 45.07           H  
ATOM   4132  HB2 LEU A 321     -14.879 -45.646  21.247  1.00 45.07           H  
ATOM   4133  HG  LEU A 321     -14.133 -46.158  23.536  1.00 44.06           H  
ATOM   4134 HD11 LEU A 321     -16.514 -45.289  24.602  1.00 42.87           H  
ATOM   4135 HD12 LEU A 321     -15.377 -44.273  23.740  1.00 42.87           H  
ATOM   4136 HD13 LEU A 321     -16.768 -44.933  22.901  1.00 42.87           H  
ATOM   4137 HD21 LEU A 321     -14.747 -47.957  24.707  1.00 44.42           H  
ATOM   4138 HD22 LEU A 321     -16.441 -47.496  24.663  1.00 44.42           H  
ATOM   4139 HD23 LEU A 321     -15.776 -48.492  23.396  1.00 44.42           H  
ATOM   4140  N   GLY A 322     -13.394 -47.105  18.930  1.00 49.14           N  
ATOM   4141  CA  GLY A 322     -13.460 -46.737  17.520  1.00 50.81           C  
ATOM   4142  C   GLY A 322     -14.303 -45.461  17.467  1.00 52.25           C  
ATOM   4143  O   GLY A 322     -13.978 -44.484  18.141  1.00 53.03           O  
ATOM   4144  H   GLY A 322     -12.632 -46.709  19.464  1.00 49.14           H  
ATOM   4145  HA3 GLY A 322     -13.889 -47.539  16.917  1.00 50.81           H  
ATOM   4146  HA2 GLY A 322     -12.458 -46.535  17.144  1.00 50.81           H  
ATOM   4147  N   SER A 323     -15.400 -45.495  16.696  1.00 52.56           N  
ATOM   4148  CA  SER A 323     -16.475 -44.504  16.765  1.00 51.59           C  
ATOM   4149  C   SER A 323     -17.389 -44.817  17.963  1.00 51.46           C  
ATOM   4150  O   SER A 323     -17.685 -45.989  18.198  1.00 52.20           O  
ATOM   4151  CB  SER A 323     -17.297 -44.568  15.466  1.00 51.06           C  
ATOM   4152  OG  SER A 323     -16.515 -44.176  14.359  1.00 51.61           O  
ATOM   4153  H   SER A 323     -15.601 -46.323  16.154  1.00 52.56           H  
ATOM   4154  HA  SER A 323     -16.053 -43.505  16.874  1.00 51.59           H  
ATOM   4155  HB3 SER A 323     -18.159 -43.903  15.526  1.00 51.06           H  
ATOM   4156  HB2 SER A 323     -17.682 -45.571  15.288  1.00 51.06           H  
ATOM   4157  HG  SER A 323     -16.413 -43.221  14.374  1.00 51.61           H  
ATOM   4158  N   VAL A 324     -17.867 -43.772  18.663  1.00 50.73           N  
ATOM   4159  CA  VAL A 324     -18.850 -43.890  19.749  1.00 51.34           C  
ATOM   4160  C   VAL A 324     -20.202 -44.436  19.232  1.00 51.78           C  
ATOM   4161  O   VAL A 324     -20.789 -45.291  19.892  1.00 51.19           O  
ATOM   4162  CB  VAL A 324     -19.079 -42.534  20.487  1.00 51.83           C  
ATOM   4163  CG1 VAL A 324     -20.148 -42.590  21.603  1.00 51.88           C  
ATOM   4164  CG2 VAL A 324     -17.770 -41.993  21.093  1.00 51.83           C  
ATOM   4165  H   VAL A 324     -17.584 -42.831  18.416  1.00 50.73           H  
ATOM   4166  HA  VAL A 324     -18.455 -44.608  20.471  1.00 51.34           H  
ATOM   4167  HB  VAL A 324     -19.418 -41.802  19.750  1.00 51.83           H  
ATOM   4168 HG11 VAL A 324     -20.241 -41.627  22.105  1.00 51.88           H  
ATOM   4169 HG12 VAL A 324     -21.138 -42.840  21.223  1.00 51.88           H  
ATOM   4170 HG13 VAL A 324     -19.888 -43.331  22.359  1.00 51.88           H  
ATOM   4171 HG21 VAL A 324     -17.929 -41.025  21.570  1.00 51.83           H  
ATOM   4172 HG22 VAL A 324     -17.371 -42.672  21.847  1.00 51.83           H  
ATOM   4173 HG23 VAL A 324     -16.996 -41.850  20.339  1.00 51.83           H  
ATOM   4174  N   GLU A 325     -20.612 -43.995  18.027  1.00 52.61           N  
ATOM   4175  CA  GLU A 325     -21.741 -44.492  17.233  1.00 54.42           C  
ATOM   4176  C   GLU A 325     -21.705 -46.010  17.012  1.00 54.89           C  
ATOM   4177  O   GLU A 325     -22.656 -46.697  17.378  1.00 54.14           O  
ATOM   4178  CB  GLU A 325     -21.779 -43.794  15.848  1.00 55.55           C  
ATOM   4179  CG  GLU A 325     -22.381 -42.373  15.826  1.00 55.68           C  
ATOM   4180  CD  GLU A 325     -21.472 -41.206  16.238  1.00 55.57           C  
ATOM   4181  OE1 GLU A 325     -21.984 -40.070  16.157  1.00 55.00           O  
ATOM   4182  OE2 GLU A 325     -20.300 -41.420  16.623  1.00 56.04           O1-
ATOM   4183  H   GLU A 325     -20.084 -43.253  17.583  1.00 52.61           H  
ATOM   4184  HA  GLU A 325     -22.660 -44.261  17.775  1.00 54.42           H  
ATOM   4185  HB3 GLU A 325     -22.355 -44.401  15.148  1.00 55.55           H  
ATOM   4186  HB2 GLU A 325     -20.777 -43.772  15.416  1.00 55.55           H  
ATOM   4187  HG3 GLU A 325     -23.283 -42.350  16.438  1.00 55.68           H  
ATOM   4188  HG2 GLU A 325     -22.712 -42.168  14.806  1.00 55.68           H  
ATOM   4189  N   ARG A 326     -20.610 -46.493  16.403  1.00 55.42           N  
ATOM   4190  CA  ARG A 326     -20.443 -47.894  16.021  1.00 55.76           C  
ATOM   4191  C   ARG A 326     -20.263 -48.840  17.222  1.00 54.59           C  
ATOM   4192  O   ARG A 326     -20.592 -50.019  17.102  1.00 54.68           O  
ATOM   4193  CB  ARG A 326     -19.293 -48.000  15.000  1.00 57.33           C  
ATOM   4194  CG  ARG A 326     -19.245 -49.353  14.269  1.00 59.64           C  
ATOM   4195  CD  ARG A 326     -18.102 -50.274  14.717  1.00 61.82           C  
ATOM   4196  NE  ARG A 326     -18.237 -51.609  14.109  1.00 63.94           N  
ATOM   4197  CZ  ARG A 326     -17.321 -52.594  14.089  1.00 65.63           C  
ATOM   4198  NH1 ARG A 326     -17.629 -53.750  13.489  1.00 66.74           N  
ATOM   4199  NH2 ARG A 326     -16.113 -52.449  14.651  1.00 65.63           N1+
ATOM   4200  H   ARG A 326     -19.866 -45.863  16.144  1.00 55.42           H  
ATOM   4201  HA  ARG A 326     -21.362 -48.189  15.512  1.00 55.76           H  
ATOM   4202  HB3 ARG A 326     -18.336 -47.788  15.478  1.00 57.33           H  
ATOM   4203  HB2 ARG A 326     -19.431 -47.221  14.248  1.00 57.33           H  
ATOM   4204  HG3 ARG A 326     -19.057 -49.106  13.222  1.00 59.64           H  
ATOM   4205  HG2 ARG A 326     -20.206 -49.868  14.274  1.00 59.64           H  
ATOM   4206  HD3 ARG A 326     -17.983 -50.306  15.801  1.00 61.82           H  
ATOM   4207  HD2 ARG A 326     -17.175 -49.868  14.310  1.00 61.82           H  
ATOM   4208  HE  ARG A 326     -19.128 -51.789  13.670  1.00 63.94           H  
ATOM   4209 HH12 ARG A 326     -16.968 -54.512  13.469  1.00 66.74           H  
ATOM   4210 HH11 ARG A 326     -18.543 -53.886  13.081  1.00 66.74           H  
ATOM   4211 HH22 ARG A 326     -15.424 -53.185  14.607  1.00 65.63           H  
ATOM   4212 HH21 ARG A 326     -15.874 -51.583  15.112  1.00 65.63           H  
ATOM   4213  N   PHE A 327     -19.791 -48.306  18.361  1.00 53.32           N  
ATOM   4214  CA  PHE A 327     -19.667 -49.048  19.612  1.00 52.15           C  
ATOM   4215  C   PHE A 327     -21.029 -49.181  20.321  1.00 51.34           C  
ATOM   4216  O   PHE A 327     -21.294 -50.244  20.877  1.00 51.93           O  
ATOM   4217  CB  PHE A 327     -18.609 -48.372  20.499  1.00  0.00           C  
ATOM   4218  CG  PHE A 327     -17.985 -49.312  21.509  1.00  0.00           C  
ATOM   4219  CD1 PHE A 327     -16.985 -50.218  21.096  1.00  0.00           C  
ATOM   4220  CD2 PHE A 327     -18.513 -49.422  22.810  1.00  0.00           C  
ATOM   4221  CE1 PHE A 327     -16.455 -51.131  21.995  1.00  0.00           C  
ATOM   4222  CE2 PHE A 327     -17.994 -50.363  23.685  1.00  0.00           C  
ATOM   4223  CZ  PHE A 327     -16.948 -51.190  23.290  1.00  0.00           C  
ATOM   4224  H   PHE A 327     -19.522 -47.332  18.386  1.00 53.32           H  
ATOM   4225  HA  PHE A 327     -19.312 -50.051  19.368  1.00 52.15           H  
ATOM   4226  HB3 PHE A 327     -19.019 -47.496  21.007  1.00  0.00           H  
ATOM   4227  HB2 PHE A 327     -17.800 -47.997  19.875  1.00  0.00           H  
ATOM   4228  HD1 PHE A 327     -16.618 -50.197  20.081  1.00  0.00           H  
ATOM   4229  HD2 PHE A 327     -19.317 -48.776  23.125  1.00  0.00           H  
ATOM   4230  HE1 PHE A 327     -15.667 -51.801  21.684  1.00  0.00           H  
ATOM   4231  HE2 PHE A 327     -18.406 -50.450  24.678  1.00  0.00           H  
ATOM   4232  HZ  PHE A 327     -16.530 -51.903  23.984  1.00  0.00           H  
ATOM   4233  N   VAL A 328     -21.890 -48.146  20.233  1.00 49.66           N  
ATOM   4234  CA  VAL A 328     -23.301 -48.197  20.642  1.00 47.58           C  
ATOM   4235  C   VAL A 328     -24.110 -49.218  19.815  1.00 46.99           C  
ATOM   4236  O   VAL A 328     -24.954 -49.906  20.387  1.00 46.44           O  
ATOM   4237  CB  VAL A 328     -23.981 -46.790  20.570  1.00  0.00           C  
ATOM   4238  CG1 VAL A 328     -25.524 -46.773  20.574  1.00  0.00           C  
ATOM   4239  CG2 VAL A 328     -23.486 -45.892  21.710  1.00  0.00           C  
ATOM   4240  H   VAL A 328     -21.595 -47.293  19.776  1.00 49.66           H  
ATOM   4241  HA  VAL A 328     -23.322 -48.531  21.680  1.00 47.58           H  
ATOM   4242  HB  VAL A 328     -23.669 -46.309  19.645  1.00  0.00           H  
ATOM   4243 HG11 VAL A 328     -25.905 -45.752  20.625  1.00  0.00           H  
ATOM   4244 HG12 VAL A 328     -25.943 -47.212  19.668  1.00  0.00           H  
ATOM   4245 HG13 VAL A 328     -25.921 -47.315  21.433  1.00  0.00           H  
ATOM   4246 HG21 VAL A 328     -23.869 -44.876  21.618  1.00  0.00           H  
ATOM   4247 HG22 VAL A 328     -23.807 -46.287  22.672  1.00  0.00           H  
ATOM   4248 HG23 VAL A 328     -22.401 -45.832  21.725  1.00  0.00           H  
ATOM   4249  N   ALA A 329     -23.800 -49.335  18.510  1.00 47.01           N  
ATOM   4250  CA  ALA A 329     -24.383 -50.314  17.588  1.00 47.62           C  
ATOM   4251  C   ALA A 329     -24.123 -51.769  18.015  1.00 48.85           C  
ATOM   4252  O   ALA A 329     -25.044 -52.583  17.951  1.00 49.17           O  
ATOM   4253  CB  ALA A 329     -23.838 -50.067  16.171  1.00 47.49           C  
ATOM   4254  H   ALA A 329     -23.102 -48.718  18.117  1.00 47.01           H  
ATOM   4255  HA  ALA A 329     -25.461 -50.140  17.579  1.00 47.62           H  
ATOM   4256  HB1 ALA A 329     -24.549 -50.409  15.419  1.00 47.49           H  
ATOM   4257  HB2 ALA A 329     -23.649 -49.010  15.995  1.00 47.49           H  
ATOM   4258  HB3 ALA A 329     -22.898 -50.589  15.991  1.00 47.49           H  
ATOM   4259  N   ILE A 330     -22.891 -52.050  18.477  1.00 49.30           N  
ATOM   4260  CA  ILE A 330     -22.481 -53.355  18.995  1.00 50.38           C  
ATOM   4261  C   ILE A 330     -23.111 -53.645  20.372  1.00 51.95           C  
ATOM   4262  O   ILE A 330     -23.615 -54.750  20.554  1.00 52.55           O  
ATOM   4263  CB  ILE A 330     -20.929 -53.493  19.088  1.00 50.12           C  
ATOM   4264  CG1 ILE A 330     -20.285 -53.411  17.685  1.00 50.42           C  
ATOM   4265  CG2 ILE A 330     -20.436 -54.774  19.806  1.00 50.20           C  
ATOM   4266  CD1 ILE A 330     -18.804 -53.016  17.716  1.00 50.64           C  
ATOM   4267  H   ILE A 330     -22.190 -51.322  18.496  1.00 49.30           H  
ATOM   4268  HA  ILE A 330     -22.842 -54.117  18.300  1.00 50.38           H  
ATOM   4269  HB  ILE A 330     -20.564 -52.641  19.663  1.00 50.12           H  
ATOM   4270 HG13 ILE A 330     -20.803 -52.684  17.061  1.00 50.42           H  
ATOM   4271 HG12 ILE A 330     -20.400 -54.365  17.169  1.00 50.42           H  
ATOM   4272 HG21 ILE A 330     -19.348 -54.831  19.831  1.00 50.20           H  
ATOM   4273 HG22 ILE A 330     -20.763 -54.824  20.843  1.00 50.20           H  
ATOM   4274 HG23 ILE A 330     -20.799 -55.672  19.304  1.00 50.20           H  
ATOM   4275 HD11 ILE A 330     -18.425 -52.867  16.707  1.00 50.64           H  
ATOM   4276 HD12 ILE A 330     -18.651 -52.088  18.265  1.00 50.64           H  
ATOM   4277 HD13 ILE A 330     -18.192 -53.787  18.182  1.00 50.64           H  
ATOM   4278  N   LEU A 331     -23.096 -52.659  21.291  1.00 52.91           N  
ATOM   4279  CA  LEU A 331     -23.647 -52.766  22.649  1.00 53.78           C  
ATOM   4280  C   LEU A 331     -25.157 -53.063  22.686  1.00 55.51           C  
ATOM   4281  O   LEU A 331     -25.578 -53.852  23.530  1.00 55.64           O  
ATOM   4282  CB  LEU A 331     -23.349 -51.486  23.460  1.00 52.59           C  
ATOM   4283  CG  LEU A 331     -21.895 -51.346  23.956  1.00 51.88           C  
ATOM   4284  CD1 LEU A 331     -21.657 -49.920  24.484  1.00 50.94           C  
ATOM   4285  CD2 LEU A 331     -21.529 -52.409  25.015  1.00 51.70           C  
ATOM   4286  H   LEU A 331     -22.658 -51.776  21.060  1.00 52.91           H  
ATOM   4287  HA  LEU A 331     -23.147 -53.607  23.130  1.00 53.78           H  
ATOM   4288  HB3 LEU A 331     -24.004 -51.434  24.332  1.00 52.59           H  
ATOM   4289  HB2 LEU A 331     -23.612 -50.620  22.851  1.00 52.59           H  
ATOM   4290  HG  LEU A 331     -21.221 -51.494  23.112  1.00 51.88           H  
ATOM   4291 HD11 LEU A 331     -20.799 -49.868  25.153  1.00 50.94           H  
ATOM   4292 HD12 LEU A 331     -21.473 -49.232  23.659  1.00 50.94           H  
ATOM   4293 HD13 LEU A 331     -22.524 -49.543  25.028  1.00 50.94           H  
ATOM   4294 HD21 LEU A 331     -20.747 -53.071  24.645  1.00 51.70           H  
ATOM   4295 HD22 LEU A 331     -21.161 -51.965  25.940  1.00 51.70           H  
ATOM   4296 HD23 LEU A 331     -22.381 -53.033  25.285  1.00 51.70           H  
ATOM   4297  N   ILE A 332     -25.934 -52.453  21.774  1.00 57.57           N  
ATOM   4298  CA  ILE A 332     -27.378 -52.671  21.635  1.00 59.51           C  
ATOM   4299  C   ILE A 332     -27.733 -54.124  21.256  1.00 61.35           C  
ATOM   4300  O   ILE A 332     -28.679 -54.668  21.825  1.00 61.29           O  
ATOM   4301  CB  ILE A 332     -28.013 -51.662  20.623  1.00  0.00           C  
ATOM   4302  CG1 ILE A 332     -28.089 -50.253  21.258  1.00  0.00           C  
ATOM   4303  CG2 ILE A 332     -29.400 -52.055  20.057  1.00  0.00           C  
ATOM   4304  CD1 ILE A 332     -28.291 -49.116  20.245  1.00  0.00           C  
ATOM   4305  H   ILE A 332     -25.517 -51.802  21.121  1.00 57.57           H  
ATOM   4306  HA  ILE A 332     -27.822 -52.485  22.615  1.00 59.51           H  
ATOM   4307  HB  ILE A 332     -27.334 -51.597  19.770  1.00  0.00           H  
ATOM   4308 HG13 ILE A 332     -27.180 -50.043  21.823  1.00  0.00           H  
ATOM   4309 HG12 ILE A 332     -28.896 -50.229  21.992  1.00  0.00           H  
ATOM   4310 HG21 ILE A 332     -29.794 -51.287  19.393  1.00  0.00           H  
ATOM   4311 HG22 ILE A 332     -29.360 -52.968  19.462  1.00  0.00           H  
ATOM   4312 HG23 ILE A 332     -30.126 -52.203  20.857  1.00  0.00           H  
ATOM   4313 HD11 ILE A 332     -28.097 -48.150  20.710  1.00  0.00           H  
ATOM   4314 HD12 ILE A 332     -27.618 -49.215  19.392  1.00  0.00           H  
ATOM   4315 HD13 ILE A 332     -29.313 -49.090  19.869  1.00  0.00           H  
ATOM   4316  N   GLU A 333     -26.955 -54.726  20.342  1.00 63.19           N  
ATOM   4317  CA  GLU A 333     -27.126 -56.108  19.887  1.00 65.34           C  
ATOM   4318  C   GLU A 333     -26.557 -57.142  20.878  1.00 64.24           C  
ATOM   4319  O   GLU A 333     -27.167 -58.196  21.055  1.00 65.11           O  
ATOM   4320  CB  GLU A 333     -26.493 -56.268  18.489  1.00 68.51           C  
ATOM   4321  CG  GLU A 333     -27.163 -55.379  17.413  1.00 70.82           C  
ATOM   4322  CD  GLU A 333     -26.574 -55.485  15.995  1.00 73.24           C  
ATOM   4323  OE1 GLU A 333     -25.643 -56.293  15.776  1.00 74.31           O  
ATOM   4324  OE2 GLU A 333     -27.084 -54.739  15.129  1.00 73.61           O1-
ATOM   4325  H   GLU A 333     -26.193 -54.213  19.921  1.00 63.19           H  
ATOM   4326  HA  GLU A 333     -28.195 -56.309  19.791  1.00 65.34           H  
ATOM   4327  HB3 GLU A 333     -26.549 -57.314  18.185  1.00 68.51           H  
ATOM   4328  HB2 GLU A 333     -25.430 -56.025  18.547  1.00 68.51           H  
ATOM   4329  HG3 GLU A 333     -27.115 -54.332  17.713  1.00 70.82           H  
ATOM   4330  HG2 GLU A 333     -28.223 -55.629  17.356  1.00 70.82           H  
ATOM   4331  N   HIS A 334     -25.420 -56.810  21.515  1.00 62.23           N  
ATOM   4332  CA  HIS A 334     -24.710 -57.609  22.520  1.00 61.25           C  
ATOM   4333  C   HIS A 334     -25.544 -57.855  23.790  1.00 60.25           C  
ATOM   4334  O   HIS A 334     -25.616 -58.993  24.252  1.00 60.77           O  
ATOM   4335  CB  HIS A 334     -23.370 -56.903  22.835  1.00  0.00           C  
ATOM   4336  CG  HIS A 334     -22.577 -57.394  24.022  1.00  0.00           C  
ATOM   4337  ND1 HIS A 334     -21.947 -58.640  24.046  1.00  0.00           N  
ATOM   4338  CD2 HIS A 334     -22.303 -56.739  25.206  1.00  0.00           C  
ATOM   4339  CE1 HIS A 334     -21.319 -58.687  25.213  1.00  0.00           C  
ATOM   4340  NE2 HIS A 334     -21.495 -57.586  25.942  1.00  0.00           N  
ATOM   4341  H   HIS A 334     -24.976 -55.932  21.275  1.00 62.23           H  
ATOM   4342  HA  HIS A 334     -24.485 -58.584  22.084  1.00 61.25           H  
ATOM   4343  HB3 HIS A 334     -23.558 -55.844  23.008  1.00  0.00           H  
ATOM   4344  HB2 HIS A 334     -22.719 -56.953  21.961  1.00  0.00           H  
ATOM   4345  HD2 HIS A 334     -22.590 -55.760  25.563  1.00  0.00           H  
ATOM   4346  HE1 HIS A 334     -20.722 -59.528  25.535  1.00  0.00           H  
ATOM   4347  HE2 HIS A 334     -21.091 -57.396  26.851  1.00  0.00           H  
ATOM   4348  N   THR A 335     -26.162 -56.782  24.310  1.00 58.85           N  
ATOM   4349  CA  THR A 335     -27.025 -56.815  25.493  1.00 57.26           C  
ATOM   4350  C   THR A 335     -28.495 -57.144  25.155  1.00 55.87           C  
ATOM   4351  O   THR A 335     -29.232 -57.520  26.065  1.00 55.40           O  
ATOM   4352  CB  THR A 335     -27.009 -55.449  26.236  1.00  0.00           C  
ATOM   4353  OG1 THR A 335     -27.623 -54.404  25.499  1.00  0.00           O  
ATOM   4354  CG2 THR A 335     -25.605 -55.002  26.675  1.00  0.00           C  
ATOM   4355  H   THR A 335     -26.039 -55.879  23.873  1.00 58.85           H  
ATOM   4356  HA  THR A 335     -26.662 -57.580  26.182  1.00 57.26           H  
ATOM   4357  HB  THR A 335     -27.600 -55.562  27.143  1.00  0.00           H  
ATOM   4358  HG1 THR A 335     -27.013 -54.122  24.808  1.00  0.00           H  
ATOM   4359 HG21 THR A 335     -25.646 -54.042  27.191  1.00  0.00           H  
ATOM   4360 HG22 THR A 335     -25.166 -55.726  27.360  1.00  0.00           H  
ATOM   4361 HG23 THR A 335     -24.924 -54.893  25.832  1.00  0.00           H  
ATOM   4362  N   ALA A 336     -28.905 -56.979  23.882  1.00 54.88           N  
ATOM   4363  CA  ALA A 336     -30.289 -57.068  23.396  1.00 54.25           C  
ATOM   4364  C   ALA A 336     -31.218 -56.003  24.024  1.00 53.54           C  
ATOM   4365  O   ALA A 336     -32.394 -56.277  24.264  1.00 53.68           O  
ATOM   4366  CB  ALA A 336     -30.831 -58.506  23.535  1.00  0.00           C  
ATOM   4367  H   ALA A 336     -28.227 -56.688  23.191  1.00 54.88           H  
ATOM   4368  HA  ALA A 336     -30.245 -56.841  22.330  1.00 54.25           H  
ATOM   4369  HB1 ALA A 336     -31.782 -58.619  23.014  1.00  0.00           H  
ATOM   4370  HB2 ALA A 336     -30.138 -59.227  23.101  1.00  0.00           H  
ATOM   4371  HB3 ALA A 336     -30.995 -58.785  24.577  1.00  0.00           H  
ATOM   4372  N   GLY A 337     -30.659 -54.809  24.289  1.00 52.77           N  
ATOM   4373  CA  GLY A 337     -31.343 -53.674  24.909  1.00 51.34           C  
ATOM   4374  C   GLY A 337     -31.333 -53.731  26.448  1.00 49.33           C  
ATOM   4375  O   GLY A 337     -31.889 -52.827  27.071  1.00 48.32           O  
ATOM   4376  H   GLY A 337     -29.684 -54.673  24.056  1.00 52.77           H  
ATOM   4377  HA3 GLY A 337     -32.372 -53.606  24.555  1.00 51.34           H  
ATOM   4378  HA2 GLY A 337     -30.840 -52.760  24.593  1.00 51.34           H  
ATOM   4379  N   LYS A 338     -30.711 -54.754  27.065  1.00 48.44           N  
ATOM   4380  CA  LYS A 338     -30.630 -54.943  28.519  1.00 47.82           C  
ATOM   4381  C   LYS A 338     -29.368 -54.249  29.068  1.00 46.74           C  
ATOM   4382  O   LYS A 338     -28.436 -54.916  29.518  1.00 47.43           O  
ATOM   4383  CB  LYS A 338     -30.666 -56.454  28.848  1.00  0.00           C  
ATOM   4384  CG  LYS A 338     -31.904 -57.184  28.296  1.00  0.00           C  
ATOM   4385  CD  LYS A 338     -31.897 -58.684  28.621  1.00  0.00           C  
ATOM   4386  CE  LYS A 338     -33.107 -59.416  28.018  1.00  0.00           C  
ATOM   4387  NZ  LYS A 338     -33.085 -60.856  28.328  1.00  0.00           N1+
ATOM   4388  H   LYS A 338     -30.261 -55.464  26.505  1.00 48.44           H  
ATOM   4389  HA  LYS A 338     -31.494 -54.482  29.000  1.00 47.82           H  
ATOM   4390  HB3 LYS A 338     -30.635 -56.584  29.930  1.00  0.00           H  
ATOM   4391  HB2 LYS A 338     -29.768 -56.939  28.467  1.00  0.00           H  
ATOM   4392  HG3 LYS A 338     -31.957 -57.064  27.213  1.00  0.00           H  
ATOM   4393  HG2 LYS A 338     -32.807 -56.724  28.698  1.00  0.00           H  
ATOM   4394  HD3 LYS A 338     -31.885 -58.814  29.705  1.00  0.00           H  
ATOM   4395  HD2 LYS A 338     -30.972 -59.125  28.247  1.00  0.00           H  
ATOM   4396  HE3 LYS A 338     -33.118 -59.293  26.934  1.00  0.00           H  
ATOM   4397  HE2 LYS A 338     -34.035 -58.989  28.399  1.00  0.00           H  
ATOM   4398  HZ1 LYS A 338     -33.106 -60.987  29.329  1.00  0.00           H  
ATOM   4399  HZ2 LYS A 338     -33.891 -61.303  27.914  1.00  0.00           H  
ATOM   4400  HZ3 LYS A 338     -32.243 -61.269  27.952  1.00  0.00           H  
ATOM   4401  N   LEU A 339     -29.359 -52.909  28.971  1.00 44.83           N  
ATOM   4402  CA  LEU A 339     -28.235 -52.023  29.280  1.00 43.01           C  
ATOM   4403  C   LEU A 339     -27.778 -52.127  30.755  1.00 43.07           C  
ATOM   4404  O   LEU A 339     -28.633 -52.058  31.640  1.00 42.91           O  
ATOM   4405  CB  LEU A 339     -28.688 -50.573  28.997  1.00  0.00           C  
ATOM   4406  CG  LEU A 339     -28.979 -50.256  27.514  1.00  0.00           C  
ATOM   4407  CD1 LEU A 339     -29.605 -48.856  27.379  1.00  0.00           C  
ATOM   4408  CD2 LEU A 339     -27.738 -50.418  26.611  1.00  0.00           C  
ATOM   4409  H   LEU A 339     -30.175 -52.454  28.585  1.00 44.83           H  
ATOM   4410  HA  LEU A 339     -27.443 -52.301  28.589  1.00 43.01           H  
ATOM   4411  HB3 LEU A 339     -27.925 -49.877  29.351  1.00  0.00           H  
ATOM   4412  HB2 LEU A 339     -29.578 -50.362  29.594  1.00  0.00           H  
ATOM   4413  HG  LEU A 339     -29.734 -50.960  27.164  1.00  0.00           H  
ATOM   4414 HD11 LEU A 339     -30.298 -48.818  26.538  1.00  0.00           H  
ATOM   4415 HD12 LEU A 339     -30.162 -48.568  28.270  1.00  0.00           H  
ATOM   4416 HD13 LEU A 339     -28.844 -48.093  27.224  1.00  0.00           H  
ATOM   4417 HD21 LEU A 339     -27.614 -49.579  25.925  1.00  0.00           H  
ATOM   4418 HD22 LEU A 339     -26.817 -50.498  27.188  1.00  0.00           H  
ATOM   4419 HD23 LEU A 339     -27.822 -51.318  26.001  1.00  0.00           H  
ATOM   4420  N   PRO A 340     -26.453 -52.277  31.008  1.00 43.20           N  
ATOM   4421  CA  PRO A 340     -25.904 -52.330  32.380  1.00 42.64           C  
ATOM   4422  C   PRO A 340     -25.861 -51.023  33.156  1.00 41.61           C  
ATOM   4423  O   PRO A 340     -26.154 -49.930  32.670  1.00 40.40           O  
ATOM   4424  CB  PRO A 340     -24.489 -52.898  32.154  1.00 42.65           C  
ATOM   4425  CG  PRO A 340     -24.080 -52.362  30.791  1.00 43.04           C  
ATOM   4426  CD  PRO A 340     -25.387 -52.401  30.007  1.00 43.28           C  
ATOM   4427  HA  PRO A 340     -26.470 -53.049  32.976  1.00 42.64           H  
ATOM   4428  HXT PRO A 340     -25.535 -51.119  34.192  1.00 41.61           H  
ATOM   4429  HB3 PRO A 340     -24.540 -53.988  32.109  1.00 42.65           H  
ATOM   4430  HB2 PRO A 340     -23.766 -52.650  32.934  1.00 42.65           H  
ATOM   4431  HG3 PRO A 340     -23.277 -52.931  30.322  1.00 43.04           H  
ATOM   4432  HG2 PRO A 340     -23.745 -51.329  30.894  1.00 43.04           H  
ATOM   4433  HD2 PRO A 340     -25.412 -51.608  29.257  1.00 43.28           H  
ATOM   4434  HD3 PRO A 340     -25.495 -53.363  29.503  1.00 43.28           H  
TER    4435      PRO A 340
HETATM 4436  C1  2CR Z 500      -7.059 -44.245  12.573  1.00 52.74           C  
HETATM 4437  C2  2CR Z 500      -8.173 -45.257  12.147  1.00 53.63           C  
HETATM 4438  C3  2CR Z 500      -8.687 -45.873  13.475  1.00 52.85           C  
HETATM 4439  C4  2CR Z 500      -8.191 -44.967  14.599  1.00 52.26           C  
HETATM 4440  C5  2CR Z 500      -6.853 -44.451  14.087  1.00 52.52           C  
HETATM 4441  C6  2CR Z 500      -5.744 -44.324  11.747  1.00 52.56           C  
HETATM 4442  C7  2CR Z 500      -4.759 -43.189  12.129  1.00 52.49           C  
HETATM 4443  C8  2CR Z 500      -3.591 -42.995  11.180  1.00 52.95           C  
HETATM 4444  C9  2CR Z 500      -3.268 -41.831  10.590  1.00 53.17           C  
HETATM 4445  C10 2CR Z 500      -2.204 -41.731   9.611  1.00 54.05           C  
HETATM 4446  C11 2CR Z 500      -1.821 -40.608   8.970  1.00 54.34           C  
HETATM 4447  C12 2CR Z 500      -2.407 -39.332   9.237  1.00 54.33           C  
HETATM 4448  C13 2CR Z 500      -0.791 -40.661   7.841  1.00 54.94           C  
HETATM 4449  C14 2CR Z 500      -1.394 -40.394   6.428  1.00 54.86           C  
HETATM 4450  C15 2CR Z 500      -0.327 -40.537   5.318  1.00 55.30           C  
HETATM 4451  C16 2CR Z 500      -2.639 -41.289   6.146  1.00 54.77           C  
HETATM 4452  C17 2CR Z 500      -3.416 -41.056   4.822  1.00 54.63           C  
HETATM 4453  C18 2CR Z 500      -3.739 -39.567   4.592  1.00 54.21           C  
HETATM 4454  C19 2CR Z 500      -4.734 -41.879   4.759  1.00 54.12           C  
HETATM 4455  C20 2CR Z 500      -4.632 -43.408   5.012  1.00 53.94           C  
HETATM 4456  C21 2CR Z 500      -3.713 -44.102   3.987  1.00 54.45           C  
HETATM 4457  C22 2CR Z 500      -6.048 -44.042   5.059  1.00 53.35           C  
HETATM 4458  C23 2CR Z 500      -6.178 -45.527   5.516  1.00 53.20           C  
HETATM 4459  C24 2CR Z 500      -7.648 -45.981   5.402  1.00 52.88           C  
HETATM 4460  C25 2CR Z 500      -5.608 -45.860   6.930  1.00 52.64           C  
HETATM 4461  C26 2CR Z 500      -6.021 -44.847   8.030  1.00 52.47           C  
HETATM 4462  C27 2CR Z 500      -5.674 -45.218   9.478  1.00 52.51           C  
HETATM 4463  O28 2CR Z 500      -5.120 -46.281   9.772  1.00 52.93           O  
HETATM 4464  O29 2CR Z 500      -6.040 -44.241  10.347  1.00 52.08           O  
HETATM 4465  C30 2CR Z 500      -9.270 -44.673  11.224  1.00 54.65           C  
HETATM 4466  O31 2CR Z 500      -9.299 -45.037  10.025  1.00 55.60           O1-
HETATM 4467  O32 2CR Z 500     -10.069 -43.852  11.723  1.00 54.29           O  
HETATM 4468  O33 2CR Z 500       0.220 -39.715   8.130  1.00 55.45           O  
HETATM 4469  O34 2CR Z 500      -4.199 -45.967   6.852  1.00 52.44           O  
HETATM 4470  N35 2CR Z 500      -2.864 -38.285   9.425  1.00 54.09           N  
HETATM 4471  HC1 2CR Z 500      -7.445 -43.229  12.457  1.00 52.74           H  
HETATM 4472  HC2 2CR Z 500      -7.693 -46.082  11.614  1.00 53.63           H  
HETATM 4473 H3_1 2CR Z 500      -8.284 -46.876  13.596  1.00 52.85           H  
HETATM 4474 H3_2 2CR Z 500      -9.772 -45.987  13.512  1.00 52.85           H  
HETATM 4475 H4_1 2CR Z 500      -8.098 -45.492  15.551  1.00 52.26           H  
HETATM 4476 H4_2 2CR Z 500      -8.884 -44.135  14.746  1.00 52.26           H  
HETATM 4477 H5_1 2CR Z 500      -6.569 -43.526  14.592  1.00 52.52           H  
HETATM 4478 H5_2 2CR Z 500      -6.064 -45.181  14.279  1.00 52.52           H  
HETATM 4479  HC6 2CR Z 500      -5.262 -45.276  11.978  1.00 52.56           H  
HETATM 4480 H7_1 2CR Z 500      -4.353 -43.401  13.115  1.00 52.49           H  
HETATM 4481 H7_2 2CR Z 500      -5.296 -42.243  12.218  1.00 52.49           H  
HETATM 4482  HC8 2CR Z 500      -3.022 -43.884  10.954  1.00 52.95           H  
HETATM 4483  HC9 2CR Z 500      -3.851 -40.952  10.824  1.00 53.17           H  
HETATM 4484 HC10 2CR Z 500      -1.713 -42.646   9.329  1.00 54.05           H  
HETATM 4485 HC13 2CR Z 500      -0.313 -41.642   7.833  1.00 54.94           H  
HETATM 4486 HC14 2CR Z 500      -1.730 -39.357   6.427  1.00 54.86           H  
HETATM 4487 H151 2CR Z 500      -0.725 -40.280   4.337  1.00 55.30           H  
HETATM 4488 H152 2CR Z 500       0.522 -39.875   5.492  1.00 55.30           H  
HETATM 4489 H153 2CR Z 500       0.056 -41.556   5.266  1.00 55.30           H  
HETATM 4490 H161 2CR Z 500      -3.359 -41.171   6.957  1.00 54.77           H  
HETATM 4491 H162 2CR Z 500      -2.313 -42.329   6.193  1.00 54.77           H  
HETATM 4492 HC17 2CR Z 500      -2.784 -41.377   3.993  1.00 54.63           H  
HETATM 4493 H181 2CR Z 500      -4.346 -39.427   3.699  1.00 54.21           H  
HETATM 4494 H182 2CR Z 500      -4.288 -39.143   5.433  1.00 54.21           H  
HETATM 4495 H183 2CR Z 500      -2.834 -38.975   4.457  1.00 54.21           H  
HETATM 4496 H191 2CR Z 500      -5.202 -41.719   3.786  1.00 54.12           H  
HETATM 4497 H192 2CR Z 500      -5.431 -41.456   5.486  1.00 54.12           H  
HETATM 4498 HC20 2CR Z 500      -4.189 -43.540   5.996  1.00 53.94           H  
HETATM 4499 H211 2CR Z 500      -3.617 -45.169   4.186  1.00 54.45           H  
HETATM 4500 H212 2CR Z 500      -4.090 -43.986   2.970  1.00 54.45           H  
HETATM 4501 H213 2CR Z 500      -2.705 -43.689   4.017  1.00 54.45           H  
HETATM 4502 H221 2CR Z 500      -6.488 -43.948   4.065  1.00 53.35           H  
HETATM 4503 H222 2CR Z 500      -6.683 -43.433   5.706  1.00 53.35           H  
HETATM 4504 HC23 2CR Z 500      -5.637 -46.139   4.792  1.00 53.20           H  
HETATM 4505 H241 2CR Z 500      -7.759 -47.038   5.646  1.00 52.88           H  
HETATM 4506 H242 2CR Z 500      -8.298 -45.417   6.073  1.00 52.88           H  
HETATM 4507 H243 2CR Z 500      -8.026 -45.848   4.388  1.00 52.88           H  
HETATM 4508 HC25 2CR Z 500      -5.963 -46.852   7.217  1.00 52.64           H  
HETATM 4509 H261 2CR Z 500      -7.097 -44.678   7.985  1.00 52.47           H  
HETATM 4510 H262 2CR Z 500      -5.545 -43.891   7.822  1.00 52.47           H  
HETATM 4511 HO33 2CR Z 500       0.619 -39.957   8.974  1.00 55.45           H  
HETATM 4512 HO34 2CR Z 500      -3.842 -46.029   7.744  1.00 52.44           H  
END   
