# Supplementary material for: Structure-based identification of salicylic acid derivatives as malarial threonyl tRNA-synthetase inhibitors
Source: PLoS One. 2024 Apr 1;19(4):e0296995. doi: 10.1371/journal.pone.0296995 (PMC10984466; doi:10.1371/journal.pone.0296995)
Supplement: S1 Data — (ZIP) [file pone.0296995.s002.zip › 4p3n_PfThrRS.aln]

CLUSTAL W (2.0) multiple sequence alignment

borrelidin_4P3N_ThrRS MGSSHHHHHHSSGDHRKIGRDQELYFFHELSPGSCFFLPKGAYIYNALIEFIRSEYRKRG
tr                    --------------------------------------PHGSKIYNKLIEFIRKEYRIRK

borrelidin_4P3N_ThrRS FQEVVTPNIFNSRLWMTSGHWQHYSENMFSFEVEKELFALKPMNCPGHCLMFDHRPRSWR
tr                    YEEVISPNVFSCDLWKTSGHYQNYKDCMFLFNVENKEWGMKPMNCPGHCLMFKQLNVSYR

borrelidin_4P3N_ThrRS ELPLRLADFGVLHRNELSGALTGLTRVRRFQQDDAHIFCAMEQIEDEIKGCLDFLRTVYS
tr                    SLPVRLADFGVLHRNEISGSLSGLTRVRRFQQDDSHIFCSMEHIKQEVLNTLNFLFYVYN

borrelidin_4P3N_ThrRS VFGFSFKLNLSTRPEKFLGDIEVWDQAEKQLENSLNEFGEKWELNSGDGAFYGPKIDIQI
tr                    LFGFKYELFLSTRPKKFIGQISTWNLAEQHLKDALYAANVQWKINEGDGAFYGPKIDILV

borrelidin_4P3N_ThrRS KDAIGRYHQCATIQLDFQLPIRFNLTYVSHDG----------------------------
tr                    KDSLNRTHQCGTIQLDFQLPVRFNLQYKNKEYVTNNEKNEKNEKNHDNDDNVHNNNNYPI

borrelidin_4P3N_ThrRS ---------------------------------------------DDKKRPVIVHRAILG
tr                    NHDDLHNNEKKEFKDSQNHNEDKEHNNIHDNHSLKPNINEEGLLKKGFERPIIIHRAILG

borrelidin_4P3N_ThrRS SVERMIAILTENYGGKWPFWLSPRQVMVVPVGPTCDEYAQKVRQQFHDAKFMADIDLDPG
tr                    SVERFVAILIEHTAGKLP------------------------------------------

borrelidin_4P3N_ThrRS CTLNKKIRNAQLAQYNFILVVGEKEKISGTVNIRTRDNKVHGERTISETIERLQQLKEFR
tr                    ------------------------------------------------------------

borrelidin_4P3N_ThrRS SKQAEEEF
tr                    --------
