# Supplementary material for: Structure-based identification of salicylic acid derivatives as malarial threonyl tRNA-synthetase inhibitors
Source: PLoS One. 2024 Apr 1;19(4):e0296995. doi: 10.1371/journal.pone.0296995 (PMC10984466; doi:10.1371/journal.pone.0296995)
Supplement: S1 Data — (ZIP) [file pone.0296995.s002.zip › 4p3n_PfThrRS.csv]

ID	Name	Chain	Sequence
1	borrelidin_4P3N_ThrRS	C	MGSSHHHHHHSSGDHRKIGRDQELYFFHELSPGSCFFLPKGAYIYNALIEFIRSEYRKRGFQEVVTPNIFNSRLWMTSGHWQHYSENMFSFEVEKELFALKPMNCPGHCLMFDHRPRSWRELPLRLADFGVLHRNELSGALTGLTRVRRFQQDDAHIFCAMEQIEDEIKGCLDFLRTVYSVFGFSFKLNLSTRPEKFLGDIEVWDQAEKQLENSLNEFGEKWELNSGDGAFYGPKIDIQIKDAIGRYHQCATIQLDFQLPIRFNLTYVSHDG~~~~~~~~~~~~~~~~~~~~~~~~~~~~~~~~~~~~~~~~~~~~~~~~~~~~~~~~~~~~~~~~~~~~~~~~~DDKKRPVIVHRAILGSVERMIAILTENYGGKWPFWLSPRQVMVVPVGPTCDEYA…
2	tr		~~~~~~~~~~~~~~~~~~~~~~~~~~~~~~~~~~~~~~PHGSKIYNKLIEFIRKEYRIRKYEEVISPNVFSCDLWKTSGHYQNYKDCMFLFNVENKEWGMKPMNCPGHCLMFKQLNVSYRSLPVRLADFGVLHRNEISGSLSGLTRVRRFQQDDSHIFCSMEHIKQEVLNTLNFLFYVYNLFGFKYELFLSTRPKKFIGQISTWNLAEQHLKDALYAANVQWKINEGDGAFYGPKIDILVKDSLNRTHQCGTIQLDFQLPVRFNLQYKNKEYVTNNEKNEKNEKNHDNDDNVHNNNNYPINHDDLHNNEKKEFKDSQNHNEDKEHNNIHDNHSLKPNINEEGLLKKGFERPIIIHRAILGSVERFVAILIEHTAGKLP~~~~~~~~~~~~~~~~~~~~~…
