# Supplementary material for: Structure-based identification of salicylic acid derivatives as malarial threonyl tRNA-synthetase inhibitors
Source: PLoS One. 2024 Apr 1;19(4):e0296995. doi: 10.1371/journal.pone.0296995 (PMC10984466; doi:10.1371/journal.pone.0296995)
Supplement: S1 Data — (ZIP) [file pone.0296995.s002.zip › 4p3n_PfThrRS.fasta]

>NAME:23 | STRUCTURAL BASIS FOR FULL-SPECTRUM INHIBITION OF THREONYL-TRNA SYNTHETASE BY BORRELIDIN 1|CHAIN:C
MGSSHHHHHHSSGDHRKIGRDQELYFFHELSPGSCFFLPKGAYIYNALIEFIRSEYRKRG
FQEVVTPNIFNSRLWMTSGHWQHYSENMFSFEVEKELFALKPMNCPGHCLMFDHRPRSWR
ELPLRLADFGVLHRNELSGALTGLTRVRRFQQDDAHIFCAMEQIEDEIKGCLDFLRTVYS
VFGFSFKLNLSTRPEKFLGDIEVWDQAEKQLENSLNEFGEKWELNSGDGAFYGPKIDIQI
KDAIGRYHQCATIQLDFQLPIRFNLTYVSHDG----------------------------
---------------------------------------------DDKKRPVIVHRAILG
SVERMIAILTENYGGKWPFWLSPRQVMVVPVGPTCDEYAQKVRQQFHDAKFMADIDLDPG
CTLNKKIRNAQLAQYNFILVVGEKEKISGTVNIRTRDNKVHGERTISETIERLQQLKEFR
SKQAEEEF--------
>NAME:tr|Q8IIA4|556-895|CHAIN:
--------------------------------------PHGSKIYNKLIEFIRKEYRIRK
YEEVISPNVFSCDLWKTSGHYQNYKDCMFLFNVENKEWGMKPMNCPGHCLMFKQLNVSYR
SLPVRLADFGVLHRNEISGSLSGLTRVRRFQQDDSHIFCSMEHIKQEVLNTLNFLFYVYN
LFGFKYELFLSTRPKKFIGQISTWNLAEQHLKDALYAANVQWKINEGDGAFYGPKIDILV
KDSLNRTHQCGTIQLDFQLPVRFNLQYKNKEYVTNNEKNEKNEKNHDNDDNVHNNNNYPI
NHDDLHNNEKKEFKDSQNHNEDKEHNNIHDNHSLKPNINEEGLLKKGFERPIIIHRAILG
SVERFVAILIEHTAGKLP------------------------------------------
------------------------------------------------------------
----------------
